# Supplementary material for: Network pharmacological insight into traditional bone healing practices of Sikkim, India
Source: PLoS One. 2026 Apr 15;21(4):e0346125. doi: 10.1371/journal.pone.0346125 (PMC13082723; doi:10.1371/journal.pone.0346125)
Supplement: S2 Table — (XLSX) [file pone.0346125.s022.xlsx]

## Sheet: 32-Plant-details
ID	Compound Name	Abbrevation
BM1	Viscum articulatum	VA
BM2	Kaempferia rotunda	KR
BM3	Astilbe rivularis	AR
BM4	Bergenia ciliata	BRC
BM5	Fraxinus floribunda	FFL
BM6	Euphorbia hirta	EH
BM7	Prunus cerasoides	PC
BM8	Macropanax dispermus	MD
BM9	Urtica parviflora	UP
BM10	Saurauia napaulensis	SN
BM11	Rubus calycinus	RC	NO AC
BM12	Mimosa rubicaulis	MR
BM13	Artocarpus lakoocha	AL
BM14	Girardinia diversifolia	GD
BM15	Cucumis sativus	CS
BM16	Clinopodium umbrosum	CU
BM17	Ficus bengalensis	FB
BM18	Lepidium sativum	LS
BM19	Heracleum wallichii	HW
BM20	Schima wallichii	SW
BM21	Zingiber montanum	ZM
BM22	Centella asiatica	CA
BM23	Ficus virens	FV
BM24	Curcuma caesia	CC
BM25	Clerodendrum infortunatum	Cin
BM26	Abelmoschus manihot	AM
BM27	Evodia meliifolia	EM
BM28	Engelhardia spicata	ES	2
BM29	Santalum album	Sal
BM30	Rheum nobile	RN	NO AC
BM31	Ficus elastica	FE
BM32	Betula alnoides	BA

## Sheet: 1043-AC_data
ID	Indian medicinal plant	Plant part	IMPPAT Phytochemical identifier	Phytochemical name	References
VA1	Viscum articulatum		IMPHY004271	Betulin	DOI:10.15482/usda.adc/1239279, ISBN:9788185042114, ISBN:9788185042138
VA2	Viscum articulatum		IMPHY008252	Inositol	ISBN:9788185042053
VA3	Viscum articulatum		IMPHY011826	Oleanolic acid	ISBN:9780387706375, ISBN:9788185042053, ISBN:9788185042114, ISBN:9788185042138
VA4	Viscum articulatum		IMPHY012003	Betulinic acid	DOI:10.15482/usda.adc/1239279, ISBN:9788185042138
VA5	Viscum articulatum		IMPHY012473	Lupeol	ISBN:9788185042138
VA6	Viscum articulatum		C00008440	Viscumneoside I	Knapsack
VA7	Viscum articulatum		C00051292	Liquidamboside	Knapsack
VA8	Viscum articulatum		265071	Kasuagamycin	Osadhi
VA9	Viscum articulatum		64971	Betulic Acid	Osadhi
KR1	Kaempferia rotunda	rhizome	IMPHY000308	Hexadecane	DOI:10.1002/ffj.1284
KR2	Kaempferia rotunda	rhizome	IMPHY002551	Ishwarane	DOI:10.1002/ffj.1284
KR3	Kaempferia rotunda	rhizome	IMPHY002875	Undecane	DOI:10.1002/ffj.1284
KR4	Kaempferia rotunda	rhizome	IMPHY002915	Benzyl Alcohol	DOI:10.1002/ffj.1284
KR5	Kaempferia rotunda	rhizome	IMPHY002953	Ethyl heptadecanoate	DOI:10.1002/ffj.1284
KR6	Kaempferia rotunda	rhizome	IMPHY003050	Methyl salicylate	DOI:10.1002/ffj.1284
KR7	Kaempferia rotunda	rhizome	IMPHY003053	1-Pentadecene	DOI:10.1002/ffj.1284
KR8	Kaempferia rotunda	rhizome	IMPHY003485	Myrcene	DOI:10.1002/ffj.1284
KR9	Kaempferia rotunda	rhizome	IMPHY003702	Aristolochene	DOI:10.1002/ffj.1284
KR10	Kaempferia rotunda	rhizome	IMPHY006003	Phenethyl acetate	DOI:10.1002/ffj.1284
KR11	Kaempferia rotunda	rhizome	IMPHY006574	Ethyl benzoate	DOI:10.1002/ffj.1284
KR12	Kaempferia rotunda	rhizome	IMPHY006700	Methyl benzoate	DOI:10.1002/ffj.1284
KR13	Kaempferia rotunda	rhizome	IMPHY006950	Tricyclene	DOI:10.1002/ffj.1284
KR14	Kaempferia rotunda	rhizome	IMPHY007048	Benzyl salicylate	DOI:10.1002/ffj.1284
KR15	Kaempferia rotunda	rhizome	IMPHY007193	Ethyl stearate	DOI:10.1002/ffj.1284
KR16	Kaempferia rotunda	rhizome	IMPHY008991	Benzyl acetate	DOI:10.1002/ffj.1284
KR17	Kaempferia rotunda	rhizome	IMPHY009368	Heptadecane	DOI:10.1002/ffj.1284
KR18	Kaempferia rotunda	rhizome	IMPHY009389	Pentadecane	DOI:10.1002/ffj.1284
KR19	Kaempferia rotunda	rhizome	IMPHY009419	Tridecane	DOI:10.1002/ffj.1284
KR20	Kaempferia rotunda	rhizome	IMPHY009624	Ethyl palmitate	DOI:10.1002/ffj.1284
KR21	Kaempferia rotunda	rhizome	IMPHY009777	Benzyl butyrate	DOI:10.1002/ffj.1284
KR22	Kaempferia rotunda	rhizome	IMPHY009946	Benzaldehyde	DOI:10.1002/ffj.1284
KR23	Kaempferia rotunda	rhizome	IMPHY010072	Eucalyptol	DOI:10.1002/ffj.1284
KR24	Kaempferia rotunda	rhizome	IMPHY010097	Benzyl benzoate	DOI:10.1002/ffj.1284
KR25	Kaempferia rotunda	rhizome	IMPHY011215	Tetradecane	DOI:10.1002/ffj.1284
KR26	Kaempferia rotunda	rhizome	IMPHY011396	4-Carvomenthenol	DOI:10.1002/ffj.1284
KR27	Kaempferia rotunda	rhizome	IMPHY011556	Ethyl salicylate	DOI:10.1002/ffj.1284
KR28	Kaempferia rotunda	rhizome	IMPHY011590	d-Borneol	DOI:10.1002/ffj.1284
KR29	Kaempferia rotunda	rhizome	IMPHY011667	alpha-Gurjunene	DOI:10.1002/ffj.1284
KR30	Kaempferia rotunda	rhizome	IMPHY011939	10-epi-gamma-Eudesmol	DOI:10.1002/ffj.1284
KR31	Kaempferia rotunda	rhizome	IMPHY012036	Camphor	DOI:10.1002/ffj.1284
KR32	Kaempferia rotunda	rhizome	IMPHY012058	Linalool	DOI:10.1002/ffj.1284
KR33	Kaempferia rotunda	rhizome	IMPHY012061	alpha-Pinene	DOI:10.1002/ffj.1284
KR34	Kaempferia rotunda	rhizome	IMPHY012145	1-Tetradecene	DOI:10.1002/ffj.1284
KR35	Kaempferia rotunda	rhizome	IMPHY012160	alpha-Terpineol	DOI:10.1002/ffj.1284
KR36	Kaempferia rotunda	rhizome	IMPHY012165	Sabinene	DOI:10.1002/ffj.1284
KR37	Kaempferia rotunda	rhizome	IMPHY014817	Aromadendrene	DOI:10.1002/ffj.1284
KR38	Kaempferia rotunda	rhizome	IMPHY014847	Bornyl acetate	DOI:10.1002/ffj.1284
KR39	Kaempferia rotunda	rhizome	IMPHY014852	Camphene	DOI:10.1002/ffj.1284
KR40	Kaempferia rotunda	rhizome	IMPHY014988	Limonene	DOI:10.1002/ffj.1284
KR41	Kaempferia rotunda	rhizome	IMPHY015669	Ethyl pentadecanoate	DOI:10.1002/ffj.1284
KR42	Kaempferia rotunda	rhizome	IMPHY016528	beta-Isocomene	DOI:10.1002/ffj.1284
KR43	Kaempferia rotunda	rhizome	IMPHY017696	Bicyclohexyl	DOI:10.1002/ffj.1284
KR44	Kaempferia rotunda	tuber	IMPHY001703	Crotepoxide	ISBN:9780387706375
KR45	Kaempferia rotunda	tuber	IMPHY014836	beta-Sitosterol	ISBN:9770972795006, ISBN:9780387706375, ISBN:9788172362140
KR46	Kaempferia rotunda		IMPHY000308	Hexadecane	DOI:10.1002/ffj.1284
KR47	Kaempferia rotunda		IMPHY001703	Crotepoxide	ISBN:9788172362140
KR48	Kaempferia rotunda		IMPHY002551	Ishwarane	DOI:10.1002/ffj.1284
KR49	Kaempferia rotunda		IMPHY002875	Undecane	DOI:10.1002/ffj.1284
KR50	Kaempferia rotunda		IMPHY002915	Benzyl Alcohol	DOI:10.1002/ffj.1284
KR51	Kaempferia rotunda		IMPHY002953	Ethyl heptadecanoate	DOI:10.1002/ffj.1284
KR52	Kaempferia rotunda		IMPHY002962	Benzoic acid	ISBN:9788172362140
KR53	Kaempferia rotunda		IMPHY003050	Methyl salicylate	DOI:10.1002/ffj.1284
KR54	Kaempferia rotunda		IMPHY003053	1-Pentadecene	DOI:10.1002/ffj.1284
KR55	Kaempferia rotunda		IMPHY003485	Myrcene	DOI:10.1002/ffj.1284
KR56	Kaempferia rotunda		IMPHY003702	Aristolochene	DOI:10.1002/ffj.1284
KR57	Kaempferia rotunda		IMPHY006003	Phenethyl acetate	DOI:10.1002/ffj.1284
KR58	Kaempferia rotunda		IMPHY006145	p-Cymene	DOI:10.1002/ffj.1284
KR59	Kaempferia rotunda		IMPHY006574	Ethyl benzoate	DOI:10.1002/ffj.1284
KR60	Kaempferia rotunda		IMPHY006700	Methyl benzoate	DOI:10.1002/ffj.1284
KR61	Kaempferia rotunda		IMPHY006950	Tricyclene	DOI:10.1002/ffj.1284
KR62	Kaempferia rotunda		IMPHY007048	Benzyl salicylate	DOI:10.1002/ffj.1284
KR63	Kaempferia rotunda		IMPHY007193	Ethyl stearate	DOI:10.1002/ffj.1284
KR64	Kaempferia rotunda		IMPHY007317	4-Allylphenol	ISBN:9780387706375, ISBN:9788172362140
KR65	Kaempferia rotunda		IMPHY008991	Benzyl acetate	DOI:10.1002/ffj.1284
KR66	Kaempferia rotunda		IMPHY009368	Heptadecane	DOI:10.1002/ffj.1284
KR67	Kaempferia rotunda		IMPHY009419	Tridecane	DOI:10.1002/ffj.1284
KR68	Kaempferia rotunda		IMPHY009624	Ethyl palmitate	DOI:10.1002/ffj.1284
KR69	Kaempferia rotunda		IMPHY009777	Benzyl butyrate	DOI:10.1002/ffj.1284
KR70	Kaempferia rotunda		IMPHY009946	Benzaldehyde	DOI:10.1002/ffj.1284
KR71	Kaempferia rotunda		IMPHY010072	Eucalyptol	DOI:10.1002/ffj.1284, ISBN:9780387706375, ISBN:9788172362140
KR72	Kaempferia rotunda		IMPHY010097	Benzyl benzoate	DOI:10.1002/ffj.1284
KR73	Kaempferia rotunda		IMPHY011396	4-Carvomenthenol	DOI:10.1002/ffj.1284
KR74	Kaempferia rotunda		IMPHY011552	(1R)-2-methyl-5-propan-2-ylbicyclo[3.1.0]hex-2-ene	DOI:10.1002/ffj.1284
KR75	Kaempferia rotunda		IMPHY011556	Ethyl salicylate	DOI:10.1002/ffj.1284
KR76	Kaempferia rotunda		IMPHY011590	d-Borneol	DOI:10.1002/ffj.1284
KR77	Kaempferia rotunda		IMPHY011599	Terpinolene	DOI:10.1002/ffj.1284
KR78	Kaempferia rotunda		IMPHY011643	alpha-Terpinene	DOI:10.1002/ffj.1284
KR79	Kaempferia rotunda		IMPHY011890	Elemol	DOI:10.1002/ffj.1284
KR80	Kaempferia rotunda		IMPHY011939	10-epi-gamma-Eudesmol	DOI:10.1002/ffj.1284
KR81	Kaempferia rotunda		IMPHY012036	Camphor	DOI:10.1002/ffj.1284
KR82	Kaempferia rotunda		IMPHY012058	Linalool	DOI:10.1002/ffj.1284
KR83	Kaempferia rotunda		IMPHY012061	alpha-Pinene	DOI:10.1002/ffj.1284
KR84	Kaempferia rotunda		IMPHY012145	1-Tetradecene	DOI:10.1002/ffj.1284
KR85	Kaempferia rotunda		IMPHY012160	alpha-Terpineol	DOI:10.1002/ffj.1284
KR86	Kaempferia rotunda		IMPHY012165	Sabinene	DOI:10.1002/ffj.1284
KR87	Kaempferia rotunda		IMPHY014811	alpha-Phellandrene	DOI:10.1002/ffj.1284
KR88	Kaempferia rotunda		IMPHY014817	Aromadendrene	DOI:10.1002/ffj.1284
KR89	Kaempferia rotunda		IMPHY014847	Bornyl acetate	DOI:10.1002/ffj.1284
KR90	Kaempferia rotunda		IMPHY014852	Camphene	DOI:10.1002/ffj.1284
KR91	Kaempferia rotunda		IMPHY014988	Limonene	DOI:10.1002/ffj.1284
KR92	Kaempferia rotunda		IMPHY015022	Nerolidol	DOI:10.1002/ffj.1284
KR93	Kaempferia rotunda		IMPHY015669	Ethyl pentadecanoate	DOI:10.1002/ffj.1284
KR94	Kaempferia rotunda		IMPHY017696	Bicyclohexyl	DOI:10.1002/ffj.1284
KR95	Kaempferia rotunda		C00037157	Flavokawain	knapsack
KR96	Kaempferia rotunda		C00049944	3-Deacetylcrotepoxide	knapsack
AR1	Astilbe rivularis	aerial part	IMPHY002034	Astilbic acid	ISBN:9770972795006, ISBN:9788185042138
AR2	Astilbe rivularis	aerial part	IMPHY004619	Quercetin	ISBN:9770972795006, ISBN:9788172362089, ISBN:9788185042138
AR3	Astilbe rivularis	aerial part	IMPHY011607	Bergenin	ISBN:9770972795006, ISBN:9788185042138
AR4	Astilbe rivularis	aerial part	IMPHY011933	Caffeic acid	ISBN:9788172362089
AR5	Astilbe rivularis	aerial part	IMPHY012223	beta-Amyrin	ISBN:9770972795006, ISBN:9788172362089, ISBN:9788185042138
AR6	Astilbe rivularis	aerial part	IMPHY013075	Beta-Peltoboykinolic Acid	ISBN:9770972795006, ISBN:9788185042053
AR7	Astilbe rivularis	aerial part	IMPHY014836	beta-Sitosterol	ISBN:9770972795006, ISBN:9788172362089, ISBN:9788185042053
AR8	Astilbe rivularis	rhizome	IMPHY002034	Astilbic acid	ISBN:9770972795006, ISBN:9788172360481
AR9	Astilbe rivularis	rhizome	IMPHY011607	Bergenin	ISBN:9788172360481, ISBN:9788185042084
AR10	Astilbe rivularis	rhizome	IMPHY013075	Beta-Peltoboykinolic Acid	ISBN:9770972795006, ISBN:9788172360481
BRC1	Bergenia ciliata	rhizome	IMPHY011741	Tannic acid	ISBN:9788190115131
BRC2	Bergenia ciliata	rhizome	IMPHY011989	(-)-Afzelechin	ISBN:9788171360536
BRC3	Bergenia ciliata	rhizome	IMPHY012021	Gallic acid	ISBN:9788190115131
BRC4	Bergenia ciliata	rhizome	IMPHY014309	(3,4,8,10-tetrahydroxy-9-methoxy-6-oxo-3,4,4a,10b-tetrahydro-2H-pyrano[3,2-c]isochromen-2-yl)methyl 3,4,5-trihydroxybenzoate	ISBN:9770972795006
BRC5	Bergenia ciliata	rhizome	IMPHY014836	beta-Sitosterol	ISBN:9788171360536
BRC6	Bergenia ciliata	rhizome	IMPHY014854	Cianidanol	ISBN:9770972795006
BRC7	Bergenia ciliata	rhizome	IMPHY014856	(+)-Catechin gallate	ISBN:9788171360536
BRC8	Bergenia ciliata	root	IMPHY006139	Methyl gallate	ISBN:9770972795006
BRC9	Bergenia ciliata	root	IMPHY011607	Bergenin	ISBN:9770972795006, ISBN:9788171360536, ISBN:9788172360481, ISBN:9788185042053, ISBN:9788185042084
BRC10	Bergenia ciliata	root	IMPHY011611	Leucocianidol	ISBN:9770972795006
BRC11	Bergenia ciliata	root	IMPHY011989	(-)-Afzelechin	ISBN:9788171360536, ISBN:9788185042084
BRC12	Bergenia ciliata	root	IMPHY012021	Gallic acid	ISBN:9770972795006
BRC13	Bergenia ciliata	root	IMPHY014836	beta-Sitosterol	ISBN:9770972795006, ISBN:9788171360536, ISBN:9788172360481, ISBN:9788185042084
BRC14	Bergenia ciliata	root	IMPHY014854	Cianidanol	ISBN:9770972795006
BRC15	Bergenia ciliata	root	IMPHY014856	(+)-Catechin gallate	ISBN:9788171360536
FFL1	Fraxinus floribunda	bark	IMPHY001078	2-(4-Hydroxyphenyl)ethanol	ISBN:9770972795006, ISBN:9788185042138
FFL2	Fraxinus floribunda	bark	IMPHY004552	Fraxin	ISBN:9770972795006, ISBN:9788185042138
FFL3	Fraxinus floribunda	bark	IMPHY004553	Fraxetin	ISBN:9770972795006, ISBN:9788185042138
FFL4	Fraxinus floribunda	bark	IMPHY005620	Esculin	ISBN:9788185042138
FFL5	Fraxinus floribunda	bark	IMPHY008548	Floribin	ISBN:9770972795006, ISBN:9788185042114
FFL6	Fraxinus floribunda	bark	IMPHY011518	Esculetin	ISBN:9770972795006, ISBN:9788185042138
FFL7	Fraxinus floribunda	bark	IMPHY011729	Mannitol	ISBN:9770972795006, ISBN:9788185042138
FFL8	Fraxinus floribunda	leaf	IMPHY004553	Fraxetin	ISBN:9770972795006, ISBN:9788172360481, ISBN:9788185042114
FFL9	Fraxinus floribunda	leaf	IMPHY004619	Quercetin	ISBN:9770972795006
FFL10	Fraxinus floribunda	leaf	IMPHY004652	8-Methoxycoumarin	ISBN:9770972795006, ISBN:9788172360481, ISBN:9788185042114
FFL11	Fraxinus floribunda	leaf	IMPHY005476	Tamarixetin	ISBN:9770972795006
FFL12	Fraxinus floribunda	leaf	IMPHY006935	3-(2-Hydroxyphenyl)propanoic acid	ISBN:9770972795006
FFL13	Fraxinus floribunda	leaf	IMPHY007039	Acetophenone	ISBN:9788172360481
FFL14	Fraxinus floribunda	leaf	IMPHY008724	Isorhamnetin	ISBN:9770972795006
FFL15	Fraxinus floribunda	leaf	IMPHY011518	Esculetin	ISBN:9770972795006, ISBN:9788172360481, ISBN:9788185042114
FFL16	Fraxinus floribunda	leaf	IMPHY012223	beta-Amyrin	ISBN:9770972795006
FFL17	Fraxinus floribunda	leaf	IMPHY013348	8-Acetyl-6-hydroxy-7-methoxycoumarin	ISBN:9770972795006, ISBN:9788185042114
EH1	Euphorbia hirta	aerial part	IMPHY004039	beta-Amyrin acetate	ISBN:9788185042114
EH2	Euphorbia hirta	aerial part	IMPHY004055	Choline	ISBN:9780387706375, ISBN:9788172360481, ISBN:9789327275590
EH3	Euphorbia hirta	aerial part	IMPHY006945	Shikimic acid	ISBN:9780387706375, ISBN:9788172360481, ISBN:9789327275590
EH4	Euphorbia hirta	aerial part	IMPHY007273	1-Hexacosanol	ISBN:9788172360481, ISBN:9788185042114
EH5	Euphorbia hirta	aerial part	IMPHY008110	Euphorbol hexacosanoate	ISBN:9788185042114
EH6	Euphorbia hirta	aerial part	IMPHY011393	24-Methylenecycloartanol	ISBN:9788185042114
EH7	Euphorbia hirta	aerial part	IMPHY011642	Cycloartenol	ISBN:9788172360481, ISBN:9788185042114
EH8	Euphorbia hirta	aerial part	IMPHY011758	Euphorbadienol	ISBN:9788172360481
EH9	Euphorbia hirta	aerial part	IMPHY012047	Tinyatoxin	ISBN:9788172360481, ISBN:9788185042114
EH10	Euphorbia hirta	aerial part	IMPHY014836	beta-Sitosterol	ISBN:9788172360481, ISBN:9788185042114
EH11	Euphorbia hirta	bark	IMPHY000136	Pyruvic acid	ISBN:9788172360818
EH12	Euphorbia hirta	bark	IMPHY000601	Triacontanoic acid	ISBN:9788172360818
EH13	Euphorbia hirta	bark	IMPHY004619	Quercetin	ISBN:9788172360818
EH14	Euphorbia hirta	bark	IMPHY005471	Myricetin	ISBN:9788172360818
EH15	Euphorbia hirta	bark	IMPHY005708	3-[6-[[3,5-Dihydroxy-6-methyl-4-(3,4,5-trihydroxy-6-methyloxan-2-yl)oxyoxan-2-yl]oxymethyl]-3,4,5-trihydroxyoxan-2-yl]oxy-2-(3,4-dihydroxyphenyl)-5-hydroxy-7-methoxychromen-4-one	ISBN:9788172360818
EH16	Euphorbia hirta	bark	IMPHY006445	Cerotate	ISBN:9788172360818
EH17	Euphorbia hirta	bark	IMPHY006945	Shikimic acid	ISBN:9788172360818
EH18	Euphorbia hirta	bark	IMPHY007273	1-Hexacosanol	ISBN:9788172360818
EH19	Euphorbia hirta	bark	IMPHY007327	Palmitic acid	ISBN:9788172360818
EH20	Euphorbia hirta	bark	IMPHY009413	Triacontane	ISBN:9788172360818
EH21	Euphorbia hirta	bark	IMPHY011611	Leucocianidol	ISBN:9788172360818
EH22	Euphorbia hirta	bark	IMPHY011741	Tannic acid	ISBN:9788172360818
EH23	Euphorbia hirta	bark	IMPHY011758	Euphorbadienol	ISBN:9788172360818
EH24	Euphorbia hirta	bark	IMPHY011797	Oleic acid	ISBN:9788172360818
EH25	Euphorbia hirta	bark	IMPHY011805	Quercitol	ISBN:9788172360818
EH26	Euphorbia hirta	bark	IMPHY011883	3,4-Dihydroxybenzoic acid	ISBN:9788172360818
EH27	Euphorbia hirta	bark	IMPHY011919	Afzelin	ISBN:9788172360818
EH28	Euphorbia hirta	bark	IMPHY012021	Gallic acid	ISBN:9788172360818
EH29	Euphorbia hirta	bark	IMPHY012026	Glyoxylic acid	ISBN:9788172360818
EH30	Euphorbia hirta	bark	IMPHY012047	Tinyatoxin	ISBN:9788172360818
EH31	Euphorbia hirta	bark	IMPHY012402	Campesterol	ISBN:9788172360818
EH32	Euphorbia hirta	bark	IMPHY012745	Myricitrin	ISBN:9788172360818
EH33	Euphorbia hirta	bark	IMPHY014842	Stigmasterol	ISBN:9788172360818
EH34	Euphorbia hirta	bark	IMPHY014990	Linoleic acid	ISBN:9788172360818
EH35	Euphorbia hirta	bark	IMPHY015047	Rutin	ISBN:9788172360818
EH36	Euphorbia hirta	bark	IMPHY015054	Quercitrin	ISBN:9788172360818
EH37	Euphorbia hirta	flower	IMPHY005537	Ellagic acid	ISBN:9788172360481, ISBN:9788172362300
EH38	Euphorbia hirta	leaf	IMPHY004619	Quercetin	ISBN:9788185042145
EH39	Euphorbia hirta	leaf	IMPHY006658	Pentagalloylglucose	ISBN:9788185042145
EH40	Euphorbia hirta	leaf	IMPHY011677	Taraxerol	ISBN:9788172360818
EH41	Euphorbia hirta	leaf	IMPHY012021	Gallic acid	ISBN:9788185042145
EH42	Euphorbia hirta	leaf	IMPHY012745	Myricitrin	ISBN:9788185042145
EH43	Euphorbia hirta	leaf	IMPHY014557	2,4,6-Tri-O-galloyl-beta-gulucose	ISBN:9788185042145
EH44	Euphorbia hirta	plant exudate	IMPHY000136	Pyruvic acid	ISBN:9788172360818
EH45	Euphorbia hirta	plant exudate	IMPHY000601	Triacontanoic acid	ISBN:9788172360818
EH46	Euphorbia hirta	plant exudate	IMPHY004619	Quercetin	ISBN:9788172360818
EH47	Euphorbia hirta	plant exudate	IMPHY005471	Myricetin	ISBN:9788172360818
EH48	Euphorbia hirta	plant exudate	IMPHY005708	3-[6-[[3,5-Dihydroxy-6-methyl-4-(3,4,5-trihydroxy-6-methyloxan-2-yl)oxyoxan-2-yl]oxymethyl]-3,4,5-trihydroxyoxan-2-yl]oxy-2-(3,4-dihydroxyphenyl)-5-hydroxy-7-methoxychromen-4-one	ISBN:9788172360818
EH49	Euphorbia hirta	plant exudate	IMPHY006445	Cerotate	ISBN:9788172360818
EH50	Euphorbia hirta	plant exudate	IMPHY006945	Shikimic acid	ISBN:9788172360818
EH51	Euphorbia hirta	plant exudate	IMPHY007273	1-Hexacosanol	ISBN:9788172360818
EH52	Euphorbia hirta	plant exudate	IMPHY007327	Palmitic acid	ISBN:9788172360818
EH53	Euphorbia hirta	plant exudate	IMPHY009413	Triacontane	ISBN:9788172360818
EH54	Euphorbia hirta	plant exudate	IMPHY011611	Leucocianidol	ISBN:9788172360818
EH55	Euphorbia hirta	plant exudate	IMPHY011741	Tannic acid	ISBN:9788172360818
EH56	Euphorbia hirta	plant exudate	IMPHY011758	Euphorbadienol	ISBN:9788172360818
EH57	Euphorbia hirta	plant exudate	IMPHY011797	Oleic acid	ISBN:9788172360818
EH58	Euphorbia hirta	plant exudate	IMPHY011805	Quercitol	ISBN:9788172360818
EH59	Euphorbia hirta	plant exudate	IMPHY011883	3,4-Dihydroxybenzoic acid	ISBN:9788172360818
EH60	Euphorbia hirta	plant exudate	IMPHY011919	Afzelin	ISBN:9788172360818
EH61	Euphorbia hirta	plant exudate	IMPHY012021	Gallic acid	ISBN:9788172360818
EH62	Euphorbia hirta	plant exudate	IMPHY012026	Glyoxylic acid	ISBN:9788172360818
EH63	Euphorbia hirta	plant exudate	IMPHY012047	Tinyatoxin	ISBN:9788172360818
EH64	Euphorbia hirta	plant exudate	IMPHY012402	Campesterol	ISBN:9788172360818
EH65	Euphorbia hirta	plant exudate	IMPHY012745	Myricitrin	ISBN:9788172360818
EH66	Euphorbia hirta	plant exudate	IMPHY014842	Stigmasterol	ISBN:9788172360818
EH67	Euphorbia hirta	plant exudate	IMPHY014990	Linoleic acid	ISBN:9788172360818
EH68	Euphorbia hirta	plant exudate	IMPHY015047	Rutin	ISBN:9788172360818
EH69	Euphorbia hirta	plant exudate	IMPHY015054	Quercitrin	ISBN:9788172360818
EH70	Euphorbia hirta	root	IMPHY006664	Ingenol triacetate	ISBN:9788185042114
EH71	Euphorbia hirta	root	IMPHY007426	Taraxerone	ISBN:9788172360481
EH72	Euphorbia hirta	stem	IMPHY006558	1-Triacontanol	ISBN:9788172360481
EH73	Euphorbia hirta	stem	IMPHY008910	Hentriacontane	ISBN:9788172360481
EH74	Euphorbia hirta	stem	IMPHY011677	Taraxerol	ISBN:9788172360481, ISBN:9788172360818
EH75	Euphorbia hirta	whole plant	IMPHY002588	Flavylium	ISBN:9780387706375, ISBN:9789327275590
EH76	Euphorbia hirta	whole plant	IMPHY005708	3-[6-[[3,5-Dihydroxy-6-methyl-4-(3,4,5-trihydroxy-6-methyloxan-2-yl)oxyoxan-2-yl]oxymethyl]-3,4,5-trihydroxyoxan-2-yl]oxy-2-(3,4-dihydroxyphenyl)-5-hydroxy-7-methoxychromen-4-one	ISBN:9788172361266
EH77	Euphorbia hirta	whole plant	IMPHY009413	Triacontane	ISBN:9788172362300
EH78	Euphorbia hirta	whole plant	IMPHY011393	24-Methylenecycloartanol	ISBN:9788172362300
EH79	Euphorbia hirta	whole plant	IMPHY011590	d-Borneol	ISBN:9788172362300
EH80	Euphorbia hirta	whole plant	IMPHY011611	Leucocianidol	ISBN:9788172360481, ISBN:9788172362300
EH81	Euphorbia hirta	whole plant	IMPHY011642	Cycloartenol	ISBN:9788172362300
EH82	Euphorbia hirta	whole plant	IMPHY011677	Taraxerol	ISBN:9788172362300
EH83	Euphorbia hirta	whole plant	IMPHY011688	Friedelin	ISBN:9788172362300
EH84	Euphorbia hirta	whole plant	IMPHY011758	Euphorbadienol	ISBN:9788172362300
EH85	Euphorbia hirta	whole plant	IMPHY012223	beta-Amyrin	ISBN:9788172362300
EH86	Euphorbia hirta	whole plant	IMPHY014836	beta-Sitosterol	ISBN:9788172362300
EH87	Euphorbia hirta	whole plant	IMPHY015047	Rutin	ISBN:9788172362300
EH88	Euphorbia hirta	whole plant	IMPHY015054	Quercitrin	ISBN:9780387706375
EH89	Euphorbia hirta		IMPHY000722	(1S,3R,4R,5R)-1,3-dihydroxy-4,5-bis[(3,4,5-trihydroxybenzoyl)oxy]cyclohexane-1-carboxylic acid	PMID:2069701
EH90	Euphorbia hirta		IMPHY003139	Terchebin	ISBN:9788185042138
EH91	Euphorbia hirta		IMPHY004039	beta-Amyrin acetate	ISBN:9788172360818
EH92	Euphorbia hirta		IMPHY004271	Betulin	DOI:10.15482/usda.adc/1239279
EH93	Euphorbia hirta		IMPHY004388	Kaempferol	ISBN:9788185042138
EH94	Euphorbia hirta		IMPHY004619	Quercetin	ISBN:9788185042138
EH95	Euphorbia hirta		IMPHY005471	Myricetin	ISBN:9788185042138
EH96	Euphorbia hirta		IMPHY005796	2,4,6-Tri-O-galloyl-D-glucose	PMID:2069701
EH97	Euphorbia hirta		IMPHY005813	Alloxan	PMID:21218075
EH98	Euphorbia hirta		IMPHY006138	Anisole	PMID:21218075
EH99	Euphorbia hirta		IMPHY006300	Cholesterol	DOI:10.15482/usda.adc/1239279
EH100	Euphorbia hirta		IMPHY006362	Ascorbic acid	DOI:10.15482/usda.adc/1239279
PC1	Prunus cerasoides	bark	IMPHY000220	Chrysophanol	ISBN:9788185042138
PC2	Prunus cerasoides	bark	IMPHY002802	Neosakuranin	ISBN:9788172363178
PC3	Prunus cerasoides	bark	IMPHY003429	Puddumin B	ISBN:9788172362461
PC4	Prunus cerasoides	bark	IMPHY004601	Prunetin	ISBN:9788172363178
PC5	Prunus cerasoides	bark	IMPHY004643	Genistein	ISBN:9788172363178, ISBN:9788185042053
PC6	Prunus cerasoides	bark	IMPHY004661	Apigenin	ISBN:9788172363178
PC7	Prunus cerasoides	bark	IMPHY005435	Genkwanin	ISBN:9788172363178
PC8	Prunus cerasoides	bark	IMPHY005600	Tectochrysin	ISBN:9788172363178, ISBN:9788185042053
PC9	Prunus cerasoides	bark	IMPHY009461	Orientalone	ISBN:9788185042138
PC10	Prunus cerasoides	bark	IMPHY011446	beta-Sitosterol behenate	ISBN:9788172363178, ISBN:9788185042053
PC11	Prunus cerasoides	bark	IMPHY011543	Emodin	ISBN:9788185042138
PC12	Prunus cerasoides	bark	IMPHY011611	Leucocianidol	ISBN:9788172363178, ISBN:9788185042053
PC13	Prunus cerasoides	bark	IMPHY012117	Physcion	ISBN:9788185042138
PC14	Prunus cerasoides	bark	IMPHY012232	Sakuranetin	ISBN:9788172363178
PC15	Prunus cerasoides	bark	IMPHY014838	Daucosterol	ISBN:9788185042138
PC16	Prunus cerasoides	leaf	IMPHY003166	Koprutin	ISBN:9788171360536
PC17	Prunus cerasoides	leaf	IMPHY004388	Kaempferol	ISBN:9788171360536
PC18	Prunus cerasoides	root	IMPHY002802	Neosakuranin	ISBN:9780387706375, ISBN:9788172362461, ISBN:9788185042145
PC19	Prunus cerasoides	root	IMPHY003429	Puddumin B	ISBN:9788185042145
PC20	Prunus cerasoides	root	IMPHY004707	Prunetinoside	ISBN:9780387706375, ISBN:9788172362461, ISBN:9788185042145
PC21	Prunus cerasoides	root	IMPHY011880	Ursolic acid	ISBN:9780387706375, ISBN:9788172362461, ISBN:9788185042145
PC22	Prunus cerasoides	root	IMPHY014836	beta-Sitosterol	ISBN:9780387706375, ISBN:9788172362461, ISBN:9788185042145
PC23	Prunus cerasoides	root	IMPHY014842	Stigmasterol	ISBN:9780387706375, ISBN:9788172362461, ISBN:9788185042145
PC24	Prunus cerasoides	stem	IMPHY000220	Chrysophanol	ISBN:9788171360536
PC25	Prunus cerasoides	stem	IMPHY001315	Flavanone	ISBN:9788171360536
PC26	Prunus cerasoides	stem	IMPHY001826	Dihydrowogonin	ISBN:9788171360536
PC27	Prunus cerasoides	stem	IMPHY002073	Aromadendrin	ISBN:9788171360536
PC28	Prunus cerasoides	stem	IMPHY002697	Puddumin-A	ISBN:9788171360536
PC29	Prunus cerasoides	stem	IMPHY003242	Amygdaloside	ISBN:9788171360536
PC30	Prunus cerasoides	stem	IMPHY003429	Puddumin B	ISBN:9788171360536
PC31	Prunus cerasoides	stem	IMPHY003981	(2s)-5-Hydroxy-7-methoxyflavanone	ISBN:9788171360536
PC32	Prunus cerasoides	stem	IMPHY004601	Prunetin	ISBN:9788171360536, ISBN:9788185042114
PC33	Prunus cerasoides	stem	IMPHY004619	Quercetin	ISBN:9788171360536
PC34	Prunus cerasoides	stem	IMPHY004631	Stearic acid	ISBN:9788171360536
PC35	Prunus cerasoides	stem	IMPHY004643	Genistein	ISBN:9788171360536
PC36	Prunus cerasoides	stem	IMPHY004661	Apigenin	ISBN:9788171360536, ISBN:9788185042114
PC37	Prunus cerasoides	stem	IMPHY004707	Prunetinoside	ISBN:9788171360536
PC38	Prunus cerasoides	stem	IMPHY005435	Genkwanin	ISBN:9788171360536, ISBN:9788185042114
PC39	Prunus cerasoides	stem	IMPHY005513	Chrysin	ISBN:9788171360536
PC40	Prunus cerasoides	stem	IMPHY005600	Tectochrysin	ISBN:9788171360536
PC41	Prunus cerasoides	stem	IMPHY006020	Kaempferitrin	ISBN:9788171360536
PC42	Prunus cerasoides	stem	IMPHY006972	1-Octacosanol	ISBN:9788171360536
PC43	Prunus cerasoides	stem	IMPHY007196	Pinocembrin	ISBN:9788171360536
PC44	Prunus cerasoides	stem	IMPHY007327	Palmitic acid	ISBN:9788171360536
PC45	Prunus cerasoides	stem	IMPHY009377	Pentacosane	ISBN:9788171360536
PC46	Prunus cerasoides	stem	IMPHY009413	Triacontane	ISBN:9788171360536
PC47	Prunus cerasoides	stem	IMPHY009461	Orientalone	ISBN:9788171360536
PC48	Prunus cerasoides	stem	IMPHY010550	Naringetol	ISBN:9788171360536, ISBN:9788185042114
PC49	Prunus cerasoides	stem	IMPHY011446	beta-Sitosterol behenate	ISBN:9788171360536
PC50	Prunus cerasoides	stem	IMPHY011543	Emodin	ISBN:9788171360536
PC51	Prunus cerasoides	stem	IMPHY011611	Leucocianidol	ISBN:9788171360536
PC52	Prunus cerasoides	stem	IMPHY011797	Oleic acid	ISBN:9788171360536
PC53	Prunus cerasoides	stem	IMPHY011880	Ursolic acid	ISBN:9788171360536
PC54	Prunus cerasoides	stem	IMPHY011919	Afzelin	ISBN:9788171360536
PC55	Prunus cerasoides	stem	IMPHY011967	Taxifolin	ISBN:9788171360536
PC56	Prunus cerasoides	stem	IMPHY012117	Physcion	ISBN:9788171360536
PC57	Prunus cerasoides	stem	IMPHY012232	Sakuranetin	ISBN:9788171360536, ISBN:9788185042114
PC58	Prunus cerasoides	stem	IMPHY014836	beta-Sitosterol	ISBN:9788171360536, ISBN:9788185042114
PC59	Prunus cerasoides	stem	IMPHY014842	Stigmasterol	ISBN:9788171360536
PC60	Prunus cerasoides	wood	IMPHY001826	Dihydrowogonin	ISBN:9788172363178
PC61	Prunus cerasoides	wood	IMPHY002073	Aromadendrin	ISBN:9788172363178
PC62	Prunus cerasoides	wood	IMPHY002697	Puddumin-A	ISBN:9788185042138
PC63	Prunus cerasoides	wood	IMPHY003981	(2s)-5-Hydroxy-7-methoxyflavanone	ISBN:9788172363178
PC64	Prunus cerasoides	wood	IMPHY004388	Kaempferol	ISBN:9788172363178
PC65	Prunus cerasoides	wood	IMPHY004619	Quercetin	ISBN:9788172363178
PC66	Prunus cerasoides	wood	IMPHY004631	Stearic acid	ISBN:9788172362461, ISBN:9788185042138
PC67	Prunus cerasoides	wood	IMPHY005513	Chrysin	ISBN:9788172363178
PC68	Prunus cerasoides	wood	IMPHY005600	Tectochrysin	ISBN:9788172363178
PC69	Prunus cerasoides	wood	IMPHY006972	1-Octacosanol	ISBN:9788172362461, ISBN:9788185042138
PC70	Prunus cerasoides	wood	IMPHY007196	Pinocembrin	ISBN:9788172363178
PC71	Prunus cerasoides	wood	IMPHY007327	Palmitic acid	ISBN:9788172362461, ISBN:9788185042138
PC72	Prunus cerasoides	wood	IMPHY009332	Padmatin	ISBN:9788172363178
PC73	Prunus cerasoides	wood	IMPHY009377	Pentacosane	ISBN:9788172362461, ISBN:9788185042138
PC74	Prunus cerasoides	wood	IMPHY009413	Triacontane	ISBN:9788172362461, ISBN:9788185042138
PC75	Prunus cerasoides	wood	IMPHY010550	Naringetol	ISBN:9788172362461, ISBN:9788172363178
PC76	Prunus cerasoides	wood	IMPHY011797	Oleic acid	ISBN:9788172362461, ISBN:9788185042138
PC77	Prunus cerasoides	wood	IMPHY011880	Ursolic acid	ISBN:9788172362461, ISBN:9788185042138
PC78	Prunus cerasoides	wood	IMPHY011919	Afzelin	ISBN:9788172362461
PC79	Prunus cerasoides	wood	IMPHY011967	Taxifolin	ISBN:9788172363178
PC80	Prunus cerasoides	wood	IMPHY012232	Sakuranetin	ISBN:9788172363178
PC81	Prunus cerasoides	wood	IMPHY014836	beta-Sitosterol	ISBN:9788185042138
PC82	Prunus cerasoides	wood	IMPHY015072	beta-Sitosterol-beta-D-glucoside	ISBN:9788172362461
PC83	Prunus cerasoides		IMPHY002697	Puddumin-A	ISBN:9780387706375, ISBN:9788172362461
PC84	Prunus cerasoides		IMPHY002802	Neosakuranin	DOI:10.2174/0929867033456729
PC85	Prunus cerasoides		IMPHY003242	Amygdaloside	ISBN:9788172361266
PC86	Prunus cerasoides		IMPHY004601	Prunetin	ISBN:9788172361266, ISBN:9788185042053, ISBN:9788185042138
PC87	Prunus cerasoides		IMPHY004643	Genistein	ISBN:9788185042138
PC88	Prunus cerasoides		IMPHY005095	Methyl 2-O-tosyl-3-O-benzyl-alpha-L-rhamnopyranoside	DOI:10.2174/0929867033456729
PC89	Prunus cerasoides		IMPHY005435	Genkwanin	ISBN:9788172361266
PC90	Prunus cerasoides		IMPHY006020	Kaempferitrin	ISBN:9788185042138
PC91	Prunus cerasoides		IMPHY010550	Naringetol	ISBN:9788185042138
PC92	Prunus cerasoides		IMPHY011919	Afzelin	ISBN:9788185042138
PC93	Prunus cerasoides		IMPHY012232	Sakuranetin	ISBN:9788172361266
PC94	Prunus cerasoides		IMPHY014842	Stigmasterol	DOI:10.1002/minf.201000163
PC95	Prunus cerasoides		IMPHY015072	beta-Sitosterol-beta-D-glucoside	ISBN:9788185042138
MD1	Macropanax dispermus	leaf	IMPHY007224	Hederagenin	ISBN:9770972795006, ISBN:9788172362461
MD2	Macropanax dispermus	leaf	IMPHY011826	Oleanolic acid	ISBN:9770972795006, ISBN:9788172362461
UP1	Urtica parviflora	leaf	IMPHY004653	Serotonin	ISBN:9788185042053
UP2	Urtica parviflora	leaf	IMPHY005990	Histamine	ISBN:9788185042053
SN1	Saurauia napaulensis	bark	IMPHY006612	Corosolic acid	ISBN:9770976605004
MR1	Mimosa rubicaulis	root	IMPHY000165	Tetracosanoic acid	ISBN:9770972795006
MR2	Mimosa rubicaulis	root	IMPHY004631	Stearic acid	ISBN:9770972795006
MR3	Mimosa rubicaulis	root	IMPHY007327	Palmitic acid	ISBN:9770972795006
MR4	Mimosa rubicaulis	root	IMPHY011797	Oleic acid	ISBN:9770972795006
MR5	Mimosa rubicaulis	root	IMPHY014990	Linoleic acid	ISBN:9770972795006
MR6	Mimosa rubicaulis		IMPHY011688	Friedelin	ISBN:9788172363178
MR7	Mimosa rubicaulis		IMPHY012223	beta-Amyrin	ISBN:9788172363178
MR8	Mimosa rubicaulis		IMPHY014836	beta-Sitosterol	ISBN:9788172363178
AL1	Artocarpus lakoocha	bark	IMPHY002120	Cycloartenone	ISBN:9788172363130, ISBN:9788185042084
AL2	Artocarpus lakoocha	bark	IMPHY004039	beta-Amyrin acetate	ISBN:9770972795006
AL3	Artocarpus lakoocha	bark	IMPHY004141	alpha-Amyrenyl acetate	ISBN:9788185042053
AL4	Artocarpus lakoocha	bark	IMPHY004568	Oxyresveratrol	ISBN:9780387706375
AL5	Artocarpus lakoocha	bark	IMPHY004689	9,19-Cyclolanost-24-en-3-ol, acetate, (3beta)-	ISBN:9788185042084
AL6	Artocarpus lakoocha	bark	IMPHY011619	alpha-Amyrin	ISBN:9770972795006, ISBN:9788172363130
AL7	Artocarpus lakoocha	bark	IMPHY011642	Cycloartenol	ISBN:9788172360481, ISBN:9788172363130, ISBN:9788185042084
AL8	Artocarpus lakoocha	bark	IMPHY012473	Lupeol	ISBN:9788185042053
AL9	Artocarpus lakoocha	bark	IMPHY014836	beta-Sitosterol	ISBN:9788172363130
AL10	Artocarpus lakoocha	bark	IMPHY014991	Lupeol acetate	ISBN:9770972795006, ISBN:9788172363130
AL11	Artocarpus lakoocha	root	IMPHY012473	Lupeol	ISBN:9770972795006, ISBN:9788172360481, ISBN:9788185042114
AL12	Artocarpus lakoocha	root	IMPHY014836	beta-Sitosterol	ISBN:9770972795006, ISBN:9788172360481, ISBN:9788185042053
AL13	Artocarpus lakoocha	seed	IMPHY006383	Artocarpin	ISBN:9780387706375
AL14	Artocarpus lakoocha	wood	IMPHY004568	Oxyresveratrol	ISBN:9788172363130
AL15	Artocarpus lakoocha	wood	IMPHY004665	Resorcinol	ISBN:9788172363130
AL16	Artocarpus lakoocha	wood	IMPHY005434	Galangin	ISBN:9788172363130
AL17	Artocarpus lakoocha	wood	IMPHY005890	Mulberrin	ISBN:9788172363130
AL18	Artocarpus lakoocha	wood	IMPHY006382	3,8-dihydroxy-10-methoxy-9-[(E)-3-methylbut-1-enyl]-6-(2-methylprop-1-enyl)-6H-chromeno[4,3-b]chromen-7-one	ISBN:9788172363130
AL19	Artocarpus lakoocha	wood	IMPHY006383	Artocarpin	ISBN:9788172363130
AL20	Artocarpus lakoocha		C00002893	Oxyresveratrol	Knapsack
AL21	Artocarpus lakoocha		C00002903	Resveratrol	Knapsack
AL22	Artocarpus lakoocha		C00004062	Cycloartocarpin	Knapsack
AL23	Artocarpus lakoocha		C00005121	Galangin 3-rhamnoside	Knapsack
AL24	Artocarpus lakoocha		C00005124	Galangin 3-galactosyl-(1->4)-rhamnoside	Knapsack
AL25	Artocarpus lakoocha		C00043644	Lakoochin A	Knapsack
AL26	Artocarpus lakoocha		C00043645	Lakoochin B	Knapsack
AL27	Artocarpus lakoocha		C00055297	Cycloartolakoochol	Knapsack
AL28	Artocarpus lakoocha		C00056715	4-Hydroxyartolakoochol	Knapsack
GD1	Girardinia diversifolia	leaf	IMPHY004653	Serotonin	ISBN:9770972795006
GD2	Girardinia diversifolia	leaf	IMPHY005990	Histamine	ISBN:9770972795006, ISBN:9780387706375, ISBN:9788172360481
GD3	Girardinia diversifolia	leaf	IMPHY012020	Acetylcholine	ISBN:9770972795006
GD4	Girardinia diversifolia	leaf	IMPHY014836	beta-Sitosterol	ISBN:9770972795006, ISBN:9788172360481
GD5	Girardinia diversifolia		IMPHY014836	beta-Sitosterol	ISBN:9780387706375
CS1	Cucumis sativus	flower	IMPHY006300	Cholesterol	ISBN:9788185042084
CS2	Cucumis sativus	flower	IMPHY013835	(+)-Fenchone	ISBN:9770976605004
CS3	Cucumis sativus	fruit	IMPHY004631	Stearic acid	ISBN:9788185042084
CS4	Cucumis sativus	fruit	IMPHY004660	Luteolin	ISBN:9770972795006
CS5	Cucumis sativus	fruit	IMPHY006486	Squalene	ISBN:9788185042114
CS6	Cucumis sativus	fruit	IMPHY007327	Palmitic acid	ISBN:9788185042084
CS7	Cucumis sativus	fruit	IMPHY011797	Oleic acid	ISBN:9788185042084
CS8	Cucumis sativus	fruit	IMPHY014836	beta-Sitosterol	ISBN:9788172361792
CS9	Cucumis sativus	fruit	IMPHY015047	Rutin	ISBN:9780387706375, ISBN:9788172360481
CS10	Cucumis sativus	leaf	IMPHY011576	alpha-Spinasterol	ISBN:9780387706375, ISBN:9788172360481
CS11	Cucumis sativus	leaf	IMPHY015076	Schottenol	ISBN:9788172360481
CS12	Cucumis sativus	seed	IMPHY001953	Isomultiflorenol	ISBN:9788172362133, ISBN:9788185042114, Standardization of Single Drugs of Unani Medicine Part - IV
CS13	Cucumis sativus	seed	IMPHY002439	Stigmasta-7,22,25-trien-3beta-ol	Standardization of Single Drugs of Unani Medicine Part - IV
CS14	Cucumis sativus	seed	IMPHY002658	Codisterol	ISBN:9788185042138, Standardization of Single Drugs of Unani Medicine Part - IV
CS15	Cucumis sativus	seed	IMPHY003613	24-Methyl-25(27)-dehydrocycloartanol	ISBN:9788185042114, Standardization of Single Drugs of Unani Medicine Part - IV
CS16	Cucumis sativus	seed	IMPHY003796	24xi-Methyllathosterol	ISBN:9788185042114
CS17	Cucumis sativus	seed	IMPHY004631	Stearic acid	ISBN:9788172361792
CS18	Cucumis sativus	seed	IMPHY009342	Multiflorenol	ISBN:9788172362133, ISBN:9788185042114, Standardization of Single Drugs of Unani Medicine Part - IV
CS19	Cucumis sativus	seed	IMPHY010695	24-Methylene-24-dihydroparkeol	ISBN:9788185042114, Standardization of Single Drugs of Unani Medicine Part - IV
CS20	Cucumis sativus	seed	IMPHY010778	Stigmasta-7,22,25-trienol	Standardization of Single Drugs of Unani Medicine Part - IV
CS21	Cucumis sativus	seed	IMPHY011393	24-Methylenecycloartanol	ISBN:9788172362133, ISBN:9788185042114, Standardization of Single Drugs of Unani Medicine Part - IV
CS22	Cucumis sativus	seed	IMPHY011545	delta7-Avenasterol	ISBN:9788185042138, Standardization of Single Drugs of Unani Medicine Part - IV
CS23	Cucumis sativus	seed	IMPHY011576	alpha-Spinasterol	ISBN:9788185042084, ISBN:9788185042138, Standardization of Single Drugs of Unani Medicine Part - IV
CS24	Cucumis sativus	seed	IMPHY011613	Fucosterol	ISBN:9788185042138
CS25	Cucumis sativus	seed	IMPHY011619	alpha-Amyrin	ISBN:9788172362133, ISBN:9788185042114, Standardization of Single Drugs of Unani Medicine Part - IV
CS26	Cucumis sativus	seed	IMPHY011642	Cycloartenol	ISBN:9788172362133, ISBN:9788185042114, Standardization of Single Drugs of Unani Medicine Part - IV
CS27	Cucumis sativus	seed	IMPHY011677	Taraxerol	ISBN:9788185042114, Standardization of Single Drugs of Unani Medicine Part - IV
CS28	Cucumis sativus	seed	IMPHY011756	Eburicol	ISBN:9788185042114, Standardization of Single Drugs of Unani Medicine Part - IV
CS29	Cucumis sativus	seed	IMPHY011853	Euphol	ISBN:9788185042114, Standardization of Single Drugs of Unani Medicine Part - IV
CS30	Cucumis sativus	seed	IMPHY011855	Tirucallol	ISBN:9788172362133, ISBN:9788185042114
CS31	Cucumis sativus	seed	IMPHY011876	24-Ethyl-5alpha-cholest-7-en-3beta-ol	Standardization of Single Drugs of Unani Medicine Part - IV
CS32	Cucumis sativus	seed	IMPHY012223	beta-Amyrin	ISBN:9788172362133, ISBN:9788185042114, Standardization of Single Drugs of Unani Medicine Part - IV
CS33	Cucumis sativus	seed	IMPHY012402	Campesterol	ISBN:9788185042138, Standardization of Single Drugs of Unani Medicine Part - IV
CS34	Cucumis sativus	seed	IMPHY012473	Lupeol	ISBN:9788185042114, Standardization of Single Drugs of Unani Medicine Part - IV
CS35	Cucumis sativus	seed	IMPHY014757	Stigmast-5-en-3-ol	ISBN:9788185042114
CS36	Cucumis sativus	seed	IMPHY014836	beta-Sitosterol	ISBN:9788185042114, Standardization of Single Drugs of Unani Medicine Part - IV
CS37	Cucumis sativus	seed	IMPHY014842	Stigmasterol	ISBN:9788185042114, Standardization of Single Drugs of Unani Medicine Part - IV
CS38	Cucumis sativus	seed	IMPHY014878	Clerosterol	ISBN:9788185042114, Standardization of Single Drugs of Unani Medicine Part - IV
CS39	Cucumis sativus	seedling	IMPHY004689	9,19-Cyclolanost-24-en-3-ol, acetate, (3beta)-	ISBN:9788185042084
CS40	Cucumis sativus	seedling	IMPHY006659	Obtusifoliol	ISBN:9788172361792
CS41	Cucumis sativus	seedling	IMPHY007290	Obtusifoliol acetate	ISBN:9788185042084
CS42	Cucumis sativus	seedling	IMPHY010656	Cycloeucalenol acetate	ISBN:9788185042084
CS43	Cucumis sativus		IMPHY000005	Thiamine	ISBN:9788172361792
CS44	Cucumis sativus		IMPHY001771	Pristane	ISBN:9788172361792
CS45	Cucumis sativus		IMPHY001953	Isomultiflorenol	DOI:10.1002/minf.201000163, ISBN:9788172361792
CS46	Cucumis sativus		IMPHY002229	Cycloeucalenol	ISBN:9788172361792
CS47	Cucumis sativus		IMPHY002658	Codisterol	DOI:10.1002/minf.201000163
CS48	Cucumis sativus		IMPHY003457	1,3-Diaminopropane	DOI:10.15482/usda.adc/1239279
CS49	Cucumis sativus		IMPHY003613	24-Methyl-25(27)-dehydrocycloartanol	ISBN:9788172361792
CS50	Cucumis sativus		IMPHY003661	24-Methylenecholesterol	DOI:10.1002/minf.201000163, ISBN:9788172361792
CS51	Cucumis sativus		IMPHY003662	(3S,9S,10R,13R,14S,17R)-10,13-dimethyl-17-[(2S)-6-methyl-5-methylideneheptan-2-yl]-2,3,4,7,8,9,11,12,14,15,16,17-dodecahydro-1H-cyclopenta[a]phenanthren-3-ol	DOI:10.15482/usda.adc/1239279
CS52	Cucumis sativus		IMPHY003796	24xi-Methyllathosterol	ISBN:9788172361792
CS53	Cucumis sativus		IMPHY004388	Kaempferol	PMID:19695093
CS54	Cucumis sativus		IMPHY004612	Cucurbitacin C	DOI:10.2174/0929867033456729
CS55	Cucumis sativus		IMPHY004946	Episterol	DOI:10.15482/usda.adc/1239279
CS56	Cucumis sativus		IMPHY006300	Cholesterol	ISBN:9788172361792
CS57	Cucumis sativus		IMPHY006362	Ascorbic acid	ISBN:9788172361792
CS58	Cucumis sativus		IMPHY006485	beta-Ionone	PMID:18611853
CS59	Cucumis sativus		IMPHY006486	Squalene	ISBN:9788172361792
CS60	Cucumis sativus		IMPHY007327	Palmitic acid	ISBN:9788172361792
CS61	Cucumis sativus		IMPHY009342	Multiflorenol	DOI:10.1002/minf.201000163, ISBN:9788172361792
CS62	Cucumis sativus		IMPHY009474	Schottenol glucoside	DOI:10.2174/0929867033456729
CS63	Cucumis sativus		IMPHY010304	(2E,6Z)-Nona-2,6-dien-1-ol	DOI:10.2174/0929867033456729
CS64	Cucumis sativus		IMPHY010351	Crocetin	PMID:15605174
CS65	Cucumis sativus		IMPHY010695	24-Methylene-24-dihydroparkeol	ISBN:9788172361792
CS66	Cucumis sativus		IMPHY011270	24-Methylenepollinastanol	DOI:10.15482/usda.adc/1239279, ISBN:9788172361792, ISBN:9788185042138
CS67	Cucumis sativus		IMPHY011393	24-Methylenecycloartanol	DOI:10.1002/minf.201000163, DOI:10.15482/usda.adc/1239279, ISBN:9788172361792
CS68	Cucumis sativus		IMPHY011545	delta7-Avenasterol	DOI:10.1002/minf.201000163
CS69	Cucumis sativus		IMPHY011576	alpha-Spinasterol	DOI:10.1002/minf.201000163, DOI:10.2174/0929867033456729, ISBN:9788172361792
CS70	Cucumis sativus		IMPHY011613	Fucosterol	DOI:10.1002/minf.201000163, ISBN:9788172361792
CS71	Cucumis sativus		IMPHY011619	alpha-Amyrin	ISBN:9788172361792
CS72	Cucumis sativus		IMPHY011642	Cycloartenol	DOI:10.1002/minf.201000163, ISBN:9788172361792
CS73	Cucumis sativus		IMPHY011654	alpha1-Sitosterol	ISBN:9788172361792
CS74	Cucumis sativus		IMPHY011677	Taraxerol	DOI:10.1002/minf.201000163, ISBN:9788172361792
CS75	Cucumis sativus		IMPHY011756	Eburicol	ISBN:9788172361792
CS76	Cucumis sativus		IMPHY011797	Oleic acid	ISBN:9788172361792
CS77	Cucumis sativus		IMPHY011853	Euphol	DOI:10.1002/minf.201000163, ISBN:9788172361792
CS78	Cucumis sativus		IMPHY011855	Tirucallol	DOI:10.1002/minf.201000163, ISBN:9788172361792
CS79	Cucumis sativus		IMPHY011876	24-Ethyl-5alpha-cholest-7-en-3beta-ol	DOI:10.15482/usda.adc/1239279, ISBN:9788172361792
CS80	Cucumis sativus		IMPHY012223	beta-Amyrin	ISBN:9788172361792
CS81	Cucumis sativus		IMPHY012402	Campesterol	DOI:10.1002/minf.201000163
CS82	Cucumis sativus		IMPHY012473	Lupeol	DOI:10.1002/minf.201000163, ISBN:9788172361792
CS83	Cucumis sativus		IMPHY012769	24-Methylenelophenol	ISBN:9788172361792
CS84	Cucumis sativus		IMPHY014110	Stigmasta-7,25-dien-3beta-ol	DOI:10.1002/minf.201000163, ISBN:9788172361792
CS85	Cucumis sativus		IMPHY014842	Stigmasterol	DOI:10.1002/minf.201000163, ISBN:9788172361792
CS86	Cucumis sativus		IMPHY014878	Clerosterol	DOI:10.1002/minf.201000163
CS87	Cucumis sativus		IMPHY014990	Linoleic acid	ISBN:9788172361792
CS88	Cucumis sativus		IMPHY015076	Schottenol	DOI:10.2174/0929867033456729
CU1	Clinopodium umbrosum	aerial part	IMPHY011660	(+)-alpha-Cadinene	DOI:10.1080/10412905.1992.9698010
CU2	Clinopodium umbrosum	aerial part	IMPHY011957	(+)-delta-Cadinene	DOI:10.1080/10412905.1992.9698010
CU3	Clinopodium umbrosum	aerial part	IMPHY012202	Piperitenone oxide	DOI:10.1080/10412905.1992.9698010
CU4	Clinopodium umbrosum	aerial part	IMPHY012290	cis-Piperitone oxide	DOI:10.1080/10412905.1992.9698010
CU5	Clinopodium umbrosum	aerial part	IMPHY014831	beta-Caryophyllene	DOI:10.1080/10412905.1992.9698010
CU6	Clinopodium umbrosum	aerial part	IMPHY014988	Limonene	DOI:10.1080/10412905.1992.9698010
CU7	Clinopodium umbrosum	aerial part	IMPHY015123	alpha-Copaene	DOI:10.1080/10412905.1992.9698010
CU8	Clinopodium umbrosum		IMPHY001109	Isovaleric acid	ISBN:9770972795006
CU9	Clinopodium umbrosum		IMPHY001828	3-Octanol	ISBN:9770972795006, ISBN:9788172360481
CU10	Clinopodium umbrosum		IMPHY003485	Myrcene	ISBN:9770972795006
CU11	Clinopodium umbrosum		IMPHY003536	Eugenol	ISBN:9770972795006, ISBN:9788172360481
CU12	Clinopodium umbrosum		IMPHY005444	Ambrettolic acid	ISBN:9770972795006
CU13	Clinopodium umbrosum		IMPHY007366	alpha-Santalene	ISBN:9770972795006
CU14	Clinopodium umbrosum		IMPHY012175	D-Limonene	ISBN:9770972795006
CU15	Clinopodium umbrosum		IMPHY012202	Piperitenone oxide	ISBN:9788185042114
FB1	Ficus bengalensis		C00000575	5-Methoxypsoralen	knapsack
FB2	Ficus bengalensis		C00003672	(-)-beta-Sitosterol	knapsack
LS1	Lepidium sativum	leaf	IMPHY006362	Ascorbic acid	ISBN:9788171360536
LS2	Lepidium sativum	seed	IMPHY000165	Tetracosanoic acid	ISBN:9770972795006, ISBN:9788171360536, ISBN:9788172363130
LS3	Lepidium sativum	seed	IMPHY000846	Riboflavin	ISBN:9788171360536
LS4	Lepidium sativum	seed	IMPHY001211	4-Methylquinoline	ISBN:9788171360536, ISBN:9788172363130
LS5	Lepidium sativum	seed	IMPHY004130	Sinapic acid	ISBN:9780387706375, ISBN:9788171360536, ISBN:9788172363130, ISBN:9789327275590
LS6	Lepidium sativum	seed	IMPHY004630	Sinapine	ISBN:9788171360536
LS7	Lepidium sativum	seed	IMPHY004631	Stearic acid	ISBN:9770972795006, ISBN:9788171360536
LS8	Lepidium sativum	seed	IMPHY005071	Benzyl isothiocyanate	ISBN:9788171360536
LS9	Lepidium sativum	seed	IMPHY006066	1,3-Dibenzylurea	ISBN:9788171360536, ISBN:9788172363130
LS10	Lepidium sativum	seed	IMPHY006941	Phenylacetonitrile	ISBN:9788171360536
LS11	Lepidium sativum	seed	IMPHY007049	N,N'-Dibenzylthiourea	ISBN:9788171360536, ISBN:9788172363130
LS12	Lepidium sativum	seed	IMPHY007212	Docosanoic acid	ISBN:9770972795006, ISBN:9788171360536
LS13	Lepidium sativum	seed	IMPHY007327	Palmitic acid	ISBN:9788171360536
LS14	Lepidium sativum	seed	IMPHY007357	Nicotinic acid	ISBN:9788171360536
LS15	Lepidium sativum	seed	IMPHY011394	Arachidic acid	ISBN:9770972795006, ISBN:9788171360536
LS16	Lepidium sativum	seed	IMPHY011475	{[(E)-(2-phenyl-1-{[3,4,5-trihydroxy-6-(hydroxymethyl)oxan-2-yl]sulfanyl}ethylidene)amino]oxy}sulfonic acid	ISBN:9780387706375, ISBN:9788171360536, ISBN:9789327275590
LS17	Lepidium sativum	seed	IMPHY011609	alpha-Carotene	ISBN:9788171360536, ISBN:9788172363130
LS18	Lepidium sativum	seed	IMPHY011797	Oleic acid	ISBN:9770972795006, ISBN:9788171360536
LS19	Lepidium sativum	seed	IMPHY012030	Uric acid	ISBN:9788171360536, ISBN:9789327275590
LS20	Lepidium sativum	seed	IMPHY012050	D-Galactose	ISBN:9780387706375
LS21	Lepidium sativum	seed	IMPHY012723	Linolenic acid	ISBN:9788171360536
LS22	Lepidium sativum	seed	IMPHY014836	beta-Sitosterol	ISBN:9770972795006, ISBN:9788171360536
LS23	Lepidium sativum	seed	IMPHY014893	D-Glucose	ISBN:9780387706375
LS24	Lepidium sativum	seed	IMPHY014983	L-Arabinose	ISBN:9780387706375
LS25	Lepidium sativum	seed	IMPHY014990	Linoleic acid	ISBN:9770972795006
LS26	Lepidium sativum	seed	IMPHY015056	L-Rhamnose	ISBN:9780387706375
LS27	Lepidium sativum	whole plant	IMPHY010077	4-Methoxyglucobrassicin	ISBN:9788171360536
LS28	Lepidium sativum	whole plant	IMPHY014836	beta-Sitosterol	ISBN:9788171360536
LS29	Lepidium sativum		IMPHY003415	Benzyl thiocyanate	DOI:10.15482/usda.adc/1239279
LS30	Lepidium sativum		IMPHY004130	Sinapic acid	DOI:10.15482/usda.adc/1239279, ISBN:9788172363130
LS31	Lepidium sativum		IMPHY004565	Coumestrol	ISBN:9770972795006
LS32	Lepidium sativum		IMPHY004566	Daidzein	ISBN:9770972795006
LS33	Lepidium sativum		IMPHY004630	Sinapine	ISBN:9788172363130
LS34	Lepidium sativum		IMPHY004643	Genistein	ISBN:9770972795006
LS35	Lepidium sativum		IMPHY005071	Benzyl isothiocyanate	DOI:10.15482/usda.adc/1239279, PMID:12117773
LS36	Lepidium sativum		IMPHY006362	Ascorbic acid	DOI:10.15482/usda.adc/1239279
LS37	Lepidium sativum		IMPHY006550	Thymol	PMID:22224300
LS38	Lepidium sativum		IMPHY006941	Phenylacetonitrile	DOI:10.15482/usda.adc/1239279, ISBN:9788172363130
LS39	Lepidium sativum		IMPHY007040	Hydroxytyrosol	PMID:16218695
LS40	Lepidium sativum		IMPHY007151	Pantothenic acid	ISBN:9780387706375, ISBN:9788172362461, ISBN:9789327275590
LS41	Lepidium sativum		IMPHY007156	Quinic acid	ISBN:9788172363130
LS42	Lepidium sativum		IMPHY007212	Docosanoic acid	DOI:10.15482/usda.adc/1239279
LS43	Lepidium sativum		IMPHY008707	biochanin A	ISBN:9770972795006
LS44	Lepidium sativum		IMPHY008937	Vitamin E	DOI:10.15482/usda.adc/1239279
LS45	Lepidium sativum		IMPHY009035	Formononetin	ISBN:9770972795006
LS46	Lepidium sativum		IMPHY010077	4-Methoxyglucobrassicin	ISBN:9788172363130
LS47	Lepidium sativum		IMPHY010699	Calmodulin	ISBN:9788172363130
LS48	Lepidium sativum		IMPHY011394	Arachidic acid	DOI:10.15482/usda.adc/1239279
LS49	Lepidium sativum		IMPHY011475	{[(E)-(2-phenyl-1-{[3,4,5-trihydroxy-6-(hydroxymethyl)oxan-2-yl]sulfanyl}ethylidene)amino]oxy}sulfonic acid	PMID:8641474
LS50	Lepidium sativum		IMPHY011620	Lutein	PMID:20734937
LS51	Lepidium sativum		IMPHY011707	beta-Carotene	DOI:10.15482/usda.adc/1239279
LS52	Lepidium sativum		IMPHY011933	Caffeic acid	ISBN:9788172363130
LS53	Lepidium sativum		IMPHY011974	4-Hydroxycinnamic acid	ISBN:9788172363130
LS54	Lepidium sativum		IMPHY012061	alpha-Pinene	PMID:22224300
LS55	Lepidium sativum		IMPHY014836	beta-Sitosterol	DOI:10.15482/usda.adc/1239279, ISBN:9788172363130
LS56	Lepidium sativum		IMPHY015047	Rutin	ISBN:9780387706375, ISBN:9788172362461, ISBN:9789327275590
HW1	Heracleum wallichii	root	IMPHY000626	Sphondin	ISBN:9788185042084
HW2	Heracleum wallichii	root	IMPHY002154	Cycleanine	ISBN:9770972795006, ISBN:9788172360481, ISBN:9788185042084
HW3	Heracleum wallichii	root	IMPHY003490	Coumarin	ISBN:9788172360481
HW4	Heracleum wallichii	root	IMPHY005428	Bergapten	ISBN:9788185042084
HW5	Heracleum wallichii	root	IMPHY005686	Isochondrodendrine	ISBN:9770972795006, ISBN:9788185042084
HW6	Heracleum wallichii	root	IMPHY007197	Isopimpinellin	ISBN:9788185042084
HW7	Heracleum wallichii	root	IMPHY008036	Isobergapten	ISBN:9788185042084
HW8	Heracleum wallichii	root	IMPHY009081	Vaginidiol	ISBN:9788185042084
HW9	Heracleum wallichii	root	IMPHY010669	(-)-Columbianetin	ISBN:9788185042084
HW10	Heracleum wallichii	root	IMPHY011661	Marmesin	ISBN:9788185042084
HW11	Heracleum wallichii	root	IMPHY014842	Stigmasterol	ISBN:9770972795006, ISBN:9788185042084
SW1	Schima wallichii	bark	IMPHY011741	Tannic acid	ISBN:9780387706375
SW2	Schima wallichii	flower	IMPHY000883	Gemin D	ISBN:9788172363093
SW3	Schima wallichii	flower	IMPHY004827	Pedunculagin	ISBN:9788172363093
SW4	Schima wallichii	flower	IMPHY011391	1,2,3,6-Tetrakis-O-galloyl-beta-D-glucose	ISBN:9788172363093
SW5	Schima wallichii	flower	IMPHY013287	Schimawalin B	ISBN:9788172363093
SW6	Schima wallichii	flower	IMPHY014361	2,3-di-O-galloyl--d-glucose	ISBN:9788172363093
SW7	Schima wallichii	leaf	IMPHY011741	Tannic acid	ISBN:9780387706375
SW8	Schima wallichii		IMPHY003590	Primulagenin A	ISBN:9788172363178, ISBN:9788185042114
SW9	Schima wallichii		IMPHY004235	D-Glucuronic Acid	ISBN:9788185042114
SW10	Schima wallichii		IMPHY006972	1-Octacosanol	ISBN:9780387706375, ISBN:9788172363178, ISBN:9788185042114
SW11	Schima wallichii		IMPHY008974	R1-Barrigenol	ISBN:9788185042114
SW12	Schima wallichii		IMPHY010984	A1-Barrigenol	ISBN:9788185042114
SW13	Schima wallichii		IMPHY011576	alpha-Spinasterol	ISBN:9780387706375, ISBN:9788185042114
SW14	Schima wallichii		IMPHY011643	alpha-Terpinene	ISBN:9788185042114
SW15	Schima wallichii		IMPHY011741	Tannic acid	ISBN:9788172363178
SW16	Schima wallichii		IMPHY011965	(+)-beta-Phellandrene	ISBN:9788185042114
SW17	Schima wallichii		IMPHY012712	Phytol	ISBN:9780387706375, ISBN:9788172363178, ISBN:9788185042114
SW18	Schima wallichii		IMPHY013287	Schimawalin B	ISBN:9788172363093
ZM1	Zingiber montanum	leaf	IMPHY000399	beta-Bisabolene	DOI:10.1080/10412905.1999.9701179
ZM2	Zingiber montanum	leaf	IMPHY003789	Furanodienon	DOI:10.1080/10412905.1999.9701179
ZM3	Zingiber montanum	leaf	IMPHY005484	2,4,5-Trimethoxybenzaldehyde	DOI:10.1080/10412905.1999.9701179
ZM4	Zingiber montanum	leaf	IMPHY006463	Germacrone	DOI:10.1080/10412905.1999.9701179
ZM5	Zingiber montanum	leaf	IMPHY010072	Eucalyptol	DOI:10.1080/10412905.1999.9701179
ZM6	Zingiber montanum	leaf	IMPHY010080	beta-Elemene	DOI:10.1080/10412905.1999.9701179
ZM7	Zingiber montanum	leaf	IMPHY011005	1,4-Dimethoxytriquinacene	DOI:10.1080/10412905.1999.9701179
ZM8	Zingiber montanum	leaf	IMPHY011085	alpha-Panasinsene	DOI:10.1080/10412905.1999.9701179
ZM9	Zingiber montanum	leaf	IMPHY011396	4-Carvomenthenol	DOI:10.1080/10412905.1999.9701179
ZM10	Zingiber montanum	leaf	IMPHY011542	beta-Eudesmol	DOI:10.1080/10412905.1999.9701179
ZM11	Zingiber montanum	leaf	IMPHY011563	Curzerenone	DOI:10.1080/10412905.1999.9701179
ZM12	Zingiber montanum	leaf	IMPHY011568	alpha-Fenchyl acetate	DOI:10.1080/10412905.1999.9701179
ZM13	Zingiber montanum	leaf	IMPHY011581	alpha-Selinene	DOI:10.1080/10412905.1999.9701179
ZM14	Zingiber montanum	leaf	IMPHY011590	d-Borneol	DOI:10.1080/10412905.1999.9701179
ZM15	Zingiber montanum	leaf	IMPHY011658	beta-Farnesene	DOI:10.1080/10412905.1999.9701179
ZM16	Zingiber montanum	leaf	IMPHY011965	(+)-beta-Phellandrene	DOI:10.1080/10412905.1999.9701179
ZM17	Zingiber montanum	leaf	IMPHY012058	Linalool	DOI:10.1080/10412905.1999.9701179
ZM18	Zingiber montanum	leaf	IMPHY012071	2,4-Di-tert-butylphenol	DOI:10.1080/10412905.1999.9701179
ZM19	Zingiber montanum	leaf	IMPHY012147	beta-Pinene	DOI:10.1080/10412905.1999.9701179
ZM20	Zingiber montanum	leaf	IMPHY012160	alpha-Terpineol	DOI:10.1080/10412905.1999.9701179
ZM21	Zingiber montanum	leaf	IMPHY012279	alpha-Curcumene	DOI:10.1080/10412905.1999.9701179
ZM22	Zingiber montanum	leaf	IMPHY012589	3-(1,5-Dimethyl-4-hexenyl)-6-methylene-1-cyclohexene	DOI:10.1080/10412905.1999.9701179
ZM23	Zingiber montanum	leaf	IMPHY012596	Selin-11-en-4alpha-ol	DOI:10.1080/10412905.1999.9701179
ZM24	Zingiber montanum	leaf	IMPHY012667	Caryophyllene oxide	DOI:10.1080/10412905.1999.9701179
ZM25	Zingiber montanum	leaf	IMPHY014708	beta-Selinene	DOI:10.1080/10412905.1999.9701179
ZM26	Zingiber montanum	leaf	IMPHY014831	beta-Caryophyllene	DOI:10.1080/10412905.1999.9701179
ZM27	Zingiber montanum	leaf	IMPHY014847	Bornyl acetate	DOI:10.1080/10412905.1999.9701179
ZM28	Zingiber montanum	leaf	IMPHY015022	Nerolidol	DOI:10.1080/10412905.1999.9701179
ZM29	Zingiber montanum	rhizome	IMPHY000399	beta-Bisabolene	DOI:10.1002/ffj.2730060214
ZM30	Zingiber montanum	rhizome	IMPHY000711	Bornylene	DOI:10.1002/ffj.2730060214
ZM31	Zingiber montanum	rhizome	IMPHY001931	Vanillin	DOI:10.1002/ffj.2730060214
ZM32	Zingiber montanum	rhizome	IMPHY003485	Myrcene	DOI:10.1002/ffj.2730060214, DOI:10.1080/10412905.1999.9701179, ISBN:9780387706375, ISBN:9789327275590
ZM33	Zingiber montanum	rhizome	IMPHY003982	gamma-Terpinene	DOI:10.1002/ffj.2730060214, DOI:10.1080/10412905.1999.9701179
ZM34	Zingiber montanum	rhizome	IMPHY005984	Zerumbone	ISBN:9788172362140
ZM35	Zingiber montanum	rhizome	IMPHY006145	p-Cymene	DOI:10.1002/ffj.2730060214, ISBN:9780387706375, ISBN:9789327275590
ZM36	Zingiber montanum	rhizome	IMPHY006417	2,6-Dimethyl-2,4,6-octatriene	DOI:10.1002/ffj.2730060214
ZM37	Zingiber montanum	rhizome	IMPHY009871	Isoterpinolene	DOI:10.1002/ffj.2730060214
ZM38	Zingiber montanum	rhizome	IMPHY009955	Cyclohexane	ISBN:9780387706375
ZM39	Zingiber montanum	rhizome	IMPHY010126	Zingiberol	ISBN:9788172362140, ISBN:9788185042114
ZM40	Zingiber montanum	rhizome	IMPHY011396	4-Carvomenthenol	DOI:10.1002/ffj.2730060214, DOI:10.1080/10412905.1999.9701179, ISBN:9780387706375, ISBN:9789327275590
ZM41	Zingiber montanum	rhizome	IMPHY011519	alpha-Terpinyl acetate	DOI:10.1002/ffj.2730060214
ZM42	Zingiber montanum	rhizome	IMPHY011552	(1R)-2-methyl-5-propan-2-ylbicyclo[3.1.0]hex-2-ene	DOI:10.1002/ffj.2730060214
ZM43	Zingiber montanum	rhizome	IMPHY011563	Curzerenone	DOI:10.1002/ffj.2730060214, DOI:10.1080/10412905.1999.9701179
ZM44	Zingiber montanum	rhizome	IMPHY011599	Terpinolene	DOI:10.1002/ffj.2730060214, DOI:10.1080/10412905.1999.9701179, ISBN:9780387706375, ISBN:9789327275590
ZM45	Zingiber montanum	rhizome	IMPHY011643	alpha-Terpinene	DOI:10.1002/ffj.2730060214, DOI:10.1080/10412905.1999.9701179, ISBN:9780387706375, ISBN:9789327275590
ZM46	Zingiber montanum	rhizome	IMPHY011745	Zingiberene	DOI:10.1002/ffj.2730060214, DOI:10.1080/10412905.1999.9701179, ISBN:9788185042114
ZM47	Zingiber montanum	rhizome	IMPHY011965	(+)-beta-Phellandrene	DOI:10.1002/ffj.2730060214, DOI:10.1080/10412905.1999.9701179
ZM48	Zingiber montanum	rhizome	IMPHY012036	Camphor	DOI:10.1002/ffj.2730060214, ISBN:9788185042114
ZM49	Zingiber montanum	rhizome	IMPHY012058	Linalool	DOI:10.1002/ffj.2730060214, DOI:10.1080/10412905.1999.9701179, ISBN:9788185042114
ZM50	Zingiber montanum	rhizome	IMPHY012061	alpha-Pinene	DOI:10.1002/ffj.2730060214, DOI:10.1080/10412905.1999.9701179, ISBN:9780387706375, ISBN:9788185042114, ISBN:9789327275590
ZM51	Zingiber montanum	rhizome	IMPHY012147	beta-Pinene	DOI:10.1002/ffj.2730060214, DOI:10.1080/10412905.1999.9701179, ISBN:9780387706375, ISBN:9788185042114, ISBN:9789327275590
ZM52	Zingiber montanum	rhizome	IMPHY012160	alpha-Terpineol	DOI:10.1002/ffj.2730060214, ISBN:9788185042114
ZM53	Zingiber montanum	rhizome	IMPHY012165	Sabinene	DOI:10.1002/ffj.2730060214, DOI:10.1080/10412905.1999.9701179, ISBN:9780387706375, ISBN:9789327275590
ZM54	Zingiber montanum	rhizome	IMPHY012255	(+)-trans-Piperitenol	DOI:10.1002/ffj.2730060214, DOI:10.1080/10412905.1999.9701179
ZM55	Zingiber montanum	rhizome	IMPHY012279	alpha-Curcumene	DOI:10.1002/ffj.2730060214, ISBN:9788185042114
ZM56	Zingiber montanum	rhizome	IMPHY012589	3-(1,5-Dimethyl-4-hexenyl)-6-methylene-1-cyclohexene	DOI:10.1002/ffj.2730060214, DOI:10.1080/10412905.1999.9701179
ZM57	Zingiber montanum	rhizome	IMPHY014811	alpha-Phellandrene	DOI:10.1002/ffj.2730060214
ZM58	Zingiber montanum	rhizome	IMPHY014831	beta-Caryophyllene	DOI:10.1080/10412905.1999.9701179
ZM59	Zingiber montanum	rhizome	IMPHY014852	Camphene	DOI:10.1002/ffj.2730060214
ZM60	Zingiber montanum	rhizome	IMPHY014873	2-Cyclohexen-1-ol, 3-methyl-6-(1-methylethyl)-, (1R,6S)-rel-	DOI:10.1002/ffj.2730060214
ZM61	Zingiber montanum	rhizome	IMPHY014874	cis-Sabinene hydrate	DOI:10.1002/ffj.2730060214
ZM62	Zingiber montanum	rhizome	IMPHY014988	Limonene	DOI:10.1002/ffj.2730060214, DOI:10.1080/10412905.1999.9701179, ISBN:9780387706375, ISBN:9789327275590
ZM63	Zingiber montanum	rhizome	IMPHY015312	3,4-Dimethoxy cinnamaldehyde	DOI:10.1002/ffj.2730060214
ZM64	Zingiber montanum	rhizome	IMPHY015581	Curcumalactone	DOI:10.1002/ffj.2730060214
ZM65	Zingiber montanum	rhizome	IMPHY016027	trans-Sabinene hydrate	DOI:10.1002/ffj.2730060214
ZM66	Zingiber montanum	rhizome	IMPHY017142	(e)-4-(3,4-Dimethoxyphenyl)but-3-en-1-yl acetate	DOI:10.1002/ffj.2730060214
ZM67	Zingiber montanum		IMPHY000134	cassumunin A	ISBN:9780387706375
ZM68	Zingiber montanum		IMPHY003485	Myrcene	ISBN:9788172362140
ZM69	Zingiber montanum		IMPHY005484	2,4,5-Trimethoxybenzaldehyde	ISBN:9788172362140
ZM70	Zingiber montanum		IMPHY006145	p-Cymene	ISBN:9788172362140
ZM71	Zingiber montanum		IMPHY007052	Veratraldehyde	ISBN:9788172362140
ZM72	Zingiber montanum		IMPHY007654	Alflabene	ISBN:9788185042114
ZM73	Zingiber montanum		IMPHY009885	(E)-1-(3',4'-Dimethoxyphenyl)butadiene	ISBN:9788172362140
ZM74	Zingiber montanum		IMPHY009886	4-(1-Butenyl)-1,2-dimethoxybenzene	ISBN:9788172362140
ZM75	Zingiber montanum		IMPHY009902	4-(3,4-Dimethoxyphenyl)but-3-en-1-ol	ISBN:9788172362140, ISBN:9788185042114
ZM76	Zingiber montanum		IMPHY011396	4-Carvomenthenol	ISBN:9788172362140, PMID:23027380
ZM77	Zingiber montanum		IMPHY011599	Terpinolene	ISBN:9788172362140
ZM78	Zingiber montanum		IMPHY011643	alpha-Terpinene	ISBN:9788172362140
ZM79	Zingiber montanum		IMPHY011686	(+)-Borneol	ISBN:9788172362140
ZM80	Zingiber montanum		IMPHY011745	Zingiberene	ISBN:9788172362140
ZM81	Zingiber montanum		IMPHY012036	Camphor	ISBN:9788172362140
ZM82	Zingiber montanum		IMPHY012058	Linalool	ISBN:9788172362140
ZM83	Zingiber montanum		IMPHY012060	(+)-Camphene	ISBN:9788172362140
ZM84	Zingiber montanum		IMPHY012061	alpha-Pinene	ISBN:9788172362140
ZM85	Zingiber montanum		IMPHY012147	beta-Pinene	ISBN:9788172362140, ISBN:9788185042114
ZM86	Zingiber montanum		IMPHY012160	alpha-Terpineol	ISBN:9788172362140
ZM87	Zingiber montanum		IMPHY012165	Sabinene	ISBN:9788172362140, ISBN:9788185042114
ZM88	Zingiber montanum		IMPHY012279	alpha-Curcumene	ISBN:9788172362140
ZM89	Zingiber montanum		IMPHY014383	8-(3',4'-Dimethoxyphenyl)-2-methoxynaphtho-1,4-quinone	ISBN:9788172362140
ZM90	Zingiber montanum		IMPHY014988	Limonene	ISBN:9788172362140
CA1	Centella asiatica	aerial part	IMPHY000399	beta-Bisabolene	DOI:10.1080/10412905.1994.9698382
CA2	Centella asiatica	aerial part	IMPHY001223	2,3-Dihydrobenzofuran	DOI:10.1080/10412905.1994.9698382
CA3	Centella asiatica	aerial part	IMPHY003485	Myrcene	DOI:10.1080/10412905.1994.9698382
CA4	Centella asiatica	aerial part	IMPHY003495	2-Methoxy-4-vinylphenol	DOI:10.1080/10412905.1994.9698382
CA5	Centella asiatica	aerial part	IMPHY003649	2-Heptenal	DOI:10.1080/10412905.1994.9698382
CA6	Centella asiatica	aerial part	IMPHY003982	gamma-Terpinene	DOI:10.1080/10412905.1994.9698382
CA7	Centella asiatica	aerial part	IMPHY005549	2-Octenal	DOI:10.1080/10412905.1994.9698382
CA8	Centella asiatica	aerial part	IMPHY006347	Hexanal	DOI:10.1080/10412905.1994.9698382
CA9	Centella asiatica	aerial part	IMPHY006469	2-Methyl-2-butanol	DOI:10.1080/10412905.1994.9698382
CA10	Centella asiatica	aerial part	IMPHY006612	Corosolic acid	ISBN:9770976605004
CA11	Centella asiatica	aerial part	IMPHY006952	m-Xylene	DOI:10.1080/10412905.1994.9698382
CA12	Centella asiatica	aerial part	IMPHY007041	Furfural	DOI:10.1080/10412905.1994.9698382
CA13	Centella asiatica	aerial part	IMPHY007186	Heptanal	DOI:10.1080/10412905.1994.9698382
CA14	Centella asiatica	aerial part	IMPHY007222	Pentanal	DOI:10.1080/10412905.1994.9698382
CA15	Centella asiatica	aerial part	IMPHY010179	(-)-beta-Chamigrene	DOI:10.1080/10412905.1994.9698382
CA16	Centella asiatica	aerial part	IMPHY010995	Toluene	DOI:10.1080/10412905.1994.9698382
CA17	Centella asiatica	aerial part	IMPHY011586	(S,1Z,6Z)-8-Isopropyl-1-methyl-5-methylenecyclodeca-1,6-diene	DOI:10.1080/10412905.1994.9698382, ISBN:9788172362089
CA18	Centella asiatica	aerial part	IMPHY011632	Farnesol	DOI:10.1080/10412905.1994.9698382
CA19	Centella asiatica	aerial part	IMPHY011658	beta-Farnesene	DOI:10.1080/10412905.1994.9698382
CA20	Centella asiatica	aerial part	IMPHY011761	Humulene	DOI:10.1080/10412905.1994.9698382, ISBN:9788172362089
CA21	Centella asiatica	aerial part	IMPHY011957	(+)-delta-Cadinene	DOI:10.1080/10412905.1994.9698382
CA22	Centella asiatica	aerial part	IMPHY012058	Linalool	DOI:10.1080/10412905.1994.9698382
CA23	Centella asiatica	aerial part	IMPHY012061	alpha-Pinene	DOI:10.1080/10412905.1994.9698382
CA24	Centella asiatica	aerial part	IMPHY012147	beta-Pinene	DOI:10.1080/10412905.1994.9698382
CA25	Centella asiatica	aerial part	IMPHY012160	alpha-Terpineol	DOI:10.1080/10412905.1994.9698382
CA26	Centella asiatica	aerial part	IMPHY012289	epi-Globulol	DOI:10.1080/10412905.1994.9698382
CA27	Centella asiatica	aerial part	IMPHY012589	3-(1,5-Dimethyl-4-hexenyl)-6-methylene-1-cyclohexene	DOI:10.1080/10412905.1994.9698382
CA28	Centella asiatica	aerial part	IMPHY012654	Nerol	DOI:10.1080/10412905.1994.9698382
CA29	Centella asiatica	aerial part	IMPHY012667	Caryophyllene oxide	DOI:10.1080/10412905.1994.9698382
CA30	Centella asiatica	aerial part	IMPHY014831	beta-Caryophyllene	DOI:10.1080/10412905.1994.9698382, ISBN:9788172362089
CA31	Centella asiatica	aerial part	IMPHY014852	Camphene	DOI:10.1080/10412905.1994.9698382
CA32	Centella asiatica	aerial part	IMPHY014923	Geraniol	DOI:10.1080/10412905.1994.9698382
CA33	Centella asiatica	aerial part	IMPHY014988	Limonene	DOI:10.1080/10412905.1994.9698382
CA34	Centella asiatica	aerial part	IMPHY015022	Nerolidol	DOI:10.1080/10412905.1994.9698382
CA35	Centella asiatica	aerial part	IMPHY015637	3-Nonen-2-one	DOI:10.1080/10412905.1994.9698382
CA36	Centella asiatica	aerial part	IMPHY016366	3-Hexen-2-one	DOI:10.1080/10412905.1994.9698382
CA37	Centella asiatica	aerial part	IMPHY016460	(E)-5-Nonen-2-one	DOI:10.1080/10412905.1994.9698382
CA38	Centella asiatica	leaf	IMPHY000583	Asiaticoside	ISBN:9788172361266
CA39	Centella asiatica	whole plant	IMPHY000583	Asiaticoside	ISBN:9788190648943
CA40	Centella asiatica	whole plant	IMPHY003657	Asiatic acid	ISBN:9788190648943
CA41	Centella asiatica	whole plant	IMPHY004248	Asiaticoside A	ISBN:9788190648943
CA42	Centella asiatica	whole plant	IMPHY012227	Madecassic acid	ISBN:9788172360481, ISBN:9788190648943
CA43	Centella asiatica	whole plant	IMPHY014836	beta-Sitosterol	ISBN:9788172361266
CA44	Centella asiatica		IMPHY000583	Asiaticoside	ISBN:9780387706375, ISBN:9788171360536, ISBN:9788172360481, ISBN:9788172361150, ISBN:9788172361266, ISBN:9788183602525, ISBN:9788185042114, ISBN:9789327275590, PMID:11605675, PMID:14048142, PMID:14987949, PMID:15316748, PMID:15643549, PMID:15834571, PMID:15918527, PMID:17632725, PMID:18279797, PMID:18724677, PMID:19838635, PMID:20143295, PMID:21947691, PMID:22698941, PMID:22948173, PMID:2329813, …
CA45	Centella asiatica		IMPHY000921	alpha-Chamigrene	DOI:10.15482/usda.adc/1239279
CA46	Centella asiatica		IMPHY001223	2,3-Dihydrobenzofuran	DOI:10.15482/usda.adc/1239279
CA47	Centella asiatica		IMPHY001248	quadranoside IV	PMID:21353543
CA48	Centella asiatica		IMPHY001658	Thymol methyl ether	ISBN:9788172361150
CA49	Centella asiatica		IMPHY002100	Isothankunic acid	ISBN:9788172361150, ISBN:9788185042053
CA50	Centella asiatica		IMPHY003276	(2-Hydroxy-4,6-dimethoxyphenyl)-phenylmethanone	ISBN:9788171360536, ISBN:9788172361266
CA51	Centella asiatica		IMPHY003298	Pomolic acid	PMID:15635187
CA52	Centella asiatica		IMPHY003482	4-Methoxybenzaldehyde	PMID:16206136
CA53	Centella asiatica		IMPHY003657	Asiatic acid	DOI:10.15482/usda.adc/1239279, ISBN:9788171360536, ISBN:9788172360481, ISBN:9788172361150, ISBN:9788185042053, ISBN:9788185042145, ISBN:9789327275590, PMID:1367880, PMID:14531023, PMID:15635187, PMID:15918527, PMID:18279797, PMID:19652380, PMID:20143295, PMID:20839122, PMID:21167268, PMID:21214472, PMID:21353543, PMID:22112723, PMID:22506133, PMID:22948173, PMID:2329813, PMID:2354631, PMID:247563…
CA54	Centella asiatica		IMPHY004187	L-(+)-Arabinose	ISBN:9788185042053
CA55	Centella asiatica		IMPHY004248	Asiaticoside A	ISBN:9788171360536, ISBN:9788172360481, ISBN:9788172361150, ISBN:9788183602525, ISBN:9788185042053, ISBN:9788185042114, ISBN:9789327275590, PMID:11605675, PMID:18503551, PMID:19924039, PMID:20143295
CA56	Centella asiatica		IMPHY004249	Unii-CQ2F5O6yiy	ISBN:9788185042145
CA57	Centella asiatica		IMPHY004388	Kaempferol	PMID:17473438, PMID:20492146, PMID:21353543
CA58	Centella asiatica		IMPHY004597	Rosmarinic acid	PMID:15635187
CA59	Centella asiatica		IMPHY004619	Quercetin	PMID:17473438, PMID:20492146, PMID:21353543
CA60	Centella asiatica		IMPHY004660	Luteolin	PMID:20492146
CA61	Centella asiatica		IMPHY004661	Apigenin	PMID:20492146
CA62	Centella asiatica		IMPHY005115	Ursolic acid lactone	PMID:15635187
CA63	Centella asiatica		IMPHY005471	Myricetin	PMID:20492146
CA64	Centella asiatica		IMPHY006362	Ascorbic acid	DOI:10.15482/usda.adc/1239279, ISBN:9788172361266, PMID:12837356
CA65	Centella asiatica		IMPHY006469	2-Methyl-2-butanol	DOI:10.15482/usda.adc/1239279
CA66	Centella asiatica		IMPHY006612	Corosolic acid	PMID:15635187
CA67	Centella asiatica		IMPHY006717	Anthrone	PMID:13990461, PMID:14048142
CA68	Centella asiatica		IMPHY006802	(1S,2R,4aS,6aR,6aS,6bR,8R,8aR,10R,11R,12aR,14bS)-8,10,11-trihydroxy-1,2,6a,6b,9,9,12a-heptamethyl-2,3,4,5,6,6a,7,8,8a,10,11,12,13,14b-tetradecahydro-1H-picene-4a-carboxylic acid	ISBN:9788185042084, PMID:11605675
CA69	Centella asiatica		IMPHY006932	Cuparene	DOI:10.15482/usda.adc/1239279
CA70	Centella asiatica		IMPHY007228	Terminoloside	ISBN:9788185042145, PMID:11605675
CA71	Centella asiatica		IMPHY010286	Gulonic acid	PMID:17802882
CA72	Centella asiatica		IMPHY010964	Dammarane	PMID:21751844
CA73	Centella asiatica		IMPHY011586	(S,1Z,6Z)-8-Isopropyl-1-methyl-5-methylenecyclodeca-1,6-diene	ISBN:9788172361150
CA74	Centella asiatica		IMPHY011609	alpha-Carotene	ISBN:9788172361150
CA75	Centella asiatica		IMPHY011626	Bayogenin	PMID:17802882
CA76	Centella asiatica		IMPHY011643	alpha-Terpinene	ISBN:9788172361150
CA77	Centella asiatica		IMPHY011658	beta-Farnesene	ISBN:9788172361150
CA78	Centella asiatica		IMPHY011761	Humulene	DOI:10.15482/usda.adc/1239279
CA79	Centella asiatica		IMPHY011797	Oleic acid	PMID:18688644
CA80	Centella asiatica		IMPHY011844	Chlorogenic acid	PMID:17473438, PMID:21635941
CA81	Centella asiatica		IMPHY011880	Ursolic acid	PMID:15635187
CA82	Centella asiatica		IMPHY011961	Cyclohexanecarboxylic acid, 3-[[3-(3,4-dihydroxyphenyl)-1-oxo-2-propenyl]oxy]-1,4,5-trihydroxy-, (1S,3R,4S,5R)-	PMID:18404308
CA83	Centella asiatica		IMPHY012003	Betulinic acid	ISBN:9788172361150
CA84	Centella asiatica		IMPHY012010	Ginsenosides	PMID:21751844
CA85	Centella asiatica		IMPHY012061	alpha-Pinene	DOI:10.15482/usda.adc/1239279
CA86	Centella asiatica		IMPHY012160	alpha-Terpineol	DOI:10.15482/usda.adc/1239279
CA87	Centella asiatica		IMPHY012227	Madecassic acid	ISBN:9788171360536, ISBN:9788172360481, ISBN:9788185042053, ISBN:9789327275590, PMID:11605675, PMID:14531023, PMID:15918527, PMID:19774506, PMID:19838635, PMID:20143295, PMID:20195611, PMID:22948173, PMID:2354631, PMID:24756377, PMID:25685908, PMID:4961798, PMID:8281778
CA88	Centella asiatica		IMPHY012402	Campesterol	ISBN:9788172361150
CA89	Centella asiatica		IMPHY012721	Isoquercitrin	PMID:21353543
CA90	Centella asiatica		IMPHY014396	Quercetin-3-glucoside	PMID:17473438
CA91	Centella asiatica		IMPHY014824	Astragalin	PMID:21353543
CA92	Centella asiatica		IMPHY014831	beta-Caryophyllene	ISBN:9788172361150
CA93	Centella asiatica		IMPHY014836	beta-Sitosterol	ISBN:9788172361150, PMID:20143295
CA94	Centella asiatica		IMPHY014842	Stigmasterol	ISBN:9788172361150, PMID:20143295
CA95	Centella asiatica		IMPHY014893	D-Glucose	ISBN:9788185042053
CA96	Centella asiatica		IMPHY015056	L-Rhamnose	ISBN:9788185042053, ISBN:9788185042145
CA97	Centella asiatica		IMPHY015123	alpha-Copaene	DOI:10.15482/usda.adc/1239279
FV1	Ficus virens	bark	IMPHY004445	Methyl ricinoleate	ISBN:9788185042138
FV2	Ficus virens	bark	IMPHY011607	Bergenin	ISBN:9788185042138
FV3	Ficus virens	bark	IMPHY011857	Lanosterol	ISBN:9788185042138
FV4	Ficus virens	bark	IMPHY011933	Caffeic acid	ISBN:9788185042138
FV5	Ficus virens	bark	IMPHY014836	beta-Sitosterol	ISBN:9788185042138
FV6	Ficus virens		IMPHY008910	Hentriacontane	ISBN:9788185042084
FV7	Ficus virens		IMPHY009482	Nonacosane	ISBN:9788185042114
FV8	Ficus virens		IMPHY009483	Tritriacontane	ISBN:9788185042114
FV9	Ficus virens		IMPHY011619	alpha-Amyrin	ISBN:9788185042114
FV10	Ficus virens		IMPHY012223	beta-Amyrin	ISBN:9788185042114
FV11	Ficus virens		IMPHY012402	Campesterol	ISBN:9788185042114
FV12	Ficus virens		IMPHY014836	beta-Sitosterol	ISBN:9788185042084
FV13	Ficus virens		IMPHY014842	Stigmasterol	ISBN:9788185042084
CC1	Curcuma caesia	leaf	IMPHY003485	Myrcene	DOI:10.1080/10412905.2004.9698664
CC2	Curcuma caesia	leaf	IMPHY006696	Methyleugenol	DOI:10.1080/10412905.2004.9698664
CC3	Curcuma caesia	leaf	IMPHY010072	Eucalyptol	DOI:10.1080/10412905.2004.9698664
CC4	Curcuma caesia	leaf	IMPHY010080	beta-Elemene	DOI:10.1080/10412905.2004.9698664
CC5	Curcuma caesia	leaf	IMPHY011590	d-Borneol	DOI:10.1080/10412905.2004.9698664
CC6	Curcuma caesia	leaf	IMPHY012036	Camphor	DOI:10.1080/10412905.2004.9698664
CC7	Curcuma caesia	leaf	IMPHY012058	Linalool	DOI:10.1080/10412905.2004.9698664
CC8	Curcuma caesia	leaf	IMPHY012061	alpha-Pinene	DOI:10.1080/10412905.2004.9698664
CC9	Curcuma caesia	leaf	IMPHY012147	beta-Pinene	DOI:10.1080/10412905.2004.9698664
CC10	Curcuma caesia	leaf	IMPHY012160	alpha-Terpineol	DOI:10.1080/10412905.2004.9698664
CC11	Curcuma caesia	leaf	IMPHY014831	beta-Caryophyllene	DOI:10.1080/10412905.2004.9698664
CC12	Curcuma caesia	leaf	IMPHY014988	Limonene	DOI:10.1080/10412905.2004.9698664
CC13	Curcuma caesia	rhizome	IMPHY000094	Occidentalol	DOI:10.1080/0972060x.2014.884781
CC14	Curcuma caesia	rhizome	IMPHY000711	Bornylene	ISBN:9788172362140
CC15	Curcuma caesia	rhizome	IMPHY003962	beta-Guaiene	DOI:10.1080/0972060x.2014.884781
CC16	Curcuma caesia	rhizome	IMPHY005618	Germacrene B	DOI:10.1002/ffj.1255
CC17	Curcuma caesia	rhizome	IMPHY006145	p-Cymene	DOI:10.1002/ffj.1255
CC18	Curcuma caesia	rhizome	IMPHY006944	Estragole	DOI:10.1002/ffj.1255
CC19	Curcuma caesia	rhizome	IMPHY007376	beta-Cubebene	DOI:10.1002/ffj.1255
CC20	Curcuma caesia	rhizome	IMPHY007840	Spathulenol	DOI:10.1080/0972060x.2014.884781
CC21	Curcuma caesia	rhizome	IMPHY008946	delta-Guaiene	DOI:10.1080/0972060x.2014.884781
CC22	Curcuma caesia	rhizome	IMPHY009200	Rosifoliol	DOI:10.1080/0972060x.2014.884781
CC23	Curcuma caesia	rhizome	IMPHY009815	gamma-Curcumene	DOI:10.1002/ffj.1255
CC24	Curcuma caesia	rhizome	IMPHY010072	Eucalyptol	DOI:10.1002/ffj.1255, DOI:10.1080/0972060x.2014.884781, ISBN:9788172362140, ISBN:9788185042114
CC25	Curcuma caesia	rhizome	IMPHY010080	beta-Elemene	DOI:10.1002/ffj.1255, DOI:10.1080/0972060x.2014.884781
CC26	Curcuma caesia	rhizome	IMPHY010126	Zingiberol	ISBN:9788172362140, ISBN:9788185042138
CC27	Curcuma caesia	rhizome	IMPHY011396	4-Carvomenthenol	DOI:10.1002/ffj.1255
CC28	Curcuma caesia	rhizome	IMPHY011581	alpha-Selinene	DOI:10.1080/0972060x.2014.884781
CC29	Curcuma caesia	rhizome	IMPHY011590	d-Borneol	DOI:10.1002/ffj.1255, DOI:10.1080/0972060x.2014.884781
CC30	Curcuma caesia	rhizome	IMPHY011599	Terpinolene	DOI:10.1002/ffj.1255
CC31	Curcuma caesia	rhizome	IMPHY011686	(+)-Borneol	ISBN:9788172362140, ISBN:9788185042114
CC32	Curcuma caesia	rhizome	IMPHY011793	(+)-gamma-Cadinene	DOI:10.1080/0972060x.2014.884781
CC33	Curcuma caesia	rhizome	IMPHY011818	(Z,E)-alpha-Farnesene	DOI:10.1002/ffj.1255
CC34	Curcuma caesia	rhizome	IMPHY011890	Elemol	DOI:10.1002/ffj.1255
CC35	Curcuma caesia	rhizome	IMPHY011957	(+)-delta-Cadinene	DOI:10.1080/0972060x.2014.884781
CC36	Curcuma caesia	rhizome	IMPHY012036	Camphor	DOI:10.1002/ffj.1255, DOI:10.1080/0972060x.2014.884781
CC37	Curcuma caesia	rhizome	IMPHY012058	Linalool	DOI:10.1002/ffj.1255
CC38	Curcuma caesia	rhizome	IMPHY012060	(+)-Camphene	ISBN:9788172362140
CC39	Curcuma caesia	rhizome	IMPHY012118	Tropolone	DOI:10.1080/0972060x.2014.884781
CC40	Curcuma caesia	rhizome	IMPHY012152	alpha-Fenchol	DOI:10.1002/ffj.1255
CC41	Curcuma caesia	rhizome	IMPHY012160	alpha-Terpineol	DOI:10.1080/0972060x.2014.884781
CC42	Curcuma caesia	rhizome	IMPHY012178	p-Menthan-3-one	DOI:10.1002/ffj.1255
CC43	Curcuma caesia	rhizome	IMPHY012279	alpha-Curcumene	DOI:10.1002/ffj.1255
CC44	Curcuma caesia	rhizome	IMPHY012381	ar-Turmerone	DOI:10.1002/ffj.1255, DOI:10.1080/0972060x.2014.884781
CC45	Curcuma caesia	rhizome	IMPHY012625	2,7-Dimethyloxepine	DOI:10.1080/0972060x.2014.884781
CC46	Curcuma caesia	rhizome	IMPHY012667	Caryophyllene oxide	DOI:10.1080/0972060x.2014.884781
CC47	Curcuma caesia	rhizome	IMPHY012739	(Z)-beta-Ocimene	DOI:10.1002/ffj.1255
CC48	Curcuma caesia	rhizome	IMPHY012921	gamma-Elemene	DOI:10.1002/ffj.1255
CC49	Curcuma caesia	rhizome	IMPHY013093	delta-Elemene	DOI:10.1002/ffj.1255
CC50	Curcuma caesia	rhizome	IMPHY014002	2,3-Naphthalenedione, 1,4-dihydro-1,1,4,4-tetramethyl-	DOI:10.1080/0972060x.2014.884781
CC51	Curcuma caesia	rhizome	IMPHY014690	(-)-Globulol	DOI:10.1080/0972060x.2014.884781
CC52	Curcuma caesia	rhizome	IMPHY014699	D-Camphor	ISBN:9788172362133, ISBN:9788172362140
CC53	Curcuma caesia	rhizome	IMPHY014708	beta-Selinene	DOI:10.1002/ffj.1255, DOI:10.1080/0972060x.2014.884781
CC54	Curcuma caesia	rhizome	IMPHY014831	beta-Caryophyllene	DOI:10.1002/ffj.1255, DOI:10.1080/0972060x.2014.884781
CC55	Curcuma caesia	rhizome	IMPHY014835	(E)-beta-ocimene	ISBN:9788185042114
CC56	Curcuma caesia	rhizome	IMPHY014847	Bornyl acetate	DOI:10.1002/ffj.1255
CC57	Curcuma caesia	rhizome	IMPHY014852	Camphene	DOI:10.1002/ffj.1255
CC58	Curcuma caesia	rhizome	IMPHY014882	(+)-Linalool	ISBN:9788172362140
CC59	Curcuma caesia	rhizome	IMPHY014986	Ledol	DOI:10.1080/0972060x.2014.884781
CC60	Curcuma caesia	rhizome	IMPHY015004	Menthone	DOI:10.1002/ffj.1255
CC61	Curcuma caesia	rhizome	IMPHY015420	5-Nonanone	DOI:10.1002/ffj.1255
CC62	Curcuma caesia	rhizome	IMPHY016014	Isobornyl acetate	DOI:10.1080/0972060x.2014.884781
CC63	Curcuma caesia	rhizome	IMPHY017221	4-Dimethylamino-3,5-xylenol	DOI:10.1080/0972060x.2014.884781
CC64	Curcuma caesia	rhizome	IMPHY017549	6-methyl-1H-pteridin-2-one	DOI:10.1080/0972060x.2014.884781
CC65	Curcuma caesia	tuber	IMPHY014699	D-Camphor	ISBN:9788172361266
CC66	Curcuma caesia		IMPHY000711	Bornylene	ISBN:9780387706375
CC67	Curcuma caesia		IMPHY007853	Camphane	ISBN:9780387706375
CC68	Curcuma caesia		IMPHY010049	Artesin[sesquiterpene]	ISBN:9780387706375
CC69	Curcuma caesia		IMPHY012036	Camphor	ISBN:9780387706375
CIn1	Clerodendrum infortunatum	aerial part	IMPHY006300	Cholesterol	ISBN:9788172362133
CIn2	Clerodendrum infortunatum	aerial part	IMPHY012402	Campesterol	ISBN:9788172362133
CIn3	Clerodendrum infortunatum	aerial part	IMPHY014836	beta-Sitosterol	ISBN:9788172362133
CIn4	Clerodendrum infortunatum	flower	IMPHY003485	Myrcene	DOI:10.1080/0972060x.2015.1024448
CIn5	Clerodendrum infortunatum	flower	IMPHY003780	Acteoside	ISBN:9788172362133
CIn6	Clerodendrum infortunatum	flower	IMPHY003781	Acetoside	ISBN:9788172362133, ISBN:9788185042114
CIn7	Clerodendrum infortunatum	flower	IMPHY003982	gamma-Terpinene	DOI:10.1080/0972060x.2015.1024448
CIn8	Clerodendrum infortunatum	flower	IMPHY004611	Acacetin	ISBN:9788172362133
CIn9	Clerodendrum infortunatum	flower	IMPHY004661	Apigenin	ISBN:9788172362133
CIn10	Clerodendrum infortunatum	flower	IMPHY005012	Ethyl caffeate	ISBN:9788185042114
CIn11	Clerodendrum infortunatum	flower	IMPHY006145	p-Cymene	DOI:10.1080/0972060x.2015.1024448
CIn12	Clerodendrum infortunatum	flower	IMPHY006670	Methyl caffeate	ISBN:9788172362133, ISBN:9788185042114
CIn13	Clerodendrum infortunatum	flower	IMPHY006944	Estragole	DOI:10.1080/0972060x.2015.1024448
CIn14	Clerodendrum infortunatum	flower	IMPHY007376	beta-Cubebene	DOI:10.1080/0972060x.2015.1024448
CIn15	Clerodendrum infortunatum	flower	IMPHY008910	Hentriacontane	ISBN:9788185042084
CIn16	Clerodendrum infortunatum	flower	IMPHY009670	Clerodin	ISBN:9788185042084, ISBN:9788185042145
CIn17	Clerodendrum infortunatum	flower	IMPHY011396	4-Carvomenthenol	DOI:10.1080/0972060x.2015.1024448
CIn18	Clerodendrum infortunatum	flower	IMPHY011761	Humulene	DOI:10.1080/0972060x.2015.1024448
CIn19	Clerodendrum infortunatum	flower	IMPHY012140	2-Cyclohexen-1-one	DOI:10.1080/0972060x.2015.1024448
CIn20	Clerodendrum infortunatum	flower	IMPHY012605	N-Cyanomethyl-N-methylacetamide	DOI:10.1080/0972060x.2015.1024448
CIn21	Clerodendrum infortunatum	flower	IMPHY013791	2-tert-Butyl-1,4-benzoquinone	DOI:10.1080/0972060x.2015.1024448
CIn22	Clerodendrum infortunatum	flower	IMPHY014102	beta-D-Glucopyranosiduronic acid, 5-hydroxy-2-(4-methoxyphenyl)-4-oxo-4H-1-benzopyran-7-yl, methyl ester	ISBN:9788172362133
CIn23	Clerodendrum infortunatum	flower	IMPHY014831	beta-Caryophyllene	DOI:10.1080/0972060x.2015.1024448
CIn24	Clerodendrum infortunatum	flower	IMPHY014836	beta-Sitosterol	ISBN:9788172362133, ISBN:9788185042114
CIn25	Clerodendrum infortunatum	flower	IMPHY014838	Daucosterol	ISBN:9788172362133, ISBN:9788185042114
CIn26	Clerodendrum infortunatum	flower	IMPHY015072	beta-Sitosterol-beta-D-glucoside	ISBN:9788185042145
CIn27	Clerodendrum infortunatum	flower	IMPHY017091	3-Acetyl-1-propanol	DOI:10.1080/0972060x.2015.1024448
CIn28	Clerodendrum infortunatum	flower	IMPHY017890	3-Methylheptan-2-one	DOI:10.1080/0972060x.2015.1024448
CIn29	Clerodendrum infortunatum	flower	IMPHY017913	4H-1,3-oxazin	DOI:10.1080/0972060x.2015.1024448
CIn30	Clerodendrum infortunatum	leaf	IMPHY008837	Hispidulin-7-o-glucuronide	ISBN:9788185042084
CIn31	Clerodendrum infortunatum	leaf	IMPHY009670	Clerodin	ISBN:9788172361266, ISBN:9788185042053
CIn32	Clerodendrum infortunatum	leaf	IMPHY012747	Scutellarein	ISBN:9788172361150, ISBN:9788172362133
CIn33	Clerodendrum infortunatum	root	IMPHY001730	Clerodone	ISBN:9788185042053
CIn34	Clerodendrum infortunatum	root	IMPHY012473	Lupeol	ISBN:9788185042053
CIn35	Clerodendrum infortunatum	root	IMPHY014836	beta-Sitosterol	ISBN:9788172361150, ISBN:9788172362133, ISBN:9788185042114
CIn36	Clerodendrum infortunatum	root	IMPHY014878	Clerosterol	ISBN:9788185042053
CIn37	Clerodendrum infortunatum	seed	IMPHY007327	Palmitic acid	ISBN:9788172361150, ISBN:9788185042084
CIn38	Clerodendrum infortunatum	seed	IMPHY011797	Oleic acid	ISBN:9788185042084
CIn39	Clerodendrum infortunatum	seed	IMPHY014990	Linoleic acid	ISBN:9788185042084
CIn40	Clerodendrum infortunatum		IMPHY001730	Clerodone	ISBN:9788172361150
CIn41	Clerodendrum infortunatum		IMPHY004661	Apigenin	ISBN:9788172361150
CIn42	Clerodendrum infortunatum		IMPHY007417	Ethyl acetate	ISBN:9788172361150
CIn43	Clerodendrum infortunatum		IMPHY008837	Hispidulin-7-o-glucuronide	ISBN:9788172361150
CIn44	Clerodendrum infortunatum		IMPHY008910	Hentriacontane	ISBN:9788172361150
CIn45	Clerodendrum infortunatum		IMPHY009670	Clerodin	ISBN:9788172361150
CIn46	Clerodendrum infortunatum		IMPHY011294	beta-Lactose	ISBN:9788172361150
CIn47	Clerodendrum infortunatum		IMPHY011797	Oleic acid	ISBN:9788172361150
CIn48	Clerodendrum infortunatum		IMPHY011933	Caffeic acid	ISBN:9788172361150
CIn49	Clerodendrum infortunatum		IMPHY012050	D-Galactose	ISBN:9788172361150
CIn50	Clerodendrum infortunatum		IMPHY012053	Sucrose	ISBN:9788172361150
CIn51	Clerodendrum infortunatum		IMPHY012320	Raffinose	ISBN:9788172361150
CIn52	Clerodendrum infortunatum		IMPHY012473	Lupeol	ISBN:9788172361150
CIn53	Clerodendrum infortunatum		IMPHY014836	beta-Sitosterol	ISBN:9788172361150
CIn54	Clerodendrum infortunatum		IMPHY014878	Clerosterol	ISBN:9788172361150
CIn55	Clerodendrum infortunatum		IMPHY014893	D-Glucose	ISBN:9788172361150
CIn56	Clerodendrum infortunatum		IMPHY014916	D-Fructose	ISBN:9788172361150
CIn57	Clerodendrum infortunatum		IMPHY014925	beta-D-Glucose	ISBN:9788172361150
CIn58	Clerodendrum infortunatum		IMPHY014990	Linoleic acid	ISBN:9788172361150
CIn59	Clerodendrum infortunatum		IMPHY014998	beta-Maltose	ISBN:9788172361150
AM1	Abelmoschus manihot	flower	IMPHY004619	Quercetin	ISBN:9788185042114
AM2	Abelmoschus manihot	flower	IMPHY005471	Myricetin	ISBN:9788185042114
AM3	Abelmoschus manihot	flower	IMPHY007160	Cyanidin 3-O-beta-D-sambubioside	ISBN:9788172360481
AM4	Abelmoschus manihot	flower	IMPHY014935	Hyperoside	ISBN:9788185042114
AM5	Abelmoschus manihot	leaf	IMPHY002286	1'-OH-gamma-carotene glucoside/(Carotenoids B-G)	ISBN:9788172362089
AM6	Abelmoschus manihot	leaf	IMPHY007327	Palmitic acid	ISBN:9788172362089
AM7	Abelmoschus manihot	leaf	IMPHY012723	Linolenic acid	ISBN:9788172362089
AM8	Abelmoschus manihot		IMPHY005471	Myricetin	PMID:17165583
AM9	Abelmoschus manihot		IMPHY005592	Heptatriacontanoic acid	PMID:17165583
AM10	Abelmoschus manihot		IMPHY005927	Cannabiscitrin	PMID:17165583
AM11	Abelmoschus manihot		IMPHY006558	1-Triacontanol	PMID:17165583
AM12	Abelmoschus manihot		IMPHY009355	Tetracosane	PMID:17165583
AM13	Abelmoschus manihot		IMPHY014836	beta-Sitosterol	PMID:17165583
AM14	Abelmoschus manihot		IMPHY014840	beta-sitosterol-3-O-beta-d-glucoside	PMID:17165583
EM1	Evodia meliifolia	fruit	IMPHY001034	Evodiamine	ISBN:9788172362300
EM2	Evodia meliifolia	fruit	IMPHY003373	Limonin	ISBN:9788172362300
EM3	Evodia meliifolia	fruit	IMPHY004128	Rutaecarpine	ISBN:9788172362300
EM4	Evodia meliifolia	fruit	IMPHY004324	Evodol	ISBN:9788172362300
EM5	Evodia meliifolia	fruit	IMPHY007265	Skimmianine	ISBN:9788172362300
EM6	Evodia meliifolia	fruit	IMPHY007501	Dehydroevodiamine	ISBN:9788172362300
EM7	Evodia meliifolia	fruit	IMPHY009188	Rutaevin	ISBN:9788172362300
EM8	Evodia meliifolia	fruit	IMPHY012868	Narcissin	ISBN:9788172362300
EM9	Evodia meliifolia	fruit	IMPHY013188	12alpha-Hydroxyevodol	ISBN:9788172362300
EM10	Evodia meliifolia	fruit	IMPHY014396	Quercetin-3-glucoside	ISBN:9788172362300
EM11	Evodia meliifolia	root	IMPHY003373	Limonin	ISBN:9788172362300
EM12	Evodia meliifolia	root	IMPHY006977	Diosphenol	ISBN:9788172362300
EM13	Evodia meliifolia	root	IMPHY009188	Rutaevin	ISBN:9788172362300
EM14	Evodia meliifolia		IMPHY005665	Berberine	ISBN:9788172361266
SAl1	Santalum album	bark	IMPHY014836	beta-Sitosterol	ISBN:9788171360536, ISBN:9788185042114
SAl2	Santalum album	fruit	IMPHY003456	cis-4-Hydroxy-L-proline	ISBN:9788185042053
SAl3	Santalum album	fruit	IMPHY004905	Ximenynic acid	ISBN:9788171360536, ISBN:9788172363130
SAl4	Santalum album	fruit	IMPHY005736	10-Hydroxy-16-hentriacontanone	ISBN:9788172363130
SAl5	Santalum album	fruit	IMPHY006558	1-Triacontanol	ISBN:9788171360536, ISBN:9788172363130
SAl6	Santalum album	fruit	IMPHY006972	1-Octacosanol	ISBN:9788171360536, ISBN:9788172363130
SAl7	Santalum album	fruit	IMPHY007327	Palmitic acid	ISBN:9788171360536, ISBN:9788172363130
SAl8	Santalum album	fruit	IMPHY008930	16-Hentriacontanone	ISBN:9788171360536, ISBN:9788172363130
SAl9	Santalum album	fruit	IMPHY011797	Oleic acid	ISBN:9788171360536, ISBN:9788172363130
SAl10	Santalum album	fruit	IMPHY012003	Betulinic acid	ISBN:9788171360536
SAl11	Santalum album	fruit	IMPHY012053	Sucrose	ISBN:9788172363130
SAl12	Santalum album	fruit	IMPHY014893	D-Glucose	ISBN:9788172363130
SAl13	Santalum album	fruit	IMPHY014916	D-Fructose	ISBN:9788172363130
SAl14	Santalum album	fruit	IMPHY014990	Linoleic acid	ISBN:9788171360536, ISBN:9788172363130
SAl15	Santalum album	leaf	IMPHY004905	Ximenynic acid	ISBN:9788171360536, ISBN:9788172363130
SAl16	Santalum album	leaf	IMPHY005736	10-Hydroxy-16-hentriacontanone	ISBN:9788172363130
SAl17	Santalum album	leaf	IMPHY006558	1-Triacontanol	ISBN:9788171360536, ISBN:9788172363130
SAl18	Santalum album	leaf	IMPHY006972	1-Octacosanol	ISBN:9788171360536, ISBN:9788172363130
SAl19	Santalum album	leaf	IMPHY007327	Palmitic acid	ISBN:9788171360536, ISBN:9788172363130
SAl20	Santalum album	leaf	IMPHY008930	16-Hentriacontanone	ISBN:9788171360536, ISBN:9788172363130
SAl21	Santalum album	leaf	IMPHY011797	Oleic acid	ISBN:9788171360536, ISBN:9788172363130
SAl22	Santalum album	leaf	IMPHY012003	Betulinic acid	ISBN:9788171360536, ISBN:9788185042053
SAl23	Santalum album	leaf	IMPHY012053	Sucrose	ISBN:9788172363130, ISBN:9788185042053
SAl24	Santalum album	leaf	IMPHY014836	beta-Sitosterol	ISBN:9788185042053
SAl25	Santalum album	leaf	IMPHY014893	D-Glucose	ISBN:9788172363130, ISBN:9788185042053
SAl26	Santalum album	leaf	IMPHY014916	D-Fructose	ISBN:9788172363130, ISBN:9788185042053
SAl27	Santalum album	leaf	IMPHY014990	Linoleic acid	ISBN:9788171360536, ISBN:9788172363130
SAl28	Santalum album	root	IMPHY007366	alpha-Santalene	DOI:10.1080/0972060x.2012.10644011
SAl29	Santalum album	root	IMPHY009815	gamma-Curcumene	DOI:10.1080/0972060x.2012.10644011
SAl30	Santalum album	root	IMPHY011356	alpha-Bergamotenol	DOI:10.1080/0972060x.2012.10644011
SAl31	Santalum album	root	IMPHY011668	beta-Santalene	DOI:10.1080/0972060x.2012.10644011
SAl32	Santalum album	root	IMPHY012665	Levomenol	DOI:10.1080/0972060x.2012.10644011
SAl33	Santalum album	root	IMPHY014871	cis-Nerolidol	DOI:10.1080/0972060x.2012.10644011
SAl34	Santalum album	root	IMPHY014907	6-Epi-beta-bisabolol	DOI:10.1080/0972060x.2012.10644011
SAl35	Santalum album	root	IMPHY015022	Nerolidol	DOI:10.1080/0972060x.2012.10644011
SAl36	Santalum album	root	IMPHY015122	Acoradiene	DOI:10.1080/0972060x.2012.10644011
SAl37	Santalum album	root	IMPHY016005	(2E)-2-methyl-6-[(1S)-4-methylcyclohex-3-en-1-yl]hepta-2,6-dien-1-ol	DOI:10.1080/0972060x.2012.10644011
SAl38	Santalum album	root	IMPHY016054	trans-alpha-Bergamotene	DOI:10.1080/0972060x.2012.10644011
SAl39	Santalum album	root	IMPHY016538	Bisabolenol	DOI:10.1080/0972060x.2012.10644011
SAl40	Santalum album	root	IMPHY016553	Campherene-2,13-diol	DOI:10.1080/0972060x.2012.10644011
SAl41	Santalum album	root	IMPHY016886	alpha-Santaldiol	DOI:10.1080/0972060x.2012.10644011
SAl42	Santalum album	root	IMPHY016892	beta-Santaldiol	DOI:10.1080/0972060x.2012.10644011
SAl43	Santalum album	root	IMPHY016938	Bisabolenol D	DOI:10.1080/0972060x.2012.10644011
SAl44	Santalum album	root	IMPHY017816	(R,Z)-2-Methyl-6-(4-methylcyclohexa-1,4-dien-1-yl)hept-2-en-1-ol	DOI:10.1080/0972060x.2012.10644011
SAl45	Santalum album	root	IMPHY017836	(Z)-gamma-Curcumen-12-ol	DOI:10.1080/0972060x.2012.10644011
SAl46	Santalum album	seed	IMPHY004905	Ximenynic acid	ISBN:9788171360536, ISBN:9788172363093, ISBN:9788172363130
SAl47	Santalum album	seed	IMPHY005736	10-Hydroxy-16-hentriacontanone	ISBN:9788172363130
SAl48	Santalum album	seed	IMPHY006558	1-Triacontanol	ISBN:9788171360536, ISBN:9788172363130
SAl49	Santalum album	seed	IMPHY006972	1-Octacosanol	ISBN:9788171360536, ISBN:9788172363130
SAl50	Santalum album	seed	IMPHY007327	Palmitic acid	ISBN:9788171360536, ISBN:9788172363130
SAl51	Santalum album	seed	IMPHY008930	16-Hentriacontanone	ISBN:9788171360536, ISBN:9788172363130
SAl52	Santalum album	seed	IMPHY011797	Oleic acid	ISBN:9788171360536, ISBN:9788172363130
SAl53	Santalum album	seed	IMPHY012003	Betulinic acid	ISBN:9788171360536
SAl54	Santalum album	seed	IMPHY012053	Sucrose	ISBN:9788172363130
SAl55	Santalum album	seed	IMPHY014893	D-Glucose	ISBN:9788172363130
SAl56	Santalum album	seed	IMPHY014916	D-Fructose	ISBN:9788172363130
SAl57	Santalum album	seed	IMPHY014990	Linoleic acid	ISBN:9788171360536, ISBN:9788172363130
SAl58	Santalum album	wood	IMPHY000571	Santene	DOI:10.1002/ffj.1718, ISBN:9788171360536, ISBN:9788172363130
SAl59	Santalum album	wood	IMPHY000711	Bornylene	DOI:10.1080/0972060x.2018.1486231
SAl60	Santalum album	wood	IMPHY001656	(E)-5-((1R,3R,6S)-2,3-Dimethyltricyclo[2.2.1.02,6]heptan-3-yl)-2-methylpent-2-enoic acid	ISBN:9788171360536
SAl61	Santalum album	wood	IMPHY001854	3-Methylbutanal	ISBN:9788171360536, ISBN:9788172363130
SAl62	Santalum album	wood	IMPHY002103	Himachalol	DOI:10.1002/ffj.1718
SAl63	Santalum album	wood	IMPHY002346	Exo-norbicycloekasantalal	ISBN:9788171360536, ISBN:9788185042084
SAl64	Santalum album	wood	IMPHY002533	(-)-beta-Curcumene	DOI:10.1002/ffj.1718
SAl65	Santalum album	wood	IMPHY002920	germacrene C	DOI:10.1002/ffj.1718
SAl66	Santalum album	wood	IMPHY003172	(E)-2-methyl-5-(2-methyl-3-methylidene-2-bicyclo[2.2.1]heptanyl)pent-2-en-1-ol	ISBN:9788172361266, ISBN:9788172363130, Standardization of Single Drugs of Unani Medicine Part - V
SAl67	Santalum album	wood	IMPHY003456	cis-4-Hydroxy-L-proline	ISBN:9788171360536
SAl68	Santalum album	wood	IMPHY003616	Bicyclogermacrene	DOI:10.1080/0972060x.2018.1486231
SAl69	Santalum album	wood	IMPHY003798	(Z)-alpha-Bisabolene	DOI:10.1002/ffj.1718
SAl70	Santalum album	wood	IMPHY003807	(E)-alpha-bisabolene	DOI:10.1080/0972060x.2018.1486231
SAl71	Santalum album	wood	IMPHY004049	alpha-Santalol	DOI:10.1080/0972060x.2018.1486231, ISBN:9780387706375, ISBN:9788171360536, ISBN:9788172363130, ISBN:9788185042114, The Unani Pharmacopoeia of India Part-1 Volume-6
SAl72	Santalum album	wood	IMPHY004286	Longifolene	DOI:10.1002/ffj.1718
SAl73	Santalum album	wood	IMPHY004414	3,7-Dimethylocta-1,3,7-triene	DOI:10.1080/0972060x.2018.1486231
SAl74	Santalum album	wood	IMPHY004466	alpha-Teresantalic acid	ISBN:9788171360536, ISBN:9788172363130, ISBN:9788185042114
SAl75	Santalum album	wood	IMPHY005400	Sclareol	DOI:10.1080/0972060x.2018.1486231
SAl76	Santalum album	wood	IMPHY005736	10-Hydroxy-16-hentriacontanone	ISBN:9788171360536
SAl77	Santalum album	wood	IMPHY005814	Teresantalol	DOI:10.1080/0972060x.2018.1486231, ISBN:9788171360536, ISBN:9788172363130
SAl78	Santalum album	wood	IMPHY006021	trans-beta-Santalol	ISBN:9788171360536, ISBN:9788185042114
SAl79	Santalum album	wood	IMPHY006660	cis-Lanceol	DOI:10.1080/0972060x.2018.1486231, ISBN:9788171360536
SAl80	Santalum album	wood	IMPHY006929	2-Carene	DOI:10.1080/0972060x.2018.1486231
SAl81	Santalum album	wood	IMPHY006932	Cuparene	DOI:10.1080/0972060x.2018.1486231
SAl82	Santalum album	wood	IMPHY007067	Linalyl acetate	DOI:10.1002/ffj.1718
SAl83	Santalum album	wood	IMPHY007267	beta-Terpinene	DOI:10.1080/0972060x.2018.1486231
SAl84	Santalum album	wood	IMPHY007366	alpha-Santalene	DOI:10.1080/0972060x.2018.1486231, ISBN:9788171360536
SAl85	Santalum album	wood	IMPHY007378	(2S,3R,4R,5S,6S)-2-(hydroxymethyl)-6-(((2S,3R,4R,5S,6R)-3,4,5-trihydroxy-6-(((4aR,8aS)-4-isopropyl-1,7-dimethyl-1,2,3,4,4a,5,8,8a-octahydronaphthalen-1-yl)oxy)tetrahydro-2H-pyran-2-yl)methoxy)tetrahydro-2H-pyran-3,4,5-triol	ISBN:9788172363093
SAl86	Santalum album	wood	IMPHY008853	Santenone	ISBN:9788172363130
SAl87	Santalum album	wood	IMPHY009699	trans-Isolongifolanone	DOI:10.1002/ffj.1718
SAl88	Santalum album	wood	IMPHY009705	beta-Santalic acid	ISBN:9788171360536, ISBN:9788185042114
SAl89	Santalum album	wood	IMPHY009737	beta-Longipinene	DOI:10.1002/ffj.1718
SAl90	Santalum album	wood	IMPHY009742	beta-Oplopenone	DOI:10.1002/ffj.1718
SAl91	Santalum album	wood	IMPHY011209	(S,Z)-2-Methyl-6-(p-tolyl)hept-2-en-1-ol	ISBN:9788171360536
SAl92	Santalum album	wood	IMPHY011392	3-Carene	DOI:10.1080/0972060x.2018.1486231
SAl93	Santalum album	wood	IMPHY011632	Farnesol	DOI:10.1080/0972060x.2018.1486231
SAl94	Santalum album	wood	IMPHY011643	alpha-Terpinene	DOI:10.1080/0972060x.2018.1486231
SAl95	Santalum album	wood	IMPHY011668	beta-Santalene	DOI:10.1002/ffj.1718, DOI:10.1080/0972060x.2018.1486231, ISBN:9788171360536
SAl96	Santalum album	wood	IMPHY011669	Epi-beta-Santalene	ISBN:9788171360536
SAl97	Santalum album	wood	IMPHY011745	Zingiberene	DOI:10.1002/ffj.1718
SAl98	Santalum album	wood	IMPHY011752	beta-SANTALOL	ISBN:9780387706375, ISBN:9788171360536, ISBN:9788185042114, The Unani Pharmacopoeia of India Part-1 Volume-6
SAl99	Santalum album	wood	IMPHY011761	Humulene	DOI:10.1002/ffj.1718, DOI:10.1080/0972060x.2018.1486231
SAl100	Santalum album	wood	IMPHY012013	(2R,6S,7S,10Z)-beta-Santala-3(15),10-dien-12-ol	ISBN:9788171360536, ISBN:9788185042114
FE1	Ficus elastica	leaf	IMPHY008779	Ficaprenol 10	ISBN:9788185042053
FE2	Ficus elastica	leaf	IMPHY008781	Ficaprenol 12	ISBN:9788185042053
FE3	Ficus elastica	leaf	IMPHY014915	Ficaprenol 11	ISBN:9788185042053
FE4	Ficus elastica	plant exudate	IMPHY005428	Bergapten	ISBN:9788185042084
FE5	Ficus elastica	plant exudate	IMPHY011619	alpha-Amyrin	ISBN:9788185042084
BA1	Betula alnoides	bark	IMPHY003050	Methyl salicylate	ISBN:9770972795006, ISBN:9780387706375, ISBN:9788185042145
BA2	Betula alnoides		440936	Arbutin	osadhi
BA3	Betula alnoides		9548717	Oleanane	osadhi
BA4	Betula alnoides		9826264	Platyphylloside	osadhi

## Sheet: 553-Filter-AC
ID	Phytochemical name
VA1	Betulin
VA2	Inositol
VA3	Oleanolic acid
VA4	Betulinic acid
VA5	Lupeol
VA6	Viscumneoside I
VA7	Liquidamboside
VA8	Kasuagamycin
VA9	Betulic Acid
KR1	Hexadecane
KR2	Ishwarane
KR3	Undecane
KR4	Benzyl Alcohol
KR5	Ethyl heptadecanoate
KR6	Methyl salicylate
KR7	1-Pentadecene
KR8	Myrcene
KR9	Aristolochene
KR10	Phenethyl acetate
KR11	Ethyl benzoate
KR12	Methyl benzoate
KR13	Tricyclene
KR14	Benzyl salicylate
KR15	Ethyl stearate
KR16	Benzyl acetate
KR17	Heptadecane
KR18	Pentadecane
KR19	Tridecane
KR20	Ethyl palmitate
KR21	Benzyl butyrate
KR22	Benzaldehyde
KR23	Eucalyptol
KR24	Benzyl benzoate
KR25	Tetradecane
KR26	4-Carvomenthenol
KR27	Ethyl salicylate
KR28	d-Borneol
KR29	alpha-Gurjunene
KR30	10-epi-gamma-Eudesmol
KR31	Camphor
KR32	Linalool
KR33	alpha-Pinene
KR34	1-Tetradecene
KR35	alpha-Terpineol
KR36	Sabinene
KR37	Aromadendrene
KR38	Bornyl acetate
KR39	Camphene
KR40	Limonene
KR41	Ethyl pentadecanoate
KR42	beta-Isocomene
KR43	Bicyclohexyl
KR44	Crotepoxide
KR45	beta-Sitosterol
KR52	Benzoic acid
KR58	p-Cymene
KR64	4-Allylphenol
KR74	(1R)-2-methyl-5-propan-2-ylbicyclo[3.1.0]hex-2-ene
KR77	Terpinolene
KR78	alpha-Terpinene
KR79	Elemol
KR87	alpha-Phellandrene
KR92	Nerolidol
KR95	Flavokawain
KR96	3-Deacetylcrotepoxide
AR1	Astilbic acid
AR2	Quercetin
AR3	Bergenin
AR4	Caffeic acid
AR5	beta-Amyrin
AR6	Beta-Peltoboykinolic Acid
BRC1	Tannic acid
BRC2	(-)-Afzelechin
BRC3	Gallic acid
BRC4	(3,4,8,10-tetrahydroxy-9-methoxy-6-oxo-3,4,4a,10b-tetrahydro-2H-pyrano[3,2-c]isochromen-2-yl)methyl 3,4,5-trihydroxybenzoate
BRC6	Cianidanol
BRC7	(+)-Catechin gallate
BRC8	Methyl gallate
BRC10	Leucocianidol
FFL1	2-(4-Hydroxyphenyl)ethanol
FFL2	Fraxin
FFL3	Fraxetin
FFL4	Esculin
FFL5	Floribin
FFL6	Esculetin
FFL7	Mannitol
FFL10	8-Methoxycoumarin
FFL11	Tamarixetin
FFL12	3-(2-Hydroxyphenyl)propanoic acid
FFL13	Acetophenone
FFL14	Isorhamnetin
FFL17	8-Acetyl-6-hydroxy-7-methoxycoumarin
EH1	beta-Amyrin acetate
EH2	Choline
EH3	Shikimic acid
EH4	1-Hexacosanol
EH5	Euphorbol hexacosanoate
EH6	24-Methylenecycloartanol
EH7	Cycloartenol
EH8	Euphorbadienol
EH9	Tinyatoxin
EH11	Pyruvic acid
EH12	Triacontanoic acid
EH14	Myricetin
EH15	3-[6-[[3,5-Dihydroxy-6-methyl-4-(3,4,5-trihydroxy-6-methyloxan-2-yl)oxyoxan-2-yl]oxymethyl]-3,4,5-trihydroxyoxan-2-yl]oxy-2-(3,4-dihydroxyphenyl)-5-hydroxy-7-methoxychromen-4-one
EH16	Cerotate
EH19	Palmitic acid
EH20	Triacontane
EH24	Oleic acid
EH25	Quercitol
EH26	3,4-Dihydroxybenzoic acid
EH27	Afzelin
EH29	Glyoxylic acid
EH31	Campesterol
EH32	Myricitrin
EH33	Stigmasterol
EH34	Linoleic acid
EH35	Rutin
EH36	Quercitrin
EH37	Ellagic acid
EH39	Pentagalloylglucose
EH40	Taraxerol
EH43	2,4,6-Tri-O-galloyl-beta-gulucose
EH70	Ingenol triacetate
EH71	Taraxerone
EH72	1-Triacontanol
EH73	Hentriacontane
EH75	Flavylium
EH83	Friedelin
EH89	(1S,3R,4R,5R)-1,3-dihydroxy-4,5-bis[(3,4,5-trihydroxybenzoyl)oxy]cyclohexane-1-carboxylic acid
EH90	Terchebin
EH93	Kaempferol
EH96	2,4,6-Tri-O-galloyl-D-glucose
EH97	Alloxan
EH98	Anisole
EH99	Cholesterol
EH100	Ascorbic acid
PC1	Chrysophanol
PC2	Neosakuranin
PC3	Puddumin B
PC4	Prunetin
PC5	Genistein
PC6	Apigenin
PC7	Genkwanin
PC8	Tectochrysin
PC9	Orientalone
PC10	beta-Sitosterol behenate
PC11	Emodin
PC13	Physcion
PC14	Sakuranetin
PC15	Daucosterol
PC16	Koprutin
PC20	Prunetinoside
PC21	Ursolic acid
PC25	Flavanone
PC26	Dihydrowogonin
PC27	Aromadendrin
PC28	Puddumin-A
PC29	Amygdaloside
PC31	(2s)-5-Hydroxy-7-methoxyflavanone
PC34	Stearic acid
PC39	Chrysin
PC41	Kaempferitrin
PC42	1-Octacosanol
PC43	Pinocembrin
PC45	Pentacosane
PC48	Naringetol
PC55	Taxifolin
PC72	Padmatin
PC82	beta-Sitosterol-beta-D-glucoside
PC88	Methyl 2-O-tosyl-3-O-benzyl-alpha-L-rhamnopyranoside
MD1	Hederagenin
UP1	Serotonin
UP2	Histamine
SN1	Corosolic acid
MR1	Tetracosanoic acid
AL1	Cycloartenone
AL3	alpha-Amyrenyl acetate
AL4	Oxyresveratrol
AL5	9,19-Cyclolanost-24-en-3-ol, acetate, (3beta)-
AL6	alpha-Amyrin
AL10	Lupeol acetate
AL13	Artocarpin
AL15	Resorcinol
AL16	Galangin
AL17	Mulberrin
AL18	3,8-dihydroxy-10-methoxy-9-[(E)-3-methylbut-1-enyl]-6-(2-methylprop-1-enyl)-6H-chromeno[4,3-b]chromen-7-one
AL21	Resveratrol
AL22	Cycloartocarpin
AL23	Galangin 3-rhamnoside
AL24	Galangin 3-galactosyl-(1->4)-rhamnoside
AL25	Lakoochin A
AL26	Lakoochin B
AL27	Cycloartolakoochol
AL28	4-Hydroxyartolakoochol
GD3	Acetylcholine
CS2	(+)-Fenchone
CS4	Luteolin
CS5	Squalene
CS10	alpha-Spinasterol
CS11	Schottenol
CS12	Isomultiflorenol
CS13	Stigmasta-7,22,25-trien-3beta-ol
CS14	Codisterol
CS15	24-Methyl-25(27)-dehydrocycloartanol
CS16	24xi-Methyllathosterol
CS18	Multiflorenol
CS19	24-Methylene-24-dihydroparkeol
CS20	Stigmasta-7,22,25-trienol
CS22	delta7-Avenasterol
CS24	Fucosterol
CS28	Eburicol
CS29	Euphol
CS30	Tirucallol
CS31	24-Ethyl-5alpha-cholest-7-en-3beta-ol
CS35	Stigmast-5-en-3-ol
CS38	Clerosterol
CS40	Obtusifoliol
CS41	Obtusifoliol acetate
CS42	Cycloeucalenol acetate
CS43	Thiamine
CS44	Pristane
CS46	Cycloeucalenol
CS48	1,3-Diaminopropane
CS50	24-Methylenecholesterol
CS51	(3S,9S,10R,13R,14S,17R)-10,13-dimethyl-17-[(2S)-6-methyl-5-methylideneheptan-2-yl]-2,3,4,7,8,9,11,12,14,15,16,17-dodecahydro-1H-cyclopenta[a]phenanthren-3-ol
CS54	Cucurbitacin C
CS55	Episterol
CS58	beta-Ionone
CS62	Schottenol glucoside
CS63	(2E,6Z)-Nona-2,6-dien-1-ol
CS64	Crocetin
CS66	24-Methylenepollinastanol
CS73	alpha1-Sitosterol
CS83	24-Methylenelophenol
CS84	Stigmasta-7,25-dien-3beta-ol
CU1	(+)-alpha-Cadinene
CU2	(+)-delta-Cadinene
CU3	Piperitenone oxide
CU4	cis-Piperitone oxide
CU5	beta-Caryophyllene
CU7	alpha-Copaene
CU8	Isovaleric acid
CU9	3-Octanol
CU11	Eugenol
CU12	Ambrettolic acid
CU13	alpha-Santalene
CU14	D-Limonene
FB1	5-Methoxypsoralen
FB2	(-)-beta-Sitosterol
LS3	Riboflavin
LS4	4-Methylquinoline
LS5	Sinapic acid
LS6	Sinapine
LS8	Benzyl isothiocyanate
LS9	1,3-Dibenzylurea
LS10	Phenylacetonitrile
LS11	N,N'-Dibenzylthiourea
LS12	Docosanoic acid
LS14	Nicotinic acid
LS15	Arachidic acid
LS16	{[(E)-(2-phenyl-1-{[3,4,5-trihydroxy-6-(hydroxymethyl)oxan-2-yl]sulfanyl}ethylidene)amino]oxy}sulfonic acid
LS17	alpha-Carotene
LS19	Uric acid
LS20	D-Galactose
LS21	Linolenic acid
LS23	D-Glucose
LS24	L-Arabinose
LS26	L-Rhamnose
LS27	4-Methoxyglucobrassicin
LS29	Benzyl thiocyanate
LS31	Coumestrol
LS32	Daidzein
LS37	Thymol
LS39	Hydroxytyrosol
LS40	Pantothenic acid
LS41	Quinic acid
LS43	biochanin A
LS44	Vitamin E
LS45	Formononetin
LS47	Calmodulin
LS50	Lutein
LS51	beta-Carotene
LS53	4-Hydroxycinnamic acid
HW1	Sphondin
HW2	Cycleanine
HW3	Coumarin
HW4	Bergapten
HW5	Isochondrodendrine
HW6	Isopimpinellin
HW7	Isobergapten
HW8	Vaginidiol
HW9	(-)-Columbianetin
HW10	Marmesin
SW2	Gemin D
SW3	Pedunculagin
SW4	1,2,3,6-Tetrakis-O-galloyl-beta-D-glucose
SW5	Schimawalin B
SW6	2,3-di-O-galloyl--d-glucose
SW8	Primulagenin A
SW9	D-Glucuronic Acid
SW11	R1-Barrigenol
SW12	A1-Barrigenol
SW16	(+)-beta-Phellandrene
SW17	Phytol
ZM1	beta-Bisabolene
ZM2	Furanodienon
ZM3	2,4,5-Trimethoxybenzaldehyde
ZM4	Germacrone
ZM6	beta-Elemene
ZM7	1,4-Dimethoxytriquinacene
ZM8	alpha-Panasinsene
ZM10	beta-Eudesmol
ZM11	Curzerenone
ZM12	alpha-Fenchyl acetate
ZM13	alpha-Selinene
ZM15	beta-Farnesene
ZM18	2,4-Di-tert-butylphenol
ZM19	beta-Pinene
ZM21	alpha-Curcumene
ZM22	3-(1,5-Dimethyl-4-hexenyl)-6-methylene-1-cyclohexene
ZM23	Selin-11-en-4alpha-ol
ZM24	Caryophyllene oxide
ZM25	beta-Selinene
ZM30	Bornylene
ZM31	Vanillin
ZM33	gamma-Terpinene
ZM34	Zerumbone
ZM36	2,6-Dimethyl-2,4,6-octatriene
ZM37	Isoterpinolene
ZM38	Cyclohexane
ZM39	Zingiberol
ZM41	alpha-Terpinyl acetate
ZM46	Zingiberene
ZM54	(+)-trans-Piperitenol
ZM60	2-Cyclohexen-1-ol, 3-methyl-6-(1-methylethyl)-, (1R,6S)-rel-
ZM61	cis-Sabinene hydrate
ZM63	3,4-Dimethoxy cinnamaldehyde
ZM64	Curcumalactone
ZM65	trans-Sabinene hydrate
ZM66	(e)-4-(3,4-Dimethoxyphenyl)but-3-en-1-yl acetate
ZM67	cassumunin A
ZM71	Veratraldehyde
ZM72	Alflabene
ZM73	(E)-1-(3',4'-Dimethoxyphenyl)butadiene
ZM74	4-(1-Butenyl)-1,2-dimethoxybenzene
ZM75	4-(3,4-Dimethoxyphenyl)but-3-en-1-ol
ZM79	(+)-Borneol
ZM83	(+)-Camphene
ZM89	8-(3',4'-Dimethoxyphenyl)-2-methoxynaphtho-1,4-quinone
CA2	2,3-Dihydrobenzofuran
CA4	2-Methoxy-4-vinylphenol
CA5	2-Heptenal
CA7	2-Octenal
CA8	Hexanal
CA9	2-Methyl-2-butanol
CA11	m-Xylene
CA12	Furfural
CA13	Heptanal
CA14	Pentanal
CA15	(-)-beta-Chamigrene
CA16	Toluene
CA17	(S,1Z,6Z)-8-Isopropyl-1-methyl-5-methylenecyclodeca-1,6-diene
CA18	Farnesol
CA20	Humulene
CA26	epi-Globulol
CA28	Nerol
CA32	Geraniol
CA35	3-Nonen-2-one
CA36	3-Hexen-2-one
CA37	(E)-5-Nonen-2-one
CA38	Asiaticoside
CA40	Asiatic acid
CA41	Asiaticoside A
CA42	Madecassic acid
CA45	alpha-Chamigrene
CA47	quadranoside IV
CA48	Thymol methyl ether
CA49	Isothankunic acid
CA50	(2-Hydroxy-4,6-dimethoxyphenyl)-phenylmethanone
CA51	Pomolic acid
CA52	4-Methoxybenzaldehyde
CA54	L-(+)-Arabinose
CA56	Unii-CQ2F5O6yiy
CA58	Rosmarinic acid
CA62	Ursolic acid lactone
CA67	Anthrone
CA68	(1S,2R,4aS,6aR,6aS,6bR,8R,8aR,10R,11R,12aR,14bS)-8,10,11-trihydroxy-1,2,6a,6b,9,9,12a-heptamethyl-2,3,4,5,6,6a,7,8,8a,10,11,12,13,14b-tetradecahydro-1H-picene-4a-carboxylic acid
CA69	Cuparene
CA70	Terminoloside
CA71	Gulonic acid
CA72	Dammarane
CA75	Bayogenin
CA80	Chlorogenic acid
CA82	Cyclohexanecarboxylic acid, 3-[[3-(3,4-dihydroxyphenyl)-1-oxo-2-propenyl]oxy]-1,4,5-trihydroxy-, (1S,3R,4S,5R)-
CA84	Ginsenosides
CA89	Isoquercitrin
CA90	Quercetin-3-glucoside
CA91	Astragalin
FV1	Methyl ricinoleate
FV3	Lanosterol
FV7	Nonacosane
FV8	Tritriacontane
CC2	Methyleugenol
CC13	Occidentalol
CC15	beta-Guaiene
CC16	Germacrene B
CC18	Estragole
CC19	beta-Cubebene
CC20	Spathulenol
CC21	delta-Guaiene
CC22	Rosifoliol
CC23	gamma-Curcumene
CC32	(+)-gamma-Cadinene
CC33	(Z,E)-alpha-Farnesene
CC39	Tropolone
CC40	alpha-Fenchol
CC42	p-Menthan-3-one
CC44	ar-Turmerone
CC45	2,7-Dimethyloxepine
CC47	(Z)-beta-Ocimene
CC48	gamma-Elemene
CC49	delta-Elemene
CC50	2,3-Naphthalenedione, 1,4-dihydro-1,1,4,4-tetramethyl-
CC51	(-)-Globulol
CC52	D-Camphor
CC55	(E)-beta-ocimene
CC58	(+)-Linalool
CC59	Ledol
CC60	Menthone
CC61	5-Nonanone
CC62	Isobornyl acetate
CC63	4-Dimethylamino-3,5-xylenol
CC64	6-methyl-1H-pteridin-2-one
CC67	Camphane
CC68	Artesin[sesquiterpene]
CIn5	Acteoside
CIn6	Acetoside
CIn8	Acacetin
CIn10	Ethyl caffeate
CIn12	Methyl caffeate
CIn16	Clerodin
CIn19	2-Cyclohexen-1-one
CIn20	N-Cyanomethyl-N-methylacetamide
CIn21	2-tert-Butyl-1,4-benzoquinone
CIn22	beta-D-Glucopyranosiduronic acid, 5-hydroxy-2-(4-methoxyphenyl)-4-oxo-4H-1-benzopyran-7-yl, methyl ester
CIn27	3-Acetyl-1-propanol
CIn28	3-Methylheptan-2-one
CIn29	4H-1,3-oxazin
CIn30	Hispidulin-7-o-glucuronide
CIn32	Scutellarein
CIn33	Clerodone
CIn42	Ethyl acetate
CIn46	beta-Lactose
CIn50	Sucrose
CIn51	Raffinose
CIn56	D-Fructose
CIn57	beta-D-Glucose
CIn59	beta-Maltose
AM3	Cyanidin 3-O-beta-D-sambubioside
AM4	Hyperoside
AM5	1'-OH-gamma-carotene glucoside/(Carotenoids B-G)
AM9	Heptatriacontanoic acid
AM10	Cannabiscitrin
AM12	Tetracosane
AM14	beta-sitosterol-3-O-beta-d-glucoside
EM1	Evodiamine
EM2	Limonin
EM3	Rutaecarpine
EM4	Evodol
EM5	Skimmianine
EM6	Dehydroevodiamine
EM7	Rutaevin
EM8	Narcissin
EM9	12alpha-Hydroxyevodol
EM12	Diosphenol
EM14	Berberine
SAl2	cis-4-Hydroxy-L-proline
SAl3	Ximenynic acid
SAl4	10-Hydroxy-16-hentriacontanone
SAl8	16-Hentriacontanone
SAl30	alpha-Bergamotenol
SAl31	beta-Santalene
SAl32	Levomenol
SAl33	cis-Nerolidol
SAl34	6-Epi-beta-bisabolol
SAl36	Acoradiene
SAl37	(2E)-2-methyl-6-[(1S)-4-methylcyclohex-3-en-1-yl]hepta-2,6-dien-1-ol
SAl38	trans-alpha-Bergamotene
SAl39	Bisabolenol
SAl40	Campherene-2,13-diol
SAl41	alpha-Santaldiol
SAl42	beta-Santaldiol
SAl43	Bisabolenol D
SAl44	(R,Z)-2-Methyl-6-(4-methylcyclohexa-1,4-dien-1-yl)hept-2-en-1-ol
SAl45	(Z)-gamma-Curcumen-12-ol
SAl58	Santene
SAl60	(E)-5-((1R,3R,6S)-2,3-Dimethyltricyclo[2.2.1.02,6]heptan-3-yl)-2-methylpent-2-enoic acid
SAl61	3-Methylbutanal
SAl62	Himachalol
SAl63	Exo-norbicycloekasantalal
SAl64	(-)-beta-Curcumene
SAl65	germacrene C
SAl66	(E)-2-methyl-5-(2-methyl-3-methylidene-2-bicyclo[2.2.1]heptanyl)pent-2-en-1-ol
SAl68	Bicyclogermacrene
SAl69	(Z)-alpha-Bisabolene
SAl70	(E)-alpha-bisabolene
SAl71	alpha-Santalol
SAl72	Longifolene
SAl73	3,7-Dimethylocta-1,3,7-triene
SAl74	alpha-Teresantalic acid
SAl75	Sclareol
SAl77	Teresantalol
SAl78	trans-beta-Santalol
SAl79	cis-Lanceol
SAl80	2-Carene
SAl82	Linalyl acetate
SAl83	beta-Terpinene
SAl85	(2S,3R,4R,5S,6S)-2-(hydroxymethyl)-6-(((2S,3R,4R,5S,6R)-3,4,5-trihydroxy-6-(((4aR,8aS)-4-isopropyl-1,7-dimethyl-1,2,3,4,4a,5,8,8a-octahydronaphthalen-1-yl)oxy)tetrahydro-2H-pyran-2-yl)methoxy)tetrahydro-2H-pyran-3,4,5-triol
SAl86	Santenone
SAl87	trans-Isolongifolanone
SAl88	beta-Santalic acid
SAl89	beta-Longipinene
SAl90	beta-Oplopenone
SAl91	(S,Z)-2-Methyl-6-(p-tolyl)hept-2-en-1-ol
SAl92	3-Carene
SAl96	Epi-beta-Santalene
SAl98	beta-SANTALOL
SAl100	(2R,6S,7S,10Z)-beta-Santala-3(15),10-dien-12-ol
FE1	Ficaprenol 10
FE2	Ficaprenol 12
FE3	Ficaprenol 11
BA2	Arbutin
BA3	Oleanane
BA4	Platyphylloside
ES1	Eucryphin
ES2	3,5,7-Trihydroxychromone
RN1	Anthraquinones
RN2	Rheumone A
RN3	stilbene glycoside
RN4	piceatannol-4′-O-β-D-glucoside
RN5	resveratrol-4′-O-β-D-glucoside
RN6	(-)-epiafzelechin
RN7	(-)-epicatechin-3-O-gallate
RN8	emodin-8-O-β-D-glucopyranoside
RN9	(+)-catechin torachrysone-8-O-β-D-glucopyranoside
RN10	(-)-epicatechin
RN11	emodin
RN12	chrysophanol
RN13	chrysophanol-8-O-β-D-glucopyranoside
RN14	physcion-8-O-β-D-glucopyranoside
RN15	trans-emodindianthrone
RN16	Cis-emodindianthrone

## Sheet: literature-data
ID	Plant	Compound Name
ES1	Engelhardia spicata	Eucryphin
ES2	Engelhardia spicata	3,5,7-Trihydroxychromone
RN1	Rheum nobile	Anthraquinones
RN2	Rheum nobile	Rheumone A
RN3	Rheum nobile	stilbene glycoside
RN4	Rheum nobile	piceatannol-4′-O-β-D-glucoside
RN5	Rheum nobile	resveratrol-4′-O-β-D-glucoside
RN6	Rheum nobile	(-)-epiafzelechin
RN7	Rheum nobile	(-)-epicatechin-3-O-gallate
RN8	Rheum nobile	emodin-8-O-β-D-glucopyranoside
RN9	Rheum nobile	(+)-catechin torachrysone-8-O-β-D-glucopyranoside
RN10	Rheum nobile	(-)-epicatechin
RN11	Rheum nobile	emodin
RN12	Rheum nobile	chrysophanol
RN13	Rheum nobile	chrysophanol-8-O-β-D-glucopyranoside
RN14	Rheum nobile	physcion-8-O-β-D-glucopyranoside
RN15	Rheum nobile	trans-emodindianthrone
RN16	Rheum nobile	Cis-emodindianthrone

## Sheet: 527-target-data
ID	name	SMILES
VA1	Betulin	CC(=C)[C@@H]1CC[C@]2(CO)CC[C@]3(C)[C@H](CC[C@@H]4[C@@]5(C)CC[C@H](O)C(C)(C)[C@@H]5CC[C@@]34C)[C@@H]12
VA2	Inositol	OC1C(O)C(O)C(O)C(O)C1O
VA3	Oleanolic acid	CC1(C)CC[C@@]2(CC[C@]3(C)C(=CC[C@@H]4[C@@]5(C)CC[C@H](O)C(C)(C)[C@@H]5CC[C@@]34C)[C@@H]2C1)C(O)=O
VA4	Betulinic acid	CC(=C)[C@@H]1CC[C@@]2(CC[C@]3(C)[C@H](CC[C@@H]4[C@@]5(C)CC[C@H](O)C(C)(C)[C@@H]5CC[C@@]34C)[C@@H]12)C(O)=O
VA5	Lupeol	CC(=C)[C@@H]1CC[C@]2(C)CC[C@]3(C)[C@H](CC[C@@H]4[C@@]5(C)CC[C@H](O)C(C)(C)[C@@H]5CC[C@@]34C)[C@@H]12
VA6	Viscumneoside I	COC1=C(C=CC(=C1)[C@@H]2CC(=O)C3=C(C=C(C=C3O2)O[C@H]4[C@@H]([C@H]([C@@H]([C@H](O4)CO)O)O)O)O)O[C@H]5[C@@H]([C@](CO5)(CO)O)O
VA8	Kasuagamycin	CC1OC(OC2C(O)C(O)C(O)C(O)C2O)C(N)CC1N=C(N)C(O)=O
VA9	Betulic Acid	CC(=C)C1CCC2(CCC3(C)C(CCC4C5(C)CCC(O)C(C)(C)C5CCC34C)C12)C(O)=O
KR1	Hexadecane	CCCCCCCCCCCCCCCC
KR2	Ishwarane	CC1CCCC23C1(CC4C(C2)C4(C3)C)C
KR3	Undecane	CCCCCCCCCCC
KR4	Benzyl Alcohol	OCc1ccccc1
KR5	Ethyl heptadecanoate	CCCCCCCCCCCCCCCCC(=O)OCC
KR6	Methyl salicylate	COC(=O)c1ccccc1O
KR7	1-Pentadecene	CCCCCCCCCCCCCC=C
KR8	Myrcene	CC(C)=CCCC(=C)C=C
KR9	Aristolochene	C[C@H]1CCCC2=CC[C@@H](C[C@]12C)C(C)=C
KR10	Phenethyl acetate	CC(=O)OCCc1ccccc1
KR11	Ethyl benzoate	CCOC(=O)c1ccccc1
KR12	Methyl benzoate	COC(=O)c1ccccc1
KR13	Tricyclene	CC1(C)C2CC3C(C2)C13C
KR14	Benzyl salicylate	Oc1ccccc1C(=O)OCc2ccccc2
KR15	Ethyl stearate	CCCCCCCCCCCCCCCCCC(=O)OCC
KR16	Benzyl acetate	CC(=O)OCc1ccccc1
KR17	Heptadecane	CCCCCCCCCCCCCCCCC
KR18	Pentadecane	CCCCCCCCCCCCCCC
KR19	Tridecane	CCCCCCCCCCCCC
KR20	Ethyl palmitate	CCCCCCCCCCCCCCCC(=O)OCC
KR21	Benzyl butyrate	CCCC(=O)OCc1ccccc1
KR22	Benzaldehyde	O=Cc1ccccc1
KR23	Eucalyptol	CC12CCC(CC1)C(C)(C)O2
KR24	Benzyl benzoate	O=C(OCc1ccccc1)c2ccccc2
KR25	Tetradecane	CCCCCCCCCCCCCC
KR26	4-Carvomenthenol	CC(C)C1(O)CCC(=CC1)C
KR27	Ethyl salicylate	CCOC(=O)c1ccccc1O
KR28	d-Borneol	CC1(C)C2CCC1(C)[C@@H](O)C2
KR29	alpha-Gurjunene	C[C@@H]1CC[C@@H]2[C@@H](C2(C)C)C3=C(CC[C@H]13)C
KR30	10-epi-gamma-Eudesmol	CC1=C2C[C@@H](CC[C@@]2(CCC1)C)C(C)(C)O
KR31	Camphor	CC1(C)C2CCC1(C)C(=O)C2
KR32	Linalool	CC(C)=CCCC(C)(O)C=C
KR33	alpha-Pinene	CC1=CCC2CC1C2(C)C
KR34	1-Tetradecene	CCCCCCCCCCCCC=C
KR35	alpha-Terpineol	CC1=CCC(CC1)C(C)(C)O
KR36	Sabinene	CC(C)C12CCC(=C)C1C2
KR37	Aromadendrene	CC1CCC2C1C3C(CCC2=C)C3(C)C
KR38	Bornyl acetate	CC(=O)OC1CC2CCC1(C)C2(C)C
KR39	Camphene	CC1(C)C2CCC(C2)C1=C
KR40	Limonene	CC(=C)C1CCC(=CC1)C
KR41	Ethyl pentadecanoate	CCCCCCCCCCCCCCC(=O)OCC
KR42	beta-Isocomene	C[C@@H]1CC[C@@]2([C@]13CCC[C@]3(CC2=C)C)C
KR43	Bicyclohexyl	C1CCC(CC1)C2CCCCC2
KR44	Crotepoxide	CC(=O)O[C@@H]1[C@H]2O[C@H]2[C@H]3O[C@@]3(COC(=O)c4ccccc4)[C@H]1OC(C)=O
KR45	beta-Sitosterol	CC[C@H](CC[C@@H](C)[C@H]1CC[C@H]2[C@@H]3CC=C4CC(O)CC[C@]4(C)[C@H]3CC[C@]12C)C(C)C
KR52	Benzoic acid	OC(=O)c1ccccc1
KR58	p-Cymene	CC(C)c1ccc(C)cc1
KR64	4-Allylphenol	Oc1ccc(CC=C)cc1
KR74	(1R)-2-methyl-5-propan-2-ylbicyclo[3.1.0]hex-2-ene	CC(C)C12CC=C(C)[C@H]1C2
KR77	Terpinolene	CC(C)=C1CCC(=CC1)C
KR78	alpha-Terpinene	CC(C)C1=CC=C(C)CC1
KR79	Elemol	CC(=C)C1CC(CCC1(C)C=C)C(C)(C)O
KR87	alpha-Phellandrene	CC(C)C1CC=C(C)C=C1
KR92	Nerolidol	CC(C)=CCCC(C)=CCCC(C)(O)C=C
KR95	Flavokawain A	COc1ccc(/C=C/C(=O)c2c(O)cc(OC)cc2OC)cc1
KR96	Astilbic acid	C[C@@]12CC[C@@]3(C(=CC[C@H]4[C@]3(C[C@H]([C@@H]5[C@@]4(CC[C@@H](C5(C)C)O)C)O)C)[C@@H]1CC(CC2)(C)C)C(=O)O
AR2	Quercetin	Oc1cc(O)c2C(=O)C(=C(Oc2c1)c3ccc(O)c(O)c3)O
AR3	Bergenin	COc1c(O)cc2C(=O)O[C@@H]3[C@@H](O)[C@H](O)[C@@H](CO)O[C@H]3c2c1O
AR4	Caffeic acid	OC(=O)\C=C/c1ccc(O)c(O)c1
AR5	beta-Amyrin	CC1(C)CC[C@]2(C)CC[C@]3(C)C(=CC[C@@H]4[C@@]5(C)CC[C@H](O)C(C)(C)[C@@H]5CC[C@@]34C)[C@@H]2C1
AR6	Beta-Peltoboykinolic Acid	C[C@@]12CC[C@@]3(C(=CC[C@H]4[C@]3(CC[C@@H]5[C@@]4(CC[C@@H](C5(C)C)O)C)C)[C@@H]1CC(CC2)(C)C)C(=O)O
BRC1	Tannic acid	Oc1cc(cc(O)c1O)C(=O)Oc2cc(cc(O)c2O)C(=O)OCC3OC(OC(=O)c4cc(O)c(O)c(OC(=O)c5cc(O)c(O)c(O)c5)c4)C(OC(=O)c6cc(O)c(O)c(OC(=O)c7cc(O)c(O)c(O)c7)c6)C(OC(=O)c8cc(O)c(O)c(OC(=O)c9cc(O)c(O)c(O)c9)c8)C3OC(=O)c%10cc(O)c(O)c(OC(=O)c%11cc(O)c(O)c(O)c%11)c%10
BRC2	(-)-Afzelechin	C1[C@H]([C@@H](OC2=CC(=CC(=C21)O)O)C3=CC=C(C=C3)O)O
BRC3	Gallic acid	OC(=O)c1cc(O)c(O)c(O)c1
BRC4	(3,4,8,10-tetrahydroxy-9-methoxy-6-oxo-3,4,4a,10b-tetrahydro-2H-pyrano[3,2-c]isochromen-2-yl)methyl 3,4,5-trihydroxybenzoate	COc1c(O)cc2C(=O)OC3C(O)C(O)C(COC(=O)c4cc(O)c(O)c(O)c4)OC3c2c1O
BRC6	Cianidanol	O[C@H]1Cc2c(O)cc(O)cc2O[C@@H]1c3ccc(O)c(O)c3
BRC8	Methyl gallate	COC(=O)c1cc(O)c(O)c(O)c1
BRC10	Leucocianidol	O[C@H]1[C@@H](O)c2c(O)cc(O)cc2O[C@@H]1c3ccc(O)c(O)c3
FFL1	2-(4-Hydroxyphenyl)ethanol	OCCc1ccc(O)cc1
FFL2	Fraxin	COc1cc2C=CC(=O)Oc2c(O[C@@H]3O[C@H](CO)[C@@H](O)[C@@H](O)[C@H]3O)c1O
FFL3	Fraxetin	COc1cc2C=CC(=O)Oc2c(O)c1O
FFL4	Esculin	OC[C@H]1O[C@@H](Oc2cc3C=CC(=O)Oc3cc2O)[C@H](O)[C@@H](O)[C@@H]1O
FFL6	Esculetin	Oc1cc2OC(=O)C=Cc2cc1O
FFL7	Mannitol	OC[C@@H](O)[C@@H](O)[C@H](O)[C@H](O)CO
FFL10	8-Methoxycoumarin	COc1cccc2C=CC(=O)Oc12
FFL11	Tamarixetin	COc1ccc(cc1O)C2=C(O)C(=O)c3c(O)cc(O)cc3O2
FFL12	3-(2-Hydroxyphenyl)propanoic acid	OC(=O)CCc1ccccc1O
FFL13	Acetophenone	CC(=O)c1ccccc1
FFL14	Isorhamnetin	COc1cc(ccc1O)C2=C(O)C(=O)c3c(O)cc(O)cc3O2
FFL17	8-Acetyl-6-hydroxy-7-methoxycoumarin	COc1c(O)cc2C=CC(=O)Oc2c1C(C)=O
EH1	beta-Amyrin acetate	CC(=O)O[C@H]1CC[C@@]2(C)C(CC[C@]3(C)C2CC=C4C5CC(C)(C)CC[C@]5(C)CCC34C)C1(C)C
EH2	Choline	C[N+](C)(C)CCO
EH3	Shikimic acid	OC1CC(=CC(O)C1O)C(O)=O
EH4	1-Hexacosanol	CCCCCCCCCCCCCCCCCCCCCCCCCCO
EH6	24-Methylenecycloartanol	CC(C)C(=C)CC[C@@H](C)[C@H]1CC[C@@]2(C)[C@@H]3CC[C@H]4C(C)(C)[C@@H](O)CC[C@@]45C[C@@]35CC[C@]12C
EH7	Cycloartenol	C[C@H](CCC=C(C)C)[C@H]1CC[C@@]2(C)[C@@H]3CC[C@H]4C(C)(C)[C@@H](O)CC[C@@]45C[C@@]35CC[C@]12C
EH8	Euphorbadienol	CC(C)C(=C)CC[C@H](C)[C@H]1CC[C@]2(C)C3=C(CC[C@@]12C)[C@@]4(C)CC[C@H](O)C(C)(C)C4CC3
EH9	Tinyatoxin	C[C@@H]1C[C@@]2(OC3(Cc4ccccc4)O[C@@H]2[C@@H]5C=C(COC(=O)Cc6ccc(O)cc6)C[C@@]7(O)[C@@H](C=C(C)C7=O)[C@@]15O3)C(C)=C
EH11	Pyruvic acid	CC(=O)C(O)=O
EH12	Triacontanoic acid	CCCCCCCCCCCCCCCCCCCCCCCCCCCCCC(O)=O
EH14	Myricetin	Oc1cc(O)c2C(=O)C(=C(Oc2c1)c3cc(O)c(O)c(O)c3)O
EH15	3-[6-[[3,5-Dihydroxy-6-methyl-4-(3,4,5-trihydroxy-6-methyloxan-2-yl)oxyoxan-2-yl]oxymethyl]-3,4,5-trihydroxyoxan-2-yl]oxy-2-(3,4-dihydroxyphenyl)-5-hydroxy-7-methoxychromen-4-one	COc1cc(O)c2C(=O)C(=C(Oc2c1)c3ccc(O)c(O)c3)OC4OC(COC5OC(C)C(O)C(OC6OC(C)C(O)C(O)C6O)C5O)C(O)C(O)C4O
EH16	Cerotate	CCCCCCCCCCCCCCCCCCCCCCCCCC([O-])=O
EH19	Palmitic acid	CCCCCCCCCCCCCCCC(O)=O
EH20	Triacontane	CCCCCCCCCCCCCCCCCCCCCCCCCCCCCC
EH24	Oleic acid	CCCCCCCC\C=C/CCCCCCCC(O)=O
EH25	Quercitol	O[C@@H]1C[C@@H](O)[C@H](O)C(O)[C@H]1O
EH26	3,4-Dihydroxybenzoic acid	OC(=O)c1ccc(O)c(O)c1
EH27	Afzelin	C[C@@H]1O[C@@H](OC2=C(Oc3cc(O)cc(O)c3C2=O)c4ccc(O)cc4)[C@H](O)[C@H](O)[C@H]1O
EH29	Glyoxylic acid	OC(=O)C=O
EH31	Campesterol	CC(C)C(C)CCC(C)C1CCC2C3CC=C4CC(O)CCC4(C)C3CCC12C
EH32	Myricitrin	C[C@@H]1O[C@@H](OC2=C(Oc3cc(O)cc(O)c3C2=O)c4cc(O)c(O)c(O)c4)[C@H](O)[C@H](O)[C@H]1O
EH33	Stigmasterol	CC[C@H](/C=C/[C@@H](C)[C@H]1CC[C@H]2[C@@H]3CC=C4C[C@@H](O)CC[C@]4(C)[C@H]3CC[C@]12C)C(C)C
EH34	Linoleic acid	CCCCC/C=C\C\C=C/CCCCCCCC(O)=O
EH35	Rutin	C[C@@H]1O[C@@H](OC[C@H]2O[C@@H](OC3=C(Oc4cc(O)cc(O)c4C3=O)c5ccc(O)c(O)c5)[C@H](O)[C@@H](O)[C@@H]2O)[C@H](O)[C@H](O)[C@H]1O
EH36	Quercitrin	C[C@@H]1O[C@@H](OC2=C(Oc3cc(O)cc(O)c3C2=O)c4ccc(O)c(O)c4)[C@H](O)[C@H](O)[C@H]1O
EH37	Ellagic acid	Oc1cc2C(=O)Oc3c(O)c(O)cc4C(=O)Oc(c1O)c2c34
EH39	Pentagalloylglucose	OC[C@@H](O)[C@@H](O)[C@@](OC(=O)c1cc(O)c(O)c(O)c1)(C(=O)c2cc(O)c(O)c(O)c2)[C@@](OC(=O)c3cc(O)c(O)c(O)c3)(C(=O)C(=O)c4cc(O)c(O)c(O)c4)C(=O)c5cc(O)c(O)c(O)c5
EH40	Taraxerol	CC1(C)CC[C@]2(C)CC=C3[C@]4(C)CC[C@H]5C(C)(C)[C@@H](O)CC[C@]5(C)[C@H]4CC[C@@]3(C)[C@@H]2C1
EH43	2,4,6-Tri-O-galloyl-beta-gulucose	C1=C(C=C(C(=C1O)O)O)C(=O)OC[C@@H]2[C@H]([C@@H]([C@H]([C@@H](O2)O)OC(=O)C3=CC(=C(C(=C3)O)O)O)O)OC(=O)C4=CC(=C(C(=C4)O)O)O
EH70	Ingenol triacetate	C[C@@H]1C[C@@H]2[C@H]([C@@H]3C=C(COC(C)=O)[C@@H](OC(C)=O)[C@]4(O)[C@@H](OC(C)=O)C(=C[C@@]14C3=O)C)C2(C)C
EH71	Taraxerone	CC1(C)CC[C@]2(C)CC=C3[C@]4(C)CC[C@H]5C(C)(C)C(=O)CC[C@]5(C)[C@H]4CC[C@@]3(C)[C@H]2C1
EH72	1-Triacontanol	CCCCCCCCCCCCCCCCCCCCCCCCCCCCCCO
EH73	Hentriacontane	CCCCCCCCCCCCCCCCCCCCCCCCCCCCCCC
EH75	Flavylium	c1ccc(cc1)c2ccc3ccccc3[o+]2
EH83	Friedelin	C[C@H]1C(=O)CC[C@@H]2[C@]1(C)CC[C@H]3[C@@]2(C)CC[C@@]4(C)[C@@H]5CC(C)(C)CC[C@]5(C)CC[C@]34C
EH89	(1S,3R,4R,5R)-1,3-dihydroxy-4,5-bis[(3,4,5-trihydroxybenzoyl)oxy]cyclohexane-1-carboxylic acid	O[C@@H]1C[C@](O)(C[C@@H](OC(=O)c2cc(O)c(O)c(O)c2)[C@@H]1OC(=O)c3cc(O)c(O)c(O)c3)C(O)=O
EH90	Terchebin	C1=C(C=C(C(=C1O)O)O)C(=O)OC[C@@H]2[C@@H]3[C@@H]([C@H]([C@@H](O2)OC(=O)C4=CC(=C(C(=C4)O)O)O)OC(=O)C5=CC(=C(C6=C5[C@@H]7C(=CC(=O)C(C7(O6)O)(O)O)C(=O)O3)O)O)OC(=O)C8=CC(=C(C(=C8)O)O)O
EH93	Kaempferol	Oc1ccc(cc1)C2=C(O)C(=O)c3c(O)cc(O)cc3O2
EH96	2,4,6-Tri-O-galloyl-D-glucose	O[C@H](COC(=O)c1cc(O)c(O)c(O)c1)[C@@H](OC(=O)c2cc(O)c(O)c(O)c2)[C@H](O)[C@@H](OC(=O)c3cc(O)c(O)c(O)c3)C=O
EH97	Alloxan	O=C1NC(=O)C(=O)C(=O)N1
EH98	Anisole	COc1ccccc1
EH99	Cholesterol	CC(C)CCC[C@@H](C)[C@H]1CC[C@H]2[C@@H]3CC=C4C[C@@H](O)CC[C@]4(C)[C@H]3CC[C@]12C
EH100	Ascorbic acid	OCC(O)C1OC(=C(O)C1=O)O
PC1	Chrysophanol	Cc1cc(O)c2C(=O)c3c(O)cccc3C(=O)c2c1
PC2	Neosakuranin	COC1=CC(=C(C(=C1)OC2C(C(C(C(O2)CO)O)O)O)C(=O)/C=C/C3=CC=C(C=C3)O)O
PC3	Puddumin B	COC1=CC=C(C=C1)[C@@H]2CC(=O)C3=C(C=C(C=C3O2)O[C@H]4[C@@H]([C@H]([C@H]([C@H](O4)CO)O)O)O)O
PC4	Prunetin	COc1cc(O)c2C(=O)C(=COc2c1)c3ccc(O)cc3
PC5	Genistein	Oc1ccc(cc1)C2=COc3cc(O)cc(O)c3C2=O
PC6	Apigenin	Oc1ccc(cc1)C2=CC(=O)c3c(O)cc(O)cc3O2
PC7	Genkwanin	COc1cc(O)c2C(=O)C=C(Oc2c1)c3ccc(O)cc3
PC8	Tectochrysin	COc1cc(O)c2C(=O)C=C(Oc2c1)c3ccccc3
PC9	Orientalone	CC1=CC2=C(C(=C1C(=O)C)O)C(=O)C(=CC2=O)OC
PC10	beta-Sitosterol behenate	CCCCCCCCCCCCCCCCCCCCCC(=O)OC1CCC2(C3CCC4(C(C3CC=C2C1)CCC4C(C)CCC(CC)C(C)C)C)C
PC11	Emodin	Cc1cc(O)c2C(=O)c3c(O)cc(O)cc3C(=O)c2c1
PC13	Physcion	COc1cc(O)c2C(=O)c3c(O)cc(C)cc3C(=O)c2c1
PC14	Sakuranetin	COc1cc(O)c2C(=O)C[C@H](Oc2c1)c3ccc(O)cc3
PC15	Daucosterol	CCC(CCC(C)C1CCC2C3CC=C4CC(CCC4(C)C3CCC12C)OC5OC(CO)C(O)C(O)C5O)C(C)C
PC20	Prunetinoside	COC1=CC2=C(C(=C1)O[C@H]3C([C@H]([C@@H](C(O3)CO)O)O)O)C(=O)C(=CO2)C4=CC=C(C=C4)O
PC21	Ursolic acid	C[C@@H]1CC[C@@]2(CC[C@]3(C)C(=CC[C@@H]4[C@@]5(C)CC[C@H](O)C(C)(C)[C@@H]5CC[C@@]34C)[C@@H]2[C@H]1C)C(O)=O
PC25	Flavanone	O=C1CC(Oc2ccccc12)c3ccccc3
PC26	Dihydrowogonin	COC1=C(C=C(C2=C1OC(CC2=O)C3=CC=CC=C3)O)O
PC27	Aromadendrin	OC1C(Oc2cc(O)cc(O)c2C1=O)c3ccc(O)cc3
PC28	Puddumin-A	COC1=CC(=CC2=C1C(=O)C[C@H](O2)C3=CC=C(C=C3)O)O[C@H]4[C@@H]([C@H]([C@@H]([C@H](O4)CO)O)O)O
PC29	Amygdaloside	OCC1OC(OCC2OC(O[C@@H](C#N)c3ccccc3)C(O)C(O)C2O)C(O)C(O)C1O
PC31	(2s)-5-Hydroxy-7-methoxyflavanone	COc1cc(O)c2C(=O)C[C@H](Oc2c1)c3ccccc3
PC34	Stearic acid	CCCCCCCCCCCCCCCCCC(O)=O
PC39	Chrysin	Oc1cc(O)c2C(=O)C=C(Oc2c1)c3ccccc3
PC41	Kaempferitrin	C[C@H]1[C@@H]([C@H]([C@H]([C@@H](O1)OC2=CC(=C3C(=C2)OC(=C(C3=O)O[C@H]4[C@@H]([C@@H]([C@H]([C@@H](O4)C)O)O)O)C5=CC=C(C=C5)O)O)O)O)O
PC42	1-Octacosanol	CCCCCCCCCCCCCCCCCCCCCCCCCCCCO
PC43	Pinocembrin	Oc1cc(O)c2C(=O)C[C@H](Oc2c1)c3ccccc3
PC45	Pentacosane	CCCCCCCCCCCCCCCCCCCCCCCCC
PC48	Naringetol	Oc1ccc(cc1)C2CC(=O)c3c(O)cc(O)cc3O2
PC55	Taxifolin	O[C@@H]1[C@H](Oc2cc(O)cc(O)c2C1=O)c3ccc(O)c(O)c3
PC72	Padmatin	COC1=CC(=C2C(=C1)O[C@@H]([C@H](C2=O)O)C3=CC(=C(C=C3)O)O)O
PC82	beta-Sitosterol-beta-D-glucoside	CCC(CCC(C)[C@H]1CCC2[C@@H]3CC=C4C[C@H](CC[C@]4(C)C3CC[C@]12C)O[C@@H]5O[C@H](CO)[C@@H](O)[C@H](O)[C@H]5O)C(C)C
PC88	Methyl 2-O-tosyl-3-O-benzyl-alpha-L-rhamnopyranoside	CO[C@@H]1O[C@@H](C)[C@H](O)[C@@H](OCc2ccccc2)[C@H]1O[S](=O)(=O)c3ccc(C)cc3
MD1	Hederagenin	CC1(C)CC[C@@]2(CC[C@]3(C)C(=CC[C@@H]4[C@@]5(C)CC[C@H](O)[C@@](C)(CO)[C@@H]5CC[C@@]34C)[C@@H]2C1)C(O)=O
UP1	Serotonin	NCCc1c[nH]c2ccc(O)cc12
UP2	Histamine	NCCc1c[nH]cn1
SN1	Corosolic acid	C[C@@H]1CC[C@@]2(CC[C@]3(C)C(=CCC4[C@@]5(C)C[C@@H](O)[C@H](O)C(C)(C)C5CC[C@@]34C)[C@@H]2[C@H]1C)C(O)=O
MR1	Tetracosanoic acid	CCCCCCCCCCCCCCCCCCCCCCCC(O)=O
AL1	Cycloartenone	CC(CCC=C(C)C)C1CCC2(C)C3CCC4C(C)(C)C(=O)CCC45CC35CCC12C
AL3	alpha-Amyrenyl acetate	C[C@@H]1CC[C@]2(C)CC[C@]3(C)C(=CC[C@@H]4[C@@]5(C)CC[C@H](OC(C)=O)C(C)(C)[C@@H]5CC[C@@]34C)[C@@H]2[C@H]1C
AL4	Oxyresveratrol	Oc1ccc(/C=C/c2cc(O)cc(O)c2)c(O)c1
AL5	9,19-Cyclo-9.beta.-lanost-24-en-3.beta.-ol, acetate	CC(CCC=C(C)C)C1CCC2(C)C3CCC4C(C)(C)C(CCC45CC35CCC12C)OC(C)=O
AL6	alpha-Amyrin	C[C@@H]1CC[C@]2(C)CC[C@]3(C)C(=CC[C@@H]4[C@@]5(C)CC[C@H](O)C(C)(C)[C@@H]5CC[C@@]34C)[C@@H]2[C@H]1C
AL10	Lupeol acetate	CC(=C)[C@@H]1CC[C@]2(C)CC[C@]3(C)[C@H](CC[C@@H]4[C@@]5(C)CC[C@H](OC(C)=O)C(C)(C)[C@@H]5CC[C@@]34C)[C@@H]12
AL13	Artocarpin	COc1cc2OC(=C(CC=C(C)C)C(=O)c2c(O)c1/C=C/C(C)C)c3ccc(O)cc3O
AL15	Resorcinol	Oc1cccc(O)c1
AL16	Galangin	Oc1cc(O)c2C(=O)C(=C(Oc2c1)c3ccccc3)O
AL17	Mulberrin	CC(C)=CCc1c(O)cc2OC(=C(CC=C(C)C)C(=O)c2c1O)c3ccc(O)cc3O
AL18	3,8-dihydroxy-10-methoxy-9-[(E)-3-methylbut-1-enyl]-6-(2-methylprop-1-enyl)-6H-chromeno[4,3-b]chromen-7-one	COc1cc2OC3=C(C(Oc4cc(O)ccc34)C=C(C)C)C(=O)c2c(O)c1\C=C\C(C)C
AL21	Resveratrol	Oc1ccc(cc1)C=Cc2cc(O)cc(O)c2
AL22	Cycloartocarpin	COc1cc2OC3=C(C(Oc4cc(O)ccc34)C=C(C)C)C(=O)c2c(O)c1/C=C/C(C)C
AL23	Galangin 3-rhamnoside	CC1[C@@H](C([C@@H]([C@@H](O1)OC2=C(OC3=CC(=CC(=C3C2=O)O)O)C4=CC=CC=C4)O)O)O
AL24	Galangin 3-galactosyl-(1->4)-rhamnoside	CC1[C@@H](C([C@@H]([C@@H](O1)OC2=C(OC3=CC(=CC(=C3C2=O)O)O)C4=CC=CC=C4)O)O)O[C@H]5C(C([C@H](C(O5)CO)O)O)O
AL25	Lakoochin A	CC(=CCC1=C(C(=C(C=C1OC)OC)CC=C(C)C)C2=CC3=C(O2)C=C(C=C3)O)C
AL26	Lakoochin B	CC(=CCC/C(=C/CC1=C(C=C(C(=C1C2=CC3=C(O2)C=C(C=C3)O)CC=C(C)C)O)O)/C)C
GD3	Acetylcholine	CC(=O)OCC[N+](C)(C)C
CS2	(+)-Fenchone	CC1(C)C2CCC(C)(C2)C1=O
CS4	Luteolin	Oc1cc(O)c2C(=O)C=C(Oc2c1)c3ccc(O)c(O)c3
CS5	Squalene	CC(C)=CCC\C(C)=C\CC\C(C)=C\CC\C=C(/C)CC\C=C(/C)CCC=C(C)C
CS10	alpha-Spinasterol	CC[C@H](\C=C\[C@@H](C)[C@H]1CC[C@H]2C3=CC[C@H]4C[C@@H](O)CC[C@]4(C)[C@H]3CC[C@]12C)C(C)C
CS11	Schottenol	CC[C@H](CC[C@@H](C)[C@H]1CC[C@H]2C3=CC[C@H]4C[C@@H](O)CC[C@]4(C)[C@H]3CC[C@]12C)C(C)C
CS12	Isomultiflorenol	C[C@@]12CC[C@@]3(C4=C(CC[C@]3([C@@H]1CC(CC2)(C)C)C)[C@]5(CC[C@@H](C([C@@H]5CC4)(C)C)O)C)C
CS13	Stigmasta-7,22,25-trien-3beta-ol	CC[C@H](C=C[C@@H](C)[C@H]1CC[C@H]2C3=CCC4C[C@@H](O)CC[C@]4(C)[C@H]3CC[C@]12C)C(C)=C
CS14	Codisterol	C[C@H](CC[C@H](C)C(=C)C)[C@H]1CC[C@@H]2[C@@]1(CC[C@H]3[C@H]2CC=C4[C@@]3(CC[C@@H](C4)O)C)C
CS15	24-Methyl-25(27)-dehydrocycloartanol	C[C@H](CCC(C)C(=C)C)[C@H]1CC[C@@]2([C@@]1(CC[C@]34[C@H]2CC[C@@H]5[C@]3(C4)CC[C@@H](C5(C)C)O)C)C
CS16	24-Methyl-5alpha-cholest-7-en-3beta-ol	CC(C)C(C)CC[C@@H](C)[C@H]1CC[C@H]2C3=CC[C@H]4C[C@@H](O)CC[C@]4(C)[C@H]3CC[C@]12C
CS18	Multiflorenol	C[C@@]12CC[C@@]3(C4=CC[C@@H]5[C@@]([C@H]4CC[C@]3([C@@H]1CC(CC2)(C)C)C)(CC[C@@H](C5(C)C)O)C)C
CS19	24-Methylene-24-dihydroparkeol	C[C@H](CCC(=C)C(C)C)[C@H]1CC[C@@]2([C@@]1(CC=C3[C@H]2CC[C@@H]4[C@@]3(CC[C@@H](C4(C)C)O)C)C)C
CS20	Stigmasta-7,22,25-trienol	C[C@H](C=C[C@@H](CCO)C(C)=C)[C@H]1CC[C@H]2C3=CCC4CCCC[C@]4(C)[C@H]3CC[C@]12C
CS22	delta7-Avenasterol	C/C=C(/CC[C@@H](C)C1CCC2C3=CCC4C[C@@H](O)CC[C@]4(C)C3CC[C@]12C)C(C)C
CS24	Fucosterol	C\C=C(/CC[C@@H](C)[C@H]1CC[C@H]2[C@@H]3CC=C4C[C@@H](O)CC[C@]4(C)[C@H]3CC[C@]12C)C(C)C
CS28	Eburicol	CC(C)C(=C)CC[C@@H](C)[C@H]1CC[C@@]2(C)C3=C(CC[C@]12C)[C@@]4(C)CC[C@H](O)C(C)(C)C4CC3
CS29	Euphol	C[C@H](CCC=C(C)C)[C@@H]1CC[C@]2(C)C3=C(CC[C@@]12C)[C@@]4(C)CC[C@H](O)C(C)(C)[C@@H]4CC3
CS30	Tirucallol	CC(CCC=C(C)C)C1CCC2(C)C3=C(CCC12C)C4(C)CCC(O)C(C)(C)C4CC3
CS31	24-Ethyl-5alpha-cholest-7-en-3beta-ol	CCC(CC[C@@H](C)[C@H]1CC[C@H]2C3=CC[C@H]4C[C@@H](O)CC[C@]4(C)[C@H]3CC[C@]12C)C(C)C
CS35	Stigmast-5-en-3-ol	CC[C@H](CC[C@@H](C)[C@H]1CC[C@H]2[C@@H]3CC=C4CC(O)CC[C@]4(C)[C@H]3CC[C@]12C)C(C)C
CS38	Clerosterol	CCC(CCC(C)C1CCC2C3CC=C4CC(O)CCC4(C)C3CCC12C)C(C)=C
CS40	Obtusifoliol	CC(C)C(=C)CC[C@@H](C)[C@H]1CC[C@@]2(C)C3=C(CC[C@]12C)[C@@]4(C)CC[C@H](O)[C@@H](C)[C@@H]4CC3
CS41	Obtusifoliol acetate	C[C@@H]1[C@H](CC[C@]2(C1CCC3=C2CC[C@]4([C@]3(CC[C@@H]4[C@H](C)CCC(=C)C(C)C)C)C)C)OC(=O)C
CS42	Cycloeucalenol acetate	CC(C)C(=C)CCC(C)C1CC[C@@]2(C)C3CC[C@H]4C(C)(C)C(CCC45CC35CCC12C)OC(C)=O
CS43	Thiamine	[Cl-].Cc1ncc(C[n+]2csc(CCO)c2C)c(N)n1
CS44	Pristane	CC(C)CCCC(C)CCCC(C)CCCC(C)C
CS46	Cycloeucalenol	CC(C)C(=C)CC[C@@H](C)[C@H]1CC[C@@]2(C)[C@@H]3CC[C@H]4[C@H](C)[C@@H](O)CC[C@@]45C[C@@]35CC[C@]12C
CS48	1,3-Diaminopropane	NCCCN
CS50	24-Methylenecholesterol	CC(C)C(=C)CC[C@@H](C)[C@H]1CC[C@H]2[C@@H]3CC=C4C[C@@H](O)CC[C@]4(C)[C@H]3CC[C@]12C
CS51	(3S,9S,10R,13R,14S,17R)-10,13-dimethyl-17-[(2S)-6-methyl-5-methylideneheptan-2-yl]-2,3,4,7,8,9,11,12,14,15,16,17-dodecahydro-1H-cyclopenta[a]phenanthren-3-ol	CC(C)C(=C)CC[C@H](C)[C@H]1CC[C@H]2C3CC=C4C[C@@H](O)CC[C@]4(C)[C@H]3CC[C@]12C
CS54	Cucurbitacin C	CC(=O)OC(C)(C)\C=C\C(=O)[C@](C)(O)[C@H]1[C@H](O)C[C@@]2(C)[C@@H]3CC=C4[C@@H](CC[C@H](O)C4(C)C)[C@]3(CO)C(=O)C[C@]12C
CS55	Episterol	CC(C)C(=C)CC[C@@H](C)[C@H]1CC[C@H]2C3=CC[C@H]4C[C@@H](O)CC[C@]4(C)[C@H]3CC[C@]12C
CS58	beta-Ionone	CC(=O)/C=C/C1=C(C)CCCC1(C)C
CS62	Schottenol glucoside	CC[C@H](CC[C@@H](C)[C@H]1CC[C@H]2C3=CC[C@H]4C[C@H](CC[C@]4(C)[C@H]3CC[C@]12C)O[C@@H]5O[C@H](CO)[C@@H](O)[C@H](O)[C@H]5O)C(C)C
CS63	(2E,6Z)-Nona-2,6-dien-1-ol	CC\C=C/CC/C=C/CO
CS64	Crocetin	CC(=C/C=C/C=C(C)/C=C/C=C(\C)C(O)=O)\C=C\C=C(/C)C(O)=O
CS66	24-Methylenepollinastanol	CC(C)C(=C)CCC(C)[C@H]1CC[C@@]2(C)C3CCC4C[C@@H](O)CCC45CC35CC[C@]12C
CS73	alpha1-Sitosterol	CCC(CC[C@@H](C)C1CCC2=C3CC=C4CC(O)CC[C@]4(C)C3CC[C@]12C)C(C)C
CS83	24-Methylenelophenol	CC(C)C(=C)CCC(C)[C@H]1CCC2C3=CCC4C(C)[C@@H](O)CC[C@]4(C)C3CC[C@]12C
CS84	Stigmasta-7,25-dien-3beta-ol	CC[C@H](CC[C@@H](C)[C@H]1CC[C@H]2C3=CCC4C[C@@H](O)CC[C@]4(C)[C@H]3CC[C@]12C)C(C)=C
CU1	(+)-alpha-Cadinene	CC1=C[C@@H]2[C@@H](CC1)C(=CC[C@H]2C(C)C)C
CU2	(+)-delta-Cadinene	CC(C)[C@@H]1CCC(=C2CCC(=C[C@@H]12)C)C
CU3	Piperitenone oxide	CC(C)=C1CCC2(C)OC2C1=O
CU4	cis-Piperitone oxide	CC(C)[C@@H]1CC[C@]2(C)O[C@@H]2C1=O
CU5	beta-Caryophyllene	C\C1=C/CCC(=C)[C@H]2CC(C)(C)[C@@H]2CC1
CU7	alpha-Copaene	CC(C)C1CCC2(C)C3CC=C(C)C2C13
CU8	Isovaleric acid	CC(C)CC(O)=O
CU9	3-Octanol	CCCCCC(O)CC
CU11	Eugenol	COc1cc(CC=C)ccc1O
CU12	Ambrettolic acid	OCCCCCCCC\C=C\CCCCCC(O)=O
CU13	alpha-Santalene	CC(C)=CCCC1(C)C2CC3C(C2)C13C
CU14	D-Limonene	CC(=C)C1CCC(=CC1)C
FB1	5-Methoxypsoralen	COc1c2ccoc2cc3OC(=O)C=Cc13
FB2	(-)-beta-Sitosterol	CC[C@@H](CC[C@H](C)[C@H]1CC[C@H]2[C@@H]3CC=C4C[C@@H](O)CC[C@]4(C)[C@H]3CC[C@]12C)C(C)C
LS3	Riboflavin	Cc1cc2N=C3C(=O)NC(=O)N=C3N(CC(O)C(O)C(O)CO)c2cc1C
LS4	4-Methylquinoline	Cc1ccnc2ccccc12
LS5	Sinapic acid	COc1cc(/C=C/C(O)=O)cc(OC)c1O
LS6	Sinapine	COc1cc(/C=C/C(=O)OCC[N+](C)(C)C)cc(OC)c1O
LS8	Benzyl isothiocyanate	S=C=NCc1ccccc1
LS9	1,3-Dibenzylurea	O=C(NCc1ccccc1)NCc2ccccc2
LS10	Phenylacetonitrile	N#CCc1ccccc1
LS11	N,N'-Dibenzylthiourea	S=C(NCc1ccccc1)NCc2ccccc2
LS12	Docosanoic acid	CCCCCCCCCCCCCCCCCCCCCC(O)=O
LS14	Nicotinic acid	OC(=O)c1cccnc1
LS15	Arachidic acid	CCCCCCCCCCCCCCCCCCCC(O)=O
LS16	{[(E)-(2-phenyl-1-{[3,4,5-trihydroxy-6-(hydroxymethyl)oxan-2-yl]sulfanyl}ethylidene)amino]oxy}sulfonic acid	OCC1OC(SC(/Cc2ccccc2)=N/O[S](O)(=O)=O)C(O)C(O)C1O
LS17	alpha-Carotene	CC(=C\C=C\C=C(C)\C=C\C=C(C)\C=C\C1=C(C)CCCC1(C)C)/C=C/C=C(C)/C=C/C2C(=CCCC2(C)C)C
LS19	Uric acid	O=C1NC(=O)C2=C(N1)NC(=O)N2
LS20	D-Galactose	OC[C@@H](O)[C@H](O)[C@H](O)[C@@H](O)C=O
LS21	Linolenic acid	CC/C=C/C/C=C/C/C=C/CCCCCCCC(O)=O
LS23	D-Glucose	OC[C@@H](O)[C@@H](O)[C@H](O)[C@@H](O)C=O
LS24	L-Arabinose	OC[C@H](O)[C@H](O)[C@@H](O)C=O
LS26	L-Rhamnose	C[C@H](O)[C@H](O)[C@@H](O)[C@@H](O)C=O
LS27	4-Methoxyglucobrassicin	COc1cccc2[nH]cc(C/C(S[C@@H]3O[C@H](CO)[C@@H](O)[C@H](O)[C@H]3O)=N/O[S]([O-])(=O)=O)c12
LS29	Benzyl thiocyanate	N#CSCc1ccccc1
LS31	Coumestrol	Oc1ccc2c(OC(=O)c3c2oc4cc(O)ccc34)c1
LS32	Daidzein	Oc1ccc(cc1)C2=COc3cc(O)ccc3C2=O
LS37	Thymol	CC(C)c1ccc(C)cc1O
LS39	Hydroxytyrosol	OCCc1ccc(O)c(O)c1
LS40	Pantothenic acid	CC(C)(CO)[C@@H](O)C(=O)NCCC(O)=O
LS41	Quinic acid	OC1CC(O)(CC(O)C1O)C(O)=O
LS43	biochanin A	COc1ccc(cc1)C2=COc3cc(O)cc(O)c3C2=O
LS44	Vitamin E	CC(C)CCC[C@@H](C)CCC[C@@H](C)CCC[C@]1(C)CCc2c(C)c(O)c(C)c(C)c2O1
LS45	Formononetin	COc1ccc(cc1)C2=COc3cc(O)ccc3C2=O
LS47	Calmodulin	C(CCN)C[C@@H](C(=O)N)NC=O
LS50	Lutein	CC(=C\C=C\C=C(C)\C=C\C=C(C)\C=C\C1=C(C)C[C@@H](O)CC1(C)C)/C=C/C=C(C)/C=C/[C@H]2C(=C[C@H](O)CC2(C)C)C
LS51	beta-Carotene	CC1=C(\C=C\C(C)=C\C=C\C(C)=C\C=C\C=C(C)\C=C\C=C(C)\C=C\C2=C(C)CCCC2(C)C)C(C)(C)CCC1
LS53	4-Hydroxycinnamic acid	OC(=O)C=Cc1ccc(O)cc1
HW1	Sphondin	COc1cc2C=CC(=O)Oc2c3ccoc13
HW2	Cycleanine	COc1cc2CCN(C)[C@@H]3Cc4ccc(Oc5c(OC)c(OC)cc6CCN(C)[C@H](Cc7ccc(Oc(c1OC)c23)cc7)c56)cc4
HW3	Coumarin	O=C1Oc2ccccc2C=C1
HW4	Bergapten	COc1c2ccoc2cc3OC(=O)C=Cc13
HW5	Isochondrodendrine	COc1cc2CCN(C)[C@@H]3Cc4ccc(Oc5c(O)c(OC)cc6CCN(C)[C@H](Cc7ccc(Oc(c1O)c23)cc7)c56)cc4
HW6	Isopimpinellin	COc1c2occc2c(OC)c3C=CC(=O)Oc13
HW7	Isobergapten	COc1cc2occc2c3OC(=O)C=Cc13
HW8	Vaginidiol	CC(C)([C@@H]1[C@@H](C2=C(O1)C=CC3=C2OC(=O)C=C3)O)O
HW9	(-)-Columbianetin	CC(C)([C@H]1CC2=C(O1)C=CC3=C2OC(=O)C=C3)O
HW10	Marmesin	CC(C)(O)[C@@H]1Cc2cc3C=CC(=O)Oc3cc2O1
SW2	Gemin D	OC1COC(=O)c2cc(O)c(O)c(O)c2c3c(O)c(O)c(O)cc3C(=O)OC1C(OC(=O)c4cc(O)c(O)c(O)c4)C(O)C=O
SW3	Pedunculagin	OC1O[C@@H]2COC(=O)c3cc(O)c(O)c(O)c3c4c(O)c(O)c(O)cc4C(=O)O[C@H]2[C@@H]5OC(=O)c6cc(O)c(O)c(O)c6c7c(O)c(O)c(O)cc7C(=O)O[C@@H]15
SW4	1,2,3,6-Tetrakis-O-galloyl-beta-D-glucose	O[C@@H]1[C@@H](COC(=O)c2cc(O)c(O)c(O)c2)O[C@@H](OC(=O)c3cc(O)c(O)c(O)c3)[C@H](OC(=O)c4cc(O)c(O)c(O)c4)[C@H]1OC(=O)c5cc(O)c(O)c(O)c5
SW5	Schimawalin B	OCC(O)C(O)C(OC(=O)c1cc(O)c(O)c(O)c1)C(OC(=O)c2cc(O)c(O)c(O)c2Oc3cc4C(=O)OC5C(OCC(=O)c6cc(O)c(O)c(O)c6c4c(O)c3O)OC(OC(=O)c7cc(O)c(O)c(O)c7Oc8cc9C(=O)Oc%10c(O)c(O)cc%11C(=O)Oc(c8O)c9c%10%11)C(OC(=O)c%12cc(O)c(O)c(O)c%12)C5OC(=O)c%13cc(O)c(O)c(O)c%13)C=O
SW6	2,3-di-O-galloyl--d-glucose	OC[C@@H](O)[C@@H](O)[C@H](OC(=O)c1cc(O)c(O)c(O)c1)[C@@H](OC(=O)c2cc(O)c(O)c(O)c2)C=O
SW8	Primulagenin A	CC1(C)CC[C@]2(CO)C(O)CC3(C)C(=CCC4C5(C)CC[C@H](O)C(C)(C)C5CCC34C)[C@@H]2C1
SW9	D-Glucuronic Acid	O[C@@H](C=O)[C@@H](O)[C@H](O)[C@H](O)C(O)=O
SW11	R1-Barrigenol	CC1(CC2C3=CCC4C5(CCC(C(C5CCC4(C3(C(C(C2(C(C1O)O)CO)O)O)C)C)(C)C)O)C)C
SW12	A1-Barrigenol	CC1(C)C[C@H](O)[C@]2(CO)[C@H](O)[C@H](O)[C@]3(C)C(=CC[C@@H]4[C@@]5(C)CC[C@H](O)C(C)(C)C5CC[C@@]34C)[C@H]2C1
SW16	(+)-beta-Phellandrene	CC(C)[C@@H]1CCC(=C)C=C1
SW17	Phytol	CC(C)CCC[C@@H](C)CCC[C@@H](C)CCC\C(C)=C\CO
ZM1	beta-Bisabolene	CC(C)=CCCC(=C)[C@@H]1CCC(=CC1)C
ZM2	Furanodienon	C/C/1=C/C(=O)C2=C(C/C(=C\CC1)/C)OC=C2C
ZM3	2,4,5-Trimethoxybenzaldehyde	COc1cc(OC)c(C=O)cc1OC
ZM4	Germacrone	CC(C)=C1C\C=C(/C)CC\C=C(/C)CC1=O
ZM6	beta-Elemene	CC(=C)[C@@H]1CC[C@@](C)(C=C)[C@@H](C1)C(C)=C
ZM8	alpha-Panasinsene	CC1=CCCC2(C13CC(C3CC2)(C)C)C
ZM10	beta-Eudesmol	CC(C)(O)[C@@H]1CC[C@@]2(C)CCCC(=C)[C@@H]2C1
ZM11	Curzerenone	CC(=C)C1C(=O)c2c(C)coc2C[C@@]1(C)C=C
ZM12	alpha-Fenchyl acetate	CC(=O)OC1C(C)(C)C2CCC1(C)C2
ZM13	alpha-Selinene	CC(=C)C1CCC2(C)CCC=C(C)C2C1
ZM15	beta-Farnesene	CCC(=C)CC\C=C(/C)CCC=C(C)C
ZM18	2,4-Di-tert-butylphenol	CC(C)(C)c1ccc(O)c(c1)C(C)(C)C
ZM19	beta-Pinene	CC1(C)C2CCC(=C)C1C2
ZM21	alpha-Curcumene	C[C@H](CCC=C(C)C)c1ccc(C)cc1
ZM22	3-(1,5-Dimethyl-4-hexenyl)-6-methylene-1-cyclohexene	CC(CCC=C(C)C)C1CCC(=C)C=C1
ZM23	Selin-11-en-4alpha-ol	CC(=C)[C@@H]1CC[C@]2(CCC[C@@]([C@@H]2C1)(C)O)C
ZM24	Caryophyllene oxide	CC1(C)CC2C1CCC3(C)OC3CCC2=C
ZM25	beta-Selinene	CC(=C)[C@@H]1CC[C@@]2(C)CCCC(=C)[C@@H]2C1
ZM30	Bornylene	CC1(C)C2CCC1(C)C=C2
ZM31	Vanillin	COc1cc(C=O)ccc1O
ZM33	gamma-Terpinene	CC(C)C1=CCC(=CC1)C
ZM34	Zerumbone	C\C1=C/CC(C)(C)\C=C\C(=O)C(=C/CC1)/C
ZM36	2,6-Dimethyl-2,4,6-octatriene	CC=C(C)C=CC=C(C)C
ZM37	Isoterpinolene	CC1CCC(C=C1)=C(C)C
ZM38	Cyclohexane	C1CCCCC1
ZM39	Zingiberol	CC(C)(O)CC1CCC2(C)CCCC(=C)C2C1
ZM41	alpha-Terpinyl acetate	CC(=O)OC(C)(C)C1CCC(=CC1)C
ZM46	Zingiberene	C[C@@H](CCC=C(C)C)[C@H]1CC=C(C)C=C1
ZM54	(+)-trans-Piperitenol	CC(C)[C@H]1CCC(=C[C@@H]1O)C
ZM60	2-Cyclohexen-1-ol, 3-methyl-6-(1-methylethyl)-, (1R,6S)-rel-	CC(C)[C@@H]1CCC(=C[C@@H]1O)C
ZM61	cis-Sabinene hydrate	CC(C)[C@@]12CC[C@]([C@@H]1C2)(C)O
ZM63	3,4-Dimethoxy cinnamaldehyde	COc1ccc(C=CC=O)cc1OC
ZM64	Curcumalactone	C[C@H]1CC[C@H]([C@@]12C[C@H](C(=O)O2)C(C)C)C(=C)C
ZM65	trans-Sabinene hydrate	CC(C)[C@]12CC[C@](C1C2)(C)O
ZM66	(e)-4-(3,4-Dimethoxyphenyl)but-3-en-1-yl acetate	COc1ccc(/C=C/CCOC(C)=O)cc1OC
ZM67	cassumunin A	CC(/C=C/C1=CC(=C(C=C1)OC)OC)C2=C(C(=CC(=C2)/C=C/C(=O)CC(=O)/C=C/C3=CC(=C(C=C3)O)OC)OC)O
ZM71	Veratraldehyde	COc1ccc(C=O)cc1OC
ZM73	(E)-1-(3',4'-Dimethoxyphenyl)butadiene	COc1ccc(\C=C\C=C)cc1OC
ZM74	4-(1-Butenyl)-1,2-dimethoxybenzene	CCC=Cc1ccc(OC)c(OC)c1
ZM75	4-(3,4-Dimethoxyphenyl)but-3-en-1-ol	COc1ccc(C=CCCO)cc1OC
ZM79	(+)-Borneol	CC1(C)C2CCC1(C)C(O)C2
ZM83	(+)-Camphene	CC1(C)C2CCC(C2)C1=C
ZM89	8-(3',4'-Dimethoxyphenyl)-2-methoxynaphtho-1,4-quinone	COC1=CC(=O)c2cccc(c3ccc(OC)c(OC)c3)c2C1=O
CA2	2,3-Dihydrobenzofuran	C1Cc2ccccc2O1
CA4	2-Methoxy-4-vinylphenol	COc1cc(C=C)ccc1O
CA5	2-Heptenal	CCCCC=CC=O
CA7	2-Octenal	CCCCCC=CC=O
CA8	Hexanal	CCCCCC=O
CA9	2-Methyl-2-butanol	CCC(C)(C)O
CA11	m-Xylene	Cc1cccc(C)c1
CA12	Furfural	O=Cc1occc1
CA13	Heptanal	CCCCCCC=O
CA14	Pentanal	CCCCC=O
CA15	(-)-beta-Chamigrene	CC1=CC[C@@]2(CC1)C(=C)CCCC2(C)C
CA16	Toluene	Cc1ccccc1
CA17	(S,1Z,6Z)-8-Isopropyl-1-methyl-5-methylenecyclodeca-1,6-diene	CC(C)[C@@H]\1CC\C(=C/CCC(=C)\C=C1)C
CA18	Farnesol	CC(C)=CCCC(C)=CCCC(C)=CCO
CA20	Humulene	C\C1=C/CC(C)(C)\C=C\CC(=C/CC1)/C
CA26	epi-Globulol	C[C@H]1CC[C@@H]2[C@H]1[C@@H]3[C@@H](C3(C)C)CC[C@@]2(C)O
CA28	Nerol	CC(C)=CCC\C(C)=C/CO
CA32	Geraniol	CC(C)=CCC\C(C)=C\CO
CA35	3-Nonen-2-one	CCCCCC=CC(C)=O
CA36	3-Hexen-2-one	CCC=CC(C)=O
CA37	(E)-5-Nonen-2-one	CCC/C=C/CCC(C)=O
CA38	Asiaticoside	CC1CC(C2CCC3(C)C4CCC5C(C)(CO)C(O)C(O)CC5(C)C4(C)CC=C3C2C1C)C(=O)OC6OC(COC7OC(CO)C(OC8OC(C)C(O)C(O)C8O)C(O)C7O)C(O)C(O)C6O
CA40	Asiatic acid	C[C@@H]1CC[C@@]2(CC[C@]3(C)C(=CC[C@@H]4[C@@]5(C)C[C@@H](O)[C@H](O)[C@@](C)(CO)[C@@H]5CC[C@@]34C)[C@@H]2[C@H]1C)C(O)=O
CA41	Asiaticoside A	C[C@@H]1CC[C@@]2(CC[C@@]3(C(=CC[C@H]4[C@]3(C[C@H]([C@@H]5[C@@]4(C[C@H]([C@@H]([C@@]5(C)CO)O)O)C)O)C)[C@@H]2[C@H]1C)C)C(=O)O[C@H]6[C@@H]([C@H]([C@@H]([C@H](O6)CO[C@H]7[C@@H]([C@H]([C@@H]([C@H](O7)CO)O[C@H]8[C@@H]([C@@H]([C@H]([C@@H](O8)C)O)O)O)O)O)O)O)O
CA42	Madecassic acid	C[C@@H]1CC[C@@]2(CC[C@]3(C)C(=CC[C@@H]4[C@@]5(C)C[C@@H](O)[C@H](O)[C@@](C)(CO)[C@@H]5[C@H](O)C[C@@]34C)[C@@H]2[C@H]1C)C(O)=O
CA45	alpha-Chamigrene	CC1=CC[C@@]2(CC1)C(=CCCC2(C)C)C
CA47	quadranoside IV	C[C@@H]1CC[C@@]2(CC[C@@]3(C(=CC[C@H]4[C@]3(CC[C@@H]5[C@@]4(C[C@H]([C@@H]([C@@]5(C)CO)O)O)C)C)[C@@H]2[C@H]1C)C)C(=O)O[C@H]6[C@@H]([C@H]([C@@H]([C@H](O6)CO)O)O)O
CA48	Thymol methyl ether	COC.CC(C)c1ccc(C)cc1O
CA49	Isothankunic acid	CC1CCC2(CCC3(C(=CCC4C3(CC(C5(C4(CCC(C5(C)CO)O)C)O)O)C)C2C1C)C)C(=O)O
CA50	(2-Hydroxy-4,6-dimethoxyphenyl)-phenylmethanone	COc1cc(O)c(C(=O)c2ccccc2)c(OC)c1
CA51	Pomolic acid	C[C@@H]1CC[C@@]2(CC[C@]3(C)C(=CC[C@@H]4[C@@]5(C)CC[C@H](O)C(C)(C)[C@@H]5CC[C@@]34C)[C@@H]2[C@]1(C)O)C(O)=O
CA52	4-Methoxybenzaldehyde	COc1ccc(C=O)cc1
CA54	L-(+)-Arabinose	OC[C@H](O)[C@H](O)[C@@H](O)C=O
CA56	Madecassoside	C[C@@H]1CC[C@@]2(CC[C@@]3(C(=CC[C@H]4[C@]3(C[C@H]([C@@H]5[C@@]4(C[C@H]([C@@H]([C@@]5(C)CO)O)O)C)O)C)[C@@H]2[C@H]1C)C)C(=O)O[C@H]6[C@@H]([C@H]([C@@H]([C@H](O6)CO[C@H]7[C@@H]([C@H]([C@@H]([C@H](O7)CO)O[C@H]8[C@@H]([C@@H]([C@H]([C@@H](O8)C)O)O)O)O)O)O)O)O
CA58	Rosmarinic acid	OC(=O)[C@@H](Cc1ccc(O)c(O)c1)OC(=O)/C=C/c2ccc(O)c(O)c2
CA62	Ursolic acid lactone	C[C@@H]1CC[C@]23CC[C@]4([C@@]5(CC[C@@H]6[C@@]([C@H]5CC[C@@]4([C@@H]2[C@H]1C)OC3=O)(CC[C@@H](C6(C)C)O)C)C)C
CA67	Anthrone	O=C1c2ccccc2Cc3ccccc13
CA69	Cuparene	Cc1ccc(cc1)C2(C)CCCC2(C)C
CA70	Terminoloside	C[C@H]1[C@@H]([C@H]([C@H]([C@@H](O1)O[C@@H]2[C@H](O[C@H]([C@@H]([C@H]2O)O)OC[C@@H]3[C@H]([C@@H]([C@H]([C@@H](O3)OC(=O)[C@@]45CC[C@@]6(C(=CC[C@H]7[C@]6(C[C@H]([C@@H]8[C@@]7(C[C@H]([C@@H]([C@@]8(C)CO)O)O)C)O)C)[C@@H]4CC(CC5)(C)C)C)O)O)O)CO)O)O)O
CA71	Gulonic acid	OC[C@@H](O)[C@H](O)[C@@H](O)[C@@H](O)C(O)=O
CA72	Dammarane	CC(C)CCC[C@@H](C)[C@H]1CC[C@@]2(C)[C@@H]1CC[C@@H]3[C@@]4(C)CCCC(C)(C)[C@@H]4CC[C@@]23C
CA75	Bayogenin	C[C@@]12CC[C@@H]3[C@@]([C@H]1CC=C4[C@]2(CC[C@@]5([C@H]4CC(CC5)(C)C)C(=O)O)C)(C[C@@H]([C@@H]([C@@]3(C)CO)O)O)C
CA80	Chlorogenic acid	O[C@@H]1C[C@](O)(C[C@@H](OC(=O)\C=C\c2ccc(O)c(O)c2)[C@@H]1O)C(O)=O
CA82	Cyclohexanecarboxylic acid, 3-[[3-(3,4-dihydroxyphenyl)-1-oxo-2-propenyl]oxy]-1,4,5-trihydroxy-, (1S,3R,4S,5R)-	O[C@@H]1C[C@](O)(C[C@@H](OC(=O)C=Cc2ccc(O)c(O)c2)[C@H]1O)C(O)=O
CA84	Ginsenosides	CC(=CCCC(C)([C@H]1CC[C@@]2(C1CC[C@H]3[C@]2(CC[C@@H]4[C@@]3(CC[C@@H](C4(C)C)O)C)C)C)O)C
CA89	Isoquercitrin	OC[C@H]1O[C@@H](OC2=C(Oc3cc(O)cc(O)c3C2=O)c4ccc(O)c(O)c4)[C@H](O)[C@@H](O)[C@@H]1O
CA90	Quercetin-3-glucoside	OCC1OC(OC2=C(Oc3cc(O)cc(O)c3C2=O)c4ccc(O)c(O)c4)C(O)C(O)C1O
CA91	Astragalin	OC[C@H]1O[C@@H](OC2=C(Oc3cc(O)cc(O)c3C2=O)c4ccc(O)cc4)[C@H](O)[C@@H](O)[C@@H]1O
FV1	Methyl ricinoleate	CCCCCC[C@@H](O)C\C=C/CCCCCCCC(=O)OC
FV3	Lanosterol	C[C@H](CCC=C(C)C)[C@H]1CC[C@@]2(C)C3=C(CC[C@]12C)[C@@]4(C)CC[C@H](O)C(C)(C)[C@@H]4CC3
FV7	Nonacosane	CCCCCCCCCCCCCCCCCCCCCCCCCCCCC
FV8	Tritriacontane	CCCCCCCCCCCCCCCCCCCCCCCCCCCCCCCCC
CC2	Methyleugenol	COc1ccc(CC=C)cc1OC
CC13	Occidentalol	CC1=CC=C[C@@]2([C@H]1C[C@@H](CC2)C(C)(C)O)C
CC15	beta-Guaiene	C[C@H]1CCC(=C(C)C)CC2=C1CC[C@@H]2C
CC16	Germacrene B	CC(C)=C1CCC(=C/CCC(=C/C1)/C)/C
CC18	Estragole	COc1ccc(CC=C)cc1
CC19	beta-Cubebene	CC(C)[C@@H]1CC[C@@H](C)[C@@]23CCC(=C)[C@@H]2[C@@H]13
CC20	Spathulenol	CC1(O)CCC2[C@@H]1C3C(CCC2=C)C3(C)C
CC21	delta-Guaiene	C[C@H]1CCC2=C(C)CC[C@H](CC12)C(C)=C
CC22	Rosifoliol	CC1CCCC2(C1=CC(CC2)C(C)(C)O)C
CC23	gamma-Curcumene	CC1=CC=C(CC1)[C@H](C)CCC=C(C)C
CC32	(+)-gamma-Cadinene	CC1=C[C@@H]2[C@@H](CC1)C(=C)CC[C@H]2C(C)C
CC33	(Z,E)-alpha-Farnesene	CC(C)=CCC\C(C)=C/C/C=C(\C)C=C
CC39	Tropolone	OC1=CC=CC=CC1=O
CC40	alpha-Fenchol	CC1(C)C2CCC(C)(C2)C1O
CC42	p-Menthan-3-one	CC(C)C1CCC(C)CC1=O
CC44	ar-Turmerone	C[C@@H](CC(=O)C=C(C)C)c1ccc(C)cc1
CC45	2,7-Dimethyloxepine	CC1=CC=CC=C(C)O1
CC47	(Z)-beta-Ocimene	CC(C)=CC\C=C(C)/C=C
CC48	gamma-Elemene	CC(C)=C1CCC(C)(C=C)C(C)(C1)C(C)=C
CC49	delta-Elemene	CC(C)C1=CC(C(C)=C)C(C)(CC1)C=C
CC50	2,3-Naphthalenedione, 1,4-dihydro-1,1,4,4-tetramethyl-	CC1(C)C(=O)C(=O)C(C)(C)c2ccccc12
CC51	(-)-Globulol	CC1CCC2C1C3C(CCC2(C)O)C3(C)C
CC52	D-Camphor	CC1(C)[C@H]2CC[C@@]1(C)C(=O)C2
CC55	(E)-beta-ocimene	CC(C)=CC/C=C(C)/C=C
CC58	(+)-Linalool	CC(C)=CCCC(C)(O)C=C
CC59	Ledol	C[C@H]1CC[C@H]2[C@@H]1C3C(CC[C@@]2(C)O)C3(C)C
CC60	Menthone	CC(C)C1CCC(C)CC1=O
CC61	5-Nonanone	CCCCC(=O)CCCC
CC62	Isobornyl acetate	CC(=O)OC1CC2CCC1(C)C2(C)C
CC63	4-Dimethylamino-3,5-xylenol	CN(C)c1c(C)cc(O)cc1C
CC64	6-methyl-1H-pteridin-2-one	Cc1cnc2NC(=O)N=Cc2n1
CC67	Camphane	CC12CCC(CC1)C2(C)C
CIn5	Acteoside	C[C@@H]1O[C@@H](O[C@@H]2[C@@H](O)[C@H](OCCc3ccc(O)c(O)c3)O[C@H](CO)[C@H]2OC(=O)\C=C\c4ccc(O)c(O)c4)[C@H](O)[C@H](O)[C@H]1O
CIn6	Acetoside	C[C@H]1[C@@H]([C@H]([C@H]([C@@H](O1)O[C@@H]2[C@H]([C@@H](O[C@@H]([C@H]2OC(=O)/C=C/C3=CC(=C(C=C3)O)O)CO)OCCC4=CC(=C(C=C4)O)O)O)O)O)O
CIn8	Acacetin	COc1ccc(cc1)C2=CC(=O)c3c(O)cc(O)cc3O2
CIn10	Ethyl caffeate	CCOC(=O)/C=C/c1ccc(O)c(O)c1
CIn12	Methyl caffeate	COC(=O)/C=C/c1ccc(O)c(O)c1
CIn16	Clerodin	C[C@@H]1C[C@H](OC(C)=O)[C@]2(COC(C)=O)[C@H](CCC[C@]23CO3)[C@@]1(C)[C@@H]4CC5C=COC5O4
CIn19	2-Cyclohexen-1-one	O=C1CCCC=C1
CIn20	N-Cyanomethyl-N-methylacetamide	CN(CC#N)C(C)=O
CIn21	2-tert-Butyl-1,4-benzoquinone	CC(C)(C)C1=CC(=O)C=CC1=O
CIn22	beta-D-Glucopyranosiduronic acid, 5-hydroxy-2-(4-methoxyphenyl)-4-oxo-4H-1-benzopyran-7-yl, methyl ester	COC(=O)[C@H]1O[C@@H](Oc2cc(O)c3C(=O)C=C(Oc3c2)c4ccc(OC)cc4)[C@H](O)[C@@H](O)[C@@H]1O
CIn27	3-Acetyl-1-propanol	CC(=O)CCCO
CIn28	3-Methylheptan-2-one	CCCCC(C)C(C)=O
CIn29	4H-1,3-oxazin	C1C=COC=N1
CIn32	Scutellarein	Oc1ccc(cc1)C2=CC(=O)c3c(O)c(O)c(O)cc3O2
CIn33	Clerodone	CC(C)C1CC[C@]2(C)CCC3(C)C(C12)C(=O)CC4[C@@]5(C)CCCC(C)(C)C5CC[C@@]34C
CIn42	Ethyl acetate	CCOC(C)=O
CIn46	beta-Lactose	OC[C@H]1O[C@@H](O[C@H]2[C@H](O)[C@@H](O)[C@H](O)O[C@@H]2CO)[C@H](O)[C@@H](O)[C@H]1O
CIn50	Sucrose	OC[C@H]1O[C@H](O[C@]2(CO)O[C@H](CO)[C@@H](O)[C@@H]2O)[C@H](O)[C@@H](O)[C@@H]1O
CIn51	Raffinose	OC[C@H]1O[C@H](OC[C@H]2O[C@H](O[C@]3(CO)O[C@H](CO)[C@@H](O)[C@@H]3O)[C@H](O)[C@@H](O)[C@@H]2O)[C@H](O)[C@@H](O)[C@H]1O
CIn56	D-Fructose	OC[C@@H](O)[C@@H](O)[C@H](O)C(=O)CO
CIn57	beta-D-Glucose	OC[C@H]1O[C@@H](O)[C@H](O)[C@@H](O)[C@@H]1O
CIn59	beta-Maltose	OCC1OC(OC2C(O)C(O)C(O)OC2CO)C(O)C(O)C1O
AM3	Cyanidin 3-O-beta-D-sambubioside	C1[C@H]([C@@H]([C@H]([C@@H](O1)O[C@@H]2[C@H]([C@@H]([C@H](O[C@H]2OC3=CC4=C(C=C(C=C4[O+]=C3C5=CC(=C(C=C5)O)O)O)O)CO)O)O)O)O)O
AM4	Hyperoside	OC[C@H]1O[C@@H](OC2=C(Oc3cc(O)cc(O)c3C2=O)c4ccc(O)c(O)c4)[C@H](O)[C@@H](O)[C@H]1O
AM5	1'-OH-gamma-carotene glucoside	CC1=C(C(CCC1)(C)C)/C=C/C(=C/C=C/C(=C/C=C/C=C(\C)/C=C/C=C(\C)/C=C/C=C(\C)/CCCC(C)(C)O[C@H]2C(C([C@@H]([C@H](O2)CO)O)O)O)/C)/C
AM9	Heptatriacontanoic acid	CCCCCCCCCCCCCCCCCCCCCCCCCCCCCCCCCCCCC(O)=O
AM10	Cannabiscitrin	OC[C@@H]1O[C@H](Oc2cc(cc(O)c2O)C3=C(O)C(=O)c4c(O)cc(O)cc4O3)[C@@H](O)[C@H](O)[C@H]1O
AM12	Tetracosane	CCCCCCCCCCCCCCCCCCCCCCCC
AM14	beta-sitosterol-3-O-beta-d-glucoside	CCC(CC[C@@H](C)[C@H]1CC[C@@H]2[C@@]1(CC[C@H]3[C@H]2CC=C4[C@@]3(CC[C@@H](C4)O[C@H]5[C@@H]([C@H]([C@@H]([C@H](O5)CO)O)O)O)C)C)C(C)C
EM1	Evodiamine	CN1[C@H]2N(CCc3c2[nH]c4ccccc34)C(=O)c5ccccc15
EM2	Limonin	CC1(C)O[C@H]2CC(=O)OC[C@]23[C@H]4CC[C@@]5(C)[C@@H](OC(=O)[C@H]6O[C@@]56[C@]4(C)C(=O)C[C@@H]13)c7cocc7
EM3	Rutaecarpine	O=C1N2CCc3c([nH]c4ccccc34)C2=Nc5ccccc15
EM4	Evodol	CC1(C)OC2CC(=O)OCC23C4CCC5(C)C(OC(=O)C6O[C@@]56[C@]4(C)C(=O)C(=C13)O)c7cocc7
EM5	Skimmianine	COc1ccc2c(OC)c3ccoc3nc2c1OC
EM6	Dehydroevodiamine	C[N+]1=C2C3[N-]c4ccccc4C3CCN2C(=O)c5ccccc15
EM7	Rutaevin	CC1(C)O[C@H]2CC(=O)OC[C@]23[C@H]4CC[C@@]5(C)[C@@H](OC(=O)[C@H]6O[C@@]56[C@]4(C)[C@@H](O)C(=O)[C@@H]13)c7cocc7
EM8	Narcissin	COc1ccc(cc1O)C2=C(O[C@@H]3O[C@H](CO[C@@H]4O[C@@H](C)[C@H](O)[C@@H](O)[C@H]4O)[C@@H](O)[C@H](O)[C@H]3O)C(=O)c5c(O)cc(O)cc5O2
EM9	12alpha-Hydroxyevodol	CC1(C)OC2CC(=O)OCC23C4CC(O)C5(C)C(OC(=O)C6OC56[C@]4(C)C(=O)C(=C13)O)c7cocc7
EM12	Diosphenol	CC(C)C1CCC(=C(O)C1=O)C
EM14	Berberine	COc1ccc2cc3c4cc5OCOc5cc4CC[n+]3cc2c1OC
SAl2	cis-4-Hydroxy-L-proline	O[C@@H]1CN[C@@H](C1)C(O)=O
SAl3	Ximenynic acid	CCCCCC/C=C/C#CCCCCCCCC(O)=O
SAl4	10-Hydroxy-16-hentriacontanone	CCCCCCCCCCCCCCCC(=O)CCCCCC(O)CCCCCCCCC
SAl8	16-Hentriacontanone	CCCCCCCCCCCCCCCC(=O)CCCCCCCCCCCCCCC
SAl30	alpha-Bergamotenol	CC1=CCC2CC1C2(C)CC/C=C(/C)\CO
SAl31	beta-Santalene	CC(C)=CCCC1(C)C2CCC(C2)C1=C
SAl32	Levomenol	CC(C)=CCCC(C)(O)C1CCC(=CC1)C
SAl33	cis-Nerolidol	CC(C)=CCC\C(C)=C/CCC(C)(O)C=C
SAl34	6-Epi-beta-bisabolol	CC1=CC[C@](CC1)([C@@H](C)CCC=C(C)C)O
SAl36	Acoradiene	C[C@@H]1CC[C@@H](C(C)=C)[C@]12CCC(=CC2)C
SAl37	(2E)-2-methyl-6-[(1S)-4-methylcyclohex-3-en-1-yl]hepta-2,6-dien-1-ol	C\C(CO)=C/CCC(=C)[C@H]1CCC(=CC1)C
SAl38	trans-alpha-Bergamotene	CC1=CC[C@H]2C[C@@H]1[C@]2(C)CCC=C(C)C
SAl39	Bisabolenol	CC(=CCCC(=C)[C@H]1CCC(=CC1)CO)C
SAl40	Campherene-2,13-diol	C/C(=C/CCC1(C2CCC1(C(C2)O)C)C)/CO
SAl41	alpha-Santaldiol	CC1(C2CC3C1(C3C2)C)CCC=C(CO)CO
SAl42	beta-Santaldiol	C[C@@]1([C@@H]2CC[C@@H](C2)C1=C)CCC=C(CO)CO
SAl44	(R,Z)-2-Methyl-6-(4-methylcyclohexa-1,4-dien-1-yl)hept-2-en-1-ol	C[C@H](CC/C=C(/C)CO)C1=CCC(=CC1)C
SAl45	(Z)-gamma-Curcumen-12-ol	CC1=CC=C(CC1)C(C)CC/C=C(/C)\CO
SAl58	Santene	CC1=C(C)C2CCC1C2
SAl60	(E)-5-((1R,3R,6S)-2,3-Dimethyltricyclo[2.2.1.02,6]heptan-3-yl)-2-methylpent-2-enoic acid	CC(=C/CC[C@]1(C)C2C[C@H]3[C@@H](C2)C13C)\C(O)=O
SAl61	3-Methylbutanal	CC(C)CC=O
SAl62	Himachalol	CC1=C[C@H]2[C@@H](CC1)[C@](C)(O)CCCC2(C)C
SAl63	Exo-norbicycloekasantalal	CC1(C2CCC(C2)C1=C)CC=O
SAl64	(-)-beta-Curcumene	CC1=CCC(=CC1)[C@H](C)CCC=C(C)C
SAl65	germacrene C	C/C/1=C\CC/C(=C/C=C(\CC1)/C(C)C)/C
SAl66	(E)-2-methyl-5-(2-methyl-3-methylidene-2-bicyclo[2.2.1]heptanyl)pent-2-en-1-ol	C\C(CO)=C/CCC1(C)C2CCC(C2)C1=C
SAl68	Bicyclogermacrene	C\C1=C/CCC(=C/C2C(CC1)C2(C)C)/C
SAl69	(Z)-alpha-Bisabolene	CC(C)=CC/C=C(/C)C1CCC(=CC1)C
SAl70	(E)-alpha-bisabolene	CC1=CCC(CC1)/C(=C/CC=C(C)C)/C
SAl71	alpha-Santalol	CC(/CO)=C/CCC1(C)C2CC3C(C2)C13C
SAl72	Longifolene	CC1(C)CCCC2(C)C3CCC(C13)C2=C
SAl73	3,7-Dimethylocta-1,3,7-triene	CC(=C)CCC=C(C)C=C
SAl74	alpha-Teresantalic acid	CC1(C2CC3C1(C3C2)C)C(=O)O
SAl75	Sclareol	CC1(C)CCC[C@@]2(C)C1CC[C@@](C)(O)[C@@H]2CC[C@@](C)(O)C=C
SAl77	Teresantalol	CC1(CO)C2CC3C(C2)C13C
SAl78	trans-beta-Santalol	CC(/CO)=C\CC[C@]1(C)[C@H]2CC[C@H](C2)C1=C
SAl79	cis-Lanceol	CC1=CCC(CC1)C(=C)CC/C=C(\C)/CO
SAl80	2-Carene	CC1=CC2C(CC1)C2(C)C
SAl82	Linalyl acetate	CC(C)=CCCC(C)(OC(C)=O)C=C
SAl83	beta-Terpinene	CC(C)C1=CCC(=C)CC1
SAl85	(2S,3R,4R,5S,6S)-2-(hydroxymethyl)-6-(((2S,3R,4R,5S,6R)-3,4,5-trihydroxy-6-(((4aR,8aS)-4-isopropyl-1,7-dimethyl-1,2,3,4,4a,5,8,8a-octahydronaphthalen-1-yl)oxy)tetrahydro-2H-pyran-2-yl)methoxy)tetrahydro-2H-pyran-3,4,5-triol	CC(C)C1CCC(C)(O[C@H]2O[C@@H](CO[C@H]3O[C@@H](CO)[C@H](O)[C@@H](O)[C@@H]3O)[C@H](O)[C@@H](O)[C@@H]2O)[C@H]4CC(=CC[C@H]14)C
SAl86	Santenone	CC1C2CCC1(C)C(=O)C2
SAl87	trans-Isolongifolanone	CC1(C)[C@@H]2CC[C@@]3(C2)C1C(=O)CCC3(C)C
SAl88	beta-Santalic acid	C/C(=C/CCC1(C2CCC(C2)C1=C)C)/C(=O)O
SAl89	beta-Longipinene	CC1(CCCC2(C3C1C2C(=C)CC3)C)C
SAl90	beta-Oplopenone	CC(C)[C@H]1CCC(=C)[C@@H]2[C@@H]1[C@@H](CC2)C(=O)C
SAl91	(S,Z)-2-Methyl-6-(p-tolyl)hept-2-en-1-ol	C[C@@H](CC/C=C(/C)CO)c1ccc(C)cc1
SAl92	3-Carene	CC1=CCC2C(C1)C2(C)C
SAl96	Epi-beta-Santalene	CC(=CCC[C@]1([C@H]2CC[C@H](C2)C1=C)C)C
SAl98	beta-SANTALOL	CC(/CO)=C/CCC1(C)C2CCC(C2)C1=C
SAl100	(2R,6S,7S,10Z)-beta-Santala-3(15),10-dien-12-ol	C/C(=C/CCC1(C2CCC(C2)C1=C)C)/CO
FE3	Ficaprenol 11	CC(=CCC/C(=C/CC/C(=C/CC/C(=C/CC/C(=C\CC/C(=C\CC/C(=C\CC/C(=C\CC/C(=C\CC/C(=C\CC/C(=C\CO)/C)/C)/C)/C)/C)/C)/C)/C)/C)/C)C
BA2	Arbutin	OCC1OC(Oc2ccc(O)cc2)C(O)C(O)C1O
BA3	Oleanane	CC1(C)CC[C@]2(C)CC[C@]3(C)[C@H](CC[C@@H]4[C@@]5(C)CCCC(C)(C)[C@@H]5CC[C@@]34C)[C@@H]2C1
BA4	Platyphylloside	C1=CC(=CC=C1CC[C@@H](CC(=O)CCC2=CC=C(C=C2)O)O[C@H]3[C@@H]([C@H]([C@@H]([C@H](O3)CO)O)O)O)O
ES1	Eucryphin	C[C@H]1O[C@@H](O[C@@H]2[C@H](Oc3cc(O)cc(O)c3C2=O)c4ccc(O)c(O)c4)[C@@H](O)[C@@H](O)[C@@H]1O
ES2	3,5,7-Trihydroxychromone	Oc1cc(O)c2C(=O)C(=COc2c1)O
RN1	Anthraquinones	C1=CC=C2C(=C1)C(=O)C3=CC=CC=C3C2=O
RN6	(-)-epiafzelechin	O[C@@H]1Cc2c(O)cc(O)cc2O[C@@H]1c3ccc(O)cc3
RN7	(-)-epicatechin-3-O-gallate	Oc1cc(O)c2CC(OC(=O)c3cc(O)c(O)c(O)c3)C(Oc2c1)c4ccc(O)c(O)c4
RN10	(-)-epicatechin	O[C@@H]1Cc2c(O)cc(O)cc2O[C@@H]1c3ccc(O)c(O)c3
RN11	emodin	Cc1cc(O)c2C(=O)c3c(O)cc(O)cc3C(=O)c2c1
RN12	chrysophanol	Cc1cc(O)c2C(=O)c3c(O)cccc3C(=O)c2c1
