# Supplementary material for: Network pharmacological insight into traditional bone healing practices of Sikkim, India
Source: PLoS One. 2026 Apr 15;21(4):e0346125. doi: 10.1371/journal.pone.0346125 (PMC13082723; doi:10.1371/journal.pone.0346125)
Supplement: S3 Table — (XLSX) [file pone.0346125.s023.xlsx]

## Sheet: 15949-Swisstarget-Gene
ID	name	Target	Common name	Uniprot ID	ChEMBL ID	Target Class	Probability*	Known actives (3D/2D)
VA1	Betulin	11-beta-hydroxysteroid dehydrogenase 1	HSD11B1	P28845	CHEMBL4235	Enzyme	0.289127	32 / 22Â Â Â Â Â
VA1	Betulin	UDP-glucuronosyltransferase 2B7	UGT2B7	P16662	CHEMBL4370	Enzyme	0.131435	0 / 26Â Â Â Â Â
VA1	Betulin	LXR-alpha	NR1H3	Q13133	CHEMBL2808	Nuclear receptor	0.114839	16 / 19Â Â Â Â Â
VA1	Betulin	Cyclooxygenase-1	PTGS1	P23219	CHEMBL221	Oxidoreductase	0.106543	0 / 2Â Â Â Â Â
VA1	Betulin	Protein-tyrosine phosphatase 1B	PTPN1	P18031	CHEMBL335	Phosphatase	0.106543	11 / 30Â Â Â Â Â
VA1	Betulin	Butyrylcholinesterase	BCHE	P06276	CHEMBL1914	Hydrolase	0.106543	4 / 2Â Â Â Â Â
VA1	Betulin	Cytochrome P450 19A1	CYP19A1	P11511	CHEMBL1978	Cytochrome P450	0.106543	9 / 52Â Â Â Â Â
VA1	Betulin	SUMO-activating enzyme	SAE1 UBA2	Q9UBE0 Q9UBT2	CHEMBL2095174	Enzyme	0.106543	0 / 1Â Â Â Â Â
VA1	Betulin	DNA polymerase beta (by homology)	POLB	P06746	CHEMBL2392	Enzyme	0.106543	0 / 6Â Â Â Â Â
VA1	Betulin	Aldo-keto reductase family 1 member B10	AKR1B10	O60218	CHEMBL5983	Enzyme	0.106543	0 / 7Â Â Â Â Â
VA1	Betulin	Androgen Receptor	AR	P10275	CHEMBL1871	Nuclear receptor	0.106543	36 / 64Â Â Â Â Â
VA1	Betulin	Niemann-Pick C1-like protein 1	NPC1L1	Q9UHC9	CHEMBL2027	Other membrane protein	0.106543	6 / 12Â Â Â Â Â
VA1	Betulin	Cytochrome P450 2C19	CYP2C19	P33261	CHEMBL3622	Cytochrome P450	0.106543	0 / 1Â Â Â Â Â
VA1	Betulin	Cytochrome P450 17A1	CYP17A1	P05093	CHEMBL3522	Cytochrome P450	0.106543	60 / 27Â Â Â Â Â
VA1	Betulin	Cannabinoid receptor 2	CNR2	P34972	CHEMBL253	Family A G protein-coupled receptor	0.106543	26 / 0Â Â Â Â Â
VA1	Betulin	Cytochrome P450 24A1	CYP24A1	Q07973	CHEMBL4521	Enzyme	0.106543	6 / 0Â Â Â Â Â
VA1	Betulin	Bile acid receptor FXR	NR1H4	Q96RI1	CHEMBL2047	Nuclear receptor	0.106543	3 / 10Â Â Â Â Â
VA1	Betulin	Nuclear receptor subfamily 1 group I member 3 (by homology)	NR1I3	Q14994	CHEMBL5503	Nuclear receptor	0.106543	0 / 2Â Â Â Â Â
VA1	Betulin	Prostaglandin E synthase	PTGES	O14684	CHEMBL5658	Enzyme	0.106543	0 / 8Â Â Â Â Â
VA1	Betulin	G-protein coupled bile acid receptor 1	GPBAR1	Q8TDU6	CHEMBL5409	Family A G protein-coupled receptor	0.106543	2 / 16Â Â Â Â Â
VA1	Betulin	Nuclear receptor ROR-gamma	RORC	P51449	CHEMBL1741186	Nuclear receptor	0.106543	8 / 9Â Â Â Â Â
VA1	Betulin	HMG-CoA reductase	HMGCR	P04035	CHEMBL402	Oxidoreductase	0.106543	20 / 3Â Â Â Â Â
VA1	Betulin	Acetylcholinesterase	ACHE	P22303	CHEMBL220	Hydrolase	0.106543	5 / 1Â Â Â Â Â
VA1	Betulin	Norepinephrine transporter	SLC6A2	P23975	CHEMBL222	Electrochemical transporter	0.106543	3 / 2Â Â Â Â Â
VA2	Inositol	Niemann-Pick C1-like protein 1	NPC1L1	Q9UHC9	CHEMBL2027	Other membrane protein	0.183364	0 / 5Â Â Â Â Â
VA2	Inositol	LXR-alpha	NR1H3	Q13133	CHEMBL2808	Nuclear receptor	0.158398	0 / 2Â Â Â Â Â
VA2	Inositol	DNA polymerase alpha subunit	POLA1	P09884	CHEMBL1828	Transferase	0.125076	0 / 1Â Â Â Â Â
VA2	Inositol	Bile acid receptor FXR	NR1H4	Q96RI1	CHEMBL2047	Nuclear receptor	0.125076	0 / 9Â Â Â Â Â
VA2	Inositol	G-protein coupled bile acid receptor 1	GPBAR1	Q8TDU6	CHEMBL5409	Family A G protein-coupled receptor	0.125076	0 / 16Â Â Â Â Â
VA2	Inositol	Sonic hedgehog protein (by homology)	SHH	Q15465	CHEMBL5602	Unclassified protein	0.125076	0 / 10Â Â Â Â Â
VA2	Inositol	Transient receptor potential cation channel subfamily M member 8	TRPM8	Q7Z2W7	CHEMBL1075319	Voltage-gated ion channel	0.125076	0 / 1Â Â Â Â Â
VA2	Inositol	Carbonic anhydrase IV	CA4	P22748	CHEMBL3729	Lyase	0.125076	0 / 2Â Â Â Â Â
VA2	Inositol	Dipeptidyl peptidase IV	DPP4	P27487	CHEMBL284	Protease	0.125076	0 / 1Â Â Â Â Â
VA2	Inositol	11-beta-hydroxysteroid dehydrogenase 1	HSD11B1	P28845	CHEMBL4235	Enzyme	0.125076	0 / 5Â Â Â Â Â
VA2	Inositol	UDP-glucuronosyltransferase 2B7	UGT2B7	P16662	CHEMBL4370	Enzyme	0.125076	0 / 22Â Â Â Â Â
VA2	Inositol	Androgen Receptor	AR	P10275	CHEMBL1871	Nuclear receptor	0.116739	0 / 9Â Â Â Â Â
VA2	Inositol	Estrogen receptor alpha	ESR1	P03372	CHEMBL206	Nuclear receptor	0.116739	0 / 1Â Â Â Â Â
VA2	Inositol	Testis-specific androgen-binding protein	SHBG	P04278	CHEMBL3305	Secreted protein	0.116739	0 / 12Â Â Â Â Â
VA2	Inositol	Dual specificity phosphatase Cdc25A	CDC25A	P30304	CHEMBL3775	Phosphatase	0.116739	0 / 6Â Â Â Â Â
VA2	Inositol	Dual specificity phosphatase Cdc25B	CDC25B	P30305	CHEMBL4804	Phosphatase	0.116739	0 / 5Â Â Â Â Â
VA2	Inositol	Nuclear receptor subfamily 1 group I member 3	NR1I3	Q14994	CHEMBL5503	Nuclear receptor	0.116739	0 / 1Â Â Â Â Â
VA3	Oleanolic acid	DNA polymerase beta	POLB	P06746	CHEMBL2392	Enzyme	1	7 / 12Â Â Â Â Â
VA3	Oleanolic acid	Protein-tyrosine phosphatase 1B	PTPN1	P18031	CHEMBL335	Phosphatase	1	64 / 72Â Â Â Â Â
VA3	Oleanolic acid	T-cell protein-tyrosine phosphatase	PTPN2	P17706	CHEMBL3807	Phosphatase	1	23 / 24Â Â Â Â Â
VA3	Oleanolic acid	Phospholipase A2 group 1B	PLA2G1B	P04054	CHEMBL4426	Enzyme	1	1 / 1Â Â Â Â Â
VA3	Oleanolic acid	Dual specificity phosphatase Cdc25B	CDC25B	P30305	CHEMBL4804	Phosphatase	1	3 / 6Â Â Â Â Â
VA3	Oleanolic acid	Aldo-keto reductase family 1 member B10	AKR1B10	O60218	CHEMBL5983	Enzyme	1	6 / 7Â Â Â Â Â
VA3	Oleanolic acid	Nuclear receptor ROR-gamma	RORC	P51449	CHEMBL1741186	Nuclear receptor	1	1 / 10Â Â Â Â Â
VA3	Oleanolic acid	Receptor-type tyrosine-protein phosphatase F (LAR)	PTPRF	P10586	CHEMBL3521	Membrane receptor	1	1 / 1Â Â Â Â Â
VA3	Oleanolic acid	11-beta-hydroxysteroid dehydrogenase 1	HSD11B1	P28845	CHEMBL4235	Enzyme	1	37 / 41Â Â Â Â Â
VA3	Oleanolic acid	Low molecular weight phosphotyrosine protein phosphatase	ACP1	P24666	CHEMBL4903	Phosphatase	1	1 / 2Â Â Â Â Â
VA3	Oleanolic acid	Phosphodiesterase 4D	PDE4D	Q08499	CHEMBL288	Phosphodiesterase	0.953223	2 / 1Â Â Â Â Â
VA3	Oleanolic acid	CD81 antigen	CD81	P60033	CHEMBL1075180	Surface antigen	0.393816	1 / 1Â Â Â Â Â
VA3	Oleanolic acid	Prostaglandin E synthase	PTGES	O14684	CHEMBL5658	Enzyme	0.167668	24 / 13Â Â Â Â Â
VA3	Oleanolic acid	Carboxylesterase 2	CES2	O00748	CHEMBL3180	Enzyme	0.125771	1 / 14Â Â Â Â Â
VA3	Oleanolic acid	Protein-tyrosine phosphatase 1C	PTPN6	P29350	CHEMBL3166	Phosphatase	0.11739	2 / 2Â Â Â Â Â
VA3	Oleanolic acid	Nitric oxide synthase, inducible	NOS2	P35228	CHEMBL4481	Enzyme	0.11739	7 / 20Â Â Â Â Â
VA3	Oleanolic acid	Fatty acid-binding protein, liver	FABP1	P07148	CHEMBL5421	Fatty acid binding protein family	0.109013	0 / 3Â Â Â Â Â
VA3	Oleanolic acid	Androgen Receptor	AR	P10275	CHEMBL1871	Nuclear receptor	0.109013	7 / 128Â Â Â Â Â
VA3	Oleanolic acid	Peroxisome proliferator-activated receptor gamma	PPARG	P37231	CHEMBL235	Nuclear receptor	0.109013	58 / 24Â Â Â Â Â
VA3	Oleanolic acid	Prolyl endopeptidase	PREP	P48147	CHEMBL3202	Protease	0.109013	3 / 2Â Â Â Â Â
VA3	Oleanolic acid	Acyl-CoA desaturase	SCD	O00767	CHEMBL5555	Enzyme	0.109013	0 / 1Â Â Â Â Â
VA3	Oleanolic acid	11-beta-hydroxysteroid dehydrogenase 2	HSD11B2	P80365	CHEMBL3746	Enzyme	0.100634	12 / 19Â Â Â Â Â
VA3	Oleanolic acid	Protein kinase C eta	PRKCH	P24723	CHEMBL3616	Kinase	0.100634	1 / 1Â Â Â Â Â
VA3	Oleanolic acid	Protein-tyrosine phosphatase 2C	PTPN11	Q06124	CHEMBL3864	Phosphatase	0.100634	7 / 1Â Â Â Â Â
VA3	Oleanolic acid	Protein farnesyltransferase	FNTA FNTB	P49354 P49356	CHEMBL2094108	Enzyme	0.100634	24 / 14Â Â Â Â Â
VA3	Oleanolic acid	Telomerase reverse transcriptase	TERT	O14746	CHEMBL2916	Enzyme	0.100634	1 / 2Â Â Â Â Â
VA3	Oleanolic acid	Cyclooxygenase-2	PTGS2	P35354	CHEMBL230	Oxidoreductase	0.100634	3 / 5Â Â Â Â Â
VA3	Oleanolic acid	Cytochrome P450 19A1	CYP19A1	P11511	CHEMBL1978	Cytochrome P450	0.100634	0 / 258Â Â Â Â Â
VA3	Oleanolic acid	Fatty acid binding protein adipocyte	FABP4	P15090	CHEMBL2083	Fatty acid binding protein family	0.100634	7 / 4Â Â Â Â Â
VA3	Oleanolic acid	Peroxisome proliferator-activated receptor alpha	PPARA	Q07869	CHEMBL239	Nuclear receptor	0.100634	8 / 17Â Â Â Â Â
VA3	Oleanolic acid	Peroxisome proliferator-activated receptor delta	PPARD	Q03181	CHEMBL3979	Nuclear receptor	0.100634	10 / 11Â Â Â Â Â
VA3	Oleanolic acid	Corticosteroid binding globulin	SERPINA6	P08185	CHEMBL2421	Secreted protein	0.100634	0 / 23Â Â Â Â Â
VA3	Oleanolic acid	Testis-specific androgen-binding protein	SHBG	P04278	CHEMBL3305	Secreted protein	0.100634	0 / 54Â Â Â Â Â
VA3	Oleanolic acid	Glucose-6-phosphate 1-dehydrogenase	G6PD	P11413	CHEMBL5347	Enzyme	0.100634	0 / 7Â Â Â Â Â
VA3	Oleanolic acid	Cytochrome P450 51 (by homology)	CYP51A1	Q16850	CHEMBL3849	Cytochrome P450	0.100634	0 / 2Â Â Â Â Â
VA3	Oleanolic acid	Dual specificity phosphatase Cdc25A	CDC25A	P30304	CHEMBL3775	Phosphatase	0.100634	3 / 16Â Â Â Â Â
VA3	Oleanolic acid	Leukotriene B4 receptor 1	LTB4R	Q15722	CHEMBL3911	Family A G protein-coupled receptor	0.100634	21 / 6Â Â Â Â Â
VA3	Oleanolic acid	Cyclooxygenase-1	PTGS1	P23219	CHEMBL221	Oxidoreductase	0.100634	0 / 3Â Â Â Â Â
VA3	Oleanolic acid	Fatty acid binding protein muscle	FABP3	P05413	CHEMBL3344	Fatty acid binding protein family	0.100634	1 / 5Â Â Â Â Â
VA3	Oleanolic acid	Fatty acid binding protein epidermal	FABP5	Q01469	CHEMBL3674	Fatty acid binding protein family	0.100634	1 / 2Â Â Â Â Â
VA3	Oleanolic acid	Estrogen receptor beta	ESR2	Q92731	CHEMBL242	Nuclear receptor	0.100634	13 / 46Â Â Â Â Â
VA3	Oleanolic acid	Anandamide amidohydrolase	FAAH	O00519	CHEMBL2243	Enzyme	0.100634	1 / 13Â Â Â Â Â
VA3	Oleanolic acid	Niemann-Pick C1-like protein 1	NPC1L1	Q9UHC9	CHEMBL2027	Other membrane protein	0.100634	0 / 11Â Â Â Â Â
VA3	Oleanolic acid	Sigma opioid receptor	SIGMAR1	Q99720	CHEMBL287	Membrane receptor	0.100634	0 / 4Â Â Â Â Â
VA3	Oleanolic acid	Cytochrome P450 17A1	CYP17A1	P05093	CHEMBL3522	Cytochrome P450	0.100634	0 / 43Â Â Â Â Â
VA3	Oleanolic acid	Prostanoid EP2 receptor (by homology)	PTGER2	P43116	CHEMBL1881	Family A G protein-coupled receptor	0.100634	50 / 24Â Â Â Â Â
VA3	Oleanolic acid	Adenosine A3 receptor	ADORA3	P0DMS8	CHEMBL256	Family A G protein-coupled receptor	0.100634	0 / 3Â Â Â Â Â
VA3	Oleanolic acid	MAP kinase ERK1	MAPK3	P27361	CHEMBL3385	Kinase	0.100634	0 / 1Â Â Â Â Â
VA3	Oleanolic acid	LXR-alpha	NR1H3	Q13133	CHEMBL2808	Nuclear receptor	0.100634	2 / 20Â Â Â Â Â
VA3	Oleanolic acid	G-protein coupled bile acid receptor 1	GPBAR1	Q8TDU6	CHEMBL5409	Family A G protein-coupled receptor	0.100634	13 / 14Â Â Â Â Â
VA3	Oleanolic acid	Glucocorticoid receptor	NR3C1	P04150	CHEMBL2034	Nuclear receptor	0.100634	14 / 38Â Â Â Â Â
VA3	Oleanolic acid	SUMO-activating enzyme	SAE1 UBA2	Q9UBE0 Q9UBT2	CHEMBL2095174	Enzyme	0.100634	1 / 1Â Â Â Â Â
VA3	Oleanolic acid	Serotonin transporter	SLC6A4	P31645	CHEMBL228	Electrochemical transporter	0.100634	0 / 5Â Â Â Â Â
VA3	Oleanolic acid	Cytochrome P450 2C19	CYP2C19	P33261	CHEMBL3622	Cytochrome P450	0.100634	0 / 4Â Â Â Â Â
VA3	Oleanolic acid	DNA topoisomerase I	TOP1	P11387	CHEMBL1781	Isomerase	0.100634	0 / 2Â Â Â Â Â
VA3	Oleanolic acid	HMG-CoA reductase	HMGCR	P04035	CHEMBL402	Oxidoreductase	0.100634	26 / 68Â Â Â Â Â
VA3	Oleanolic acid	Toll-like receptor (TLR7/TLR9)	TLR9	Q9NR96	CHEMBL5804	Toll-like and Il-1 receptors	0.100634	1 / 0Â Â Â Â Â
VA3	Oleanolic acid	Bile acid receptor FXR	NR1H4	Q96RI1	CHEMBL2047	Nuclear receptor	0.100634	14 / 8Â Â Â Â Â
VA3	Oleanolic acid	Arachidonate 5-lipoxygenase	ALOX5	P09917	CHEMBL215	Oxidoreductase	0.100634	13 / 21Â Â Â Â Â
VA3	Oleanolic acid	Progesterone receptor	PGR	P06401	CHEMBL208	Nuclear receptor	0.100634	5 / 46Â Â Â Â Â
VA3	Oleanolic acid	Prostanoid EP4 receptor (by homology)	PTGER4	P35408	CHEMBL1836	Family A G protein-coupled receptor	0.100634	87 / 9Â Â Â Â Â
VA3	Oleanolic acid	5-lipoxygenase activating protein	ALOX5AP	P20292	CHEMBL4550	Other cytosolic protein	0.100634	41 / 0Â Â Â Â Â
VA3	Oleanolic acid	Muscarinic acetylcholine receptor M2	CHRM2	P08172	CHEMBL211	Family A G protein-coupled receptor	0.100634	0 / 1Â Â Â Â Â
VA3	Oleanolic acid	Norepinephrine transporter	SLC6A2	P23975	CHEMBL222	Electrochemical transporter	0.100634	0 / 3Â Â Â Â Â
VA3	Oleanolic acid	Mineralocorticoid receptor	NR3C2	P08235	CHEMBL1994	Nuclear receptor	0.100634	1 / 25Â Â Â Â Â
VA3	Oleanolic acid	Glutamate receptor ionotropic kainate 1	GRIK1	P39086	CHEMBL1918	Ligand-gated ion channel	0.100634	0 / 26Â Â Â Â Â
VA3	Oleanolic acid	Glutamate receptor ionotropic kainate 2	GRIK2	Q13002	CHEMBL3683	Ligand-gated ion channel	0.100634	0 / 8Â Â Â Â Â
VA3	Oleanolic acid	Estrogen receptor alpha	ESR1	P03372	CHEMBL206	Nuclear receptor	0.100634	67 / 39Â Â Â Â Â
VA3	Oleanolic acid	Free fatty acid receptor 1	FFAR1	O14842	CHEMBL4422	Family A G protein-coupled receptor	0.100634	1 / 3Â Â Â Â Â
VA3	Oleanolic acid	Steroid 5-alpha-reductase 2	SRD5A2	P31213	CHEMBL1856	Oxidoreductase	0.100634	5 / 21Â Â Â Â Â
VA3	Oleanolic acid	Nuclear receptor ROR-alpha	RORA	P35398	CHEMBL5868	Nuclear receptor	0.100634	0 / 4Â Â Â Â Â
VA3	Oleanolic acid	Butyrylcholinesterase	BCHE	P06276	CHEMBL1914	Hydrolase	0.100634	1 / 3Â Â Â Â Â
VA3	Oleanolic acid	Prostanoid IP receptor	PTGIR	P43119	CHEMBL1995	Family A G protein-coupled receptor	0.100634	5 / 8Â Â Â Â Â
VA3	Oleanolic acid	Nuclear receptor subfamily 1 group I member 3 (by homology)	NR1I3	Q14994	CHEMBL5503	Nuclear receptor	0.100634	0 / 2Â Â Â Â Â
VA3	Oleanolic acid	Acyl coenzyme A:cholesterol acyltransferase	CES1	P23141	CHEMBL2265	Enzyme	0.100634	0 / 4Â Â Â Â Â
VA3	Oleanolic acid	p53-binding protein Mdm-2	MDM2	Q00987	CHEMBL5023	Other nuclear protein	0.100634	16 / 0Â Â Â Â Â
VA3	Oleanolic acid	Beta-secretase 1	BACE1	P56817	CHEMBL4822	Protease	0.100634	6 / 2Â Â Â Â Â
VA3	Oleanolic acid	Dopamine transporter	SLC6A3	Q01959	CHEMBL238	Electrochemical transporter	0.100634	1 / 2Â Â Â Â Â
VA4	Betulinic acid	SUMO-activating enzyme	SAE1 UBA2	Q9UBE0 Q9UBT2	CHEMBL2095174	Enzyme	0.998137	1 / 1Â Â Â Â Â
VA4	Betulinic acid	DNA polymerase beta (by homology)	POLB	P06746	CHEMBL2392	Enzyme	0.998137	6 / 7Â Â Â Â Â
VA4	Betulinic acid	Aldo-keto reductase family 1 member B10	AKR1B10	O60218	CHEMBL5983	Enzyme	0.998137	7 / 7Â Â Â Â Â
VA4	Betulinic acid	11-beta-hydroxysteroid dehydrogenase 1	HSD11B1	P28845	CHEMBL4235	Enzyme	0.620193	35 / 41Â Â Â Â Â
VA4	Betulinic acid	Protein-tyrosine phosphatase 1B	PTPN1	P18031	CHEMBL335	Phosphatase	0.544614	47 / 45Â Â Â Â Â
VA4	Betulinic acid	Prostaglandin E synthase	PTGES	O14684	CHEMBL5658	Enzyme	0.217893	21 / 12Â Â Â Â Â
VA4	Betulinic acid	Bile acid receptor FXR	NR1H4	Q96RI1	CHEMBL2047	Nuclear receptor	0.11739	9 / 11Â Â Â Â Â
VA4	Betulinic acid	Dual specificity phosphatase Cdc25C	CDC25C	P30307	CHEMBL2378	Phosphatase	0.109013	0 / 1Â Â Â Â Â
VA4	Betulinic acid	T-cell protein-tyrosine phosphatase	PTPN2	P17706	CHEMBL3807	Phosphatase	0.109013	14 / 13Â Â Â Â Â
VA4	Betulinic acid	G-protein coupled bile acid receptor 1	GPBAR1	Q8TDU6	CHEMBL5409	Family A G protein-coupled receptor	0.100634	10 / 16Â Â Â Â Â
VA4	Betulinic acid	DNA topoisomerase II alpha	TOP2A	P11388	CHEMBL1806	Isomerase	0.100634	1 / 2Â Â Â Â Â
VA4	Betulinic acid	Dual specificity phosphatase Cdc25A	CDC25A	P30304	CHEMBL3775	Phosphatase	0.100634	2 / 17Â Â Â Â Â
VA4	Betulinic acid	Nuclear receptor ROR-gamma	RORC	P51449	CHEMBL1741186	Nuclear receptor	0.100634	1 / 9Â Â Â Â Â
VA4	Betulinic acid	Receptor-type tyrosine-protein phosphatase F (LAR)	PTPRF	P10586	CHEMBL3521	Membrane receptor	0.100634	1 / 1Â Â Â Â Â
VA4	Betulinic acid	Low molecular weight phosphotyrosine protein phosphatase	ACP1	P24666	CHEMBL4903	Phosphatase	0.100634	1 / 1Â Â Â Â Â
VA4	Betulinic acid	Phosphodiesterase 4D	PDE4D	Q08499	CHEMBL288	Phosphodiesterase	0.100634	1 / 1Â Â Â Â Â
VA4	Betulinic acid	Phospholipase A2 group 1B	PLA2G1B	P04054	CHEMBL4426	Enzyme	0.100634	1 / 1Â Â Â Â Â
VA4	Betulinic acid	Dual specificity phosphatase Cdc25B	CDC25B	P30305	CHEMBL4804	Phosphatase	0.100634	4 / 7Â Â Â Â Â
VA4	Betulinic acid	Carboxylesterase 2	CES2	O00748	CHEMBL3180	Enzyme	0.100634	1 / 12Â Â Â Â Â
VA4	Betulinic acid	Androgen Receptor	AR	P10275	CHEMBL1871	Nuclear receptor	0.100634	3 / 107Â Â Â Â Â
VA4	Betulinic acid	Telomerase reverse transcriptase	TERT	O14746	CHEMBL2916	Enzyme	0.100634	1 / 1Â Â Â Â Â
VA4	Betulinic acid	Anandamide amidohydrolase	FAAH	O00519	CHEMBL2243	Enzyme	0.100634	0 / 5Â Â Â Â Â
VA4	Betulinic acid	Fatty acid binding protein muscle	FABP3	P05413	CHEMBL3344	Fatty acid binding protein family	0.100634	0 / 5Â Â Â Â Â
VA4	Betulinic acid	Fatty acid binding protein epidermal	FABP5	Q01469	CHEMBL3674	Fatty acid binding protein family	0.100634	0 / 2Â Â Â Â Â
VA4	Betulinic acid	Peroxisome proliferator-activated receptor delta	PPARD	Q03181	CHEMBL3979	Nuclear receptor	0.100634	0 / 11Â Â Â Â Â
VA4	Betulinic acid	Fatty acid-binding protein, liver	FABP1	P07148	CHEMBL5421	Fatty acid binding protein family	0.100634	0 / 3Â Â Â Â Â
VA4	Betulinic acid	Protein-tyrosine phosphatase 2C	PTPN11	Q06124	CHEMBL3864	Phosphatase	0.100634	2 / 1Â Â Â Â Â
VA4	Betulinic acid	UDP-glucuronosyltransferase 2B7	UGT2B7	P16662	CHEMBL4370	Enzyme	0.100634	0 / 26Â Â Â Â Â
VA4	Betulinic acid	Acyl-CoA desaturase	SCD	O00767	CHEMBL5555	Enzyme	0.100634	0 / 1Â Â Â Â Â
VA4	Betulinic acid	Corticosteroid binding globulin	SERPINA6	P08185	CHEMBL2421	Secreted protein	0.100634	0 / 22Â Â Â Â Â
VA4	Betulinic acid	Testis-specific androgen-binding protein	SHBG	P04278	CHEMBL3305	Secreted protein	0.100634	0 / 57Â Â Â Â Â
VA4	Betulinic acid	Glucose-6-phosphate 1-dehydrogenase	G6PD	P11413	CHEMBL5347	Enzyme	0.100634	0 / 9Â Â Â Â Â
VA4	Betulinic acid	Cytochrome P450 51 (by homology)	CYP51A1	Q16850	CHEMBL3849	Cytochrome P450	0.100634	0 / 2Â Â Â Â Â
VA4	Betulinic acid	Cytochrome P450 19A1	CYP19A1	P11511	CHEMBL1978	Cytochrome P450	0.100634	0 / 167Â Â Â Â Â
VA4	Betulinic acid	Estradiol 17-beta-dehydrogenase 3	HSD17B3	P37058	CHEMBL4234	Enzyme	0.100634	0 / 12Â Â Â Â Â
VA4	Betulinic acid	GABA-B receptor (by homology)	GABBR1	Q9UBS5	CHEMBL2064	Family C G protein-coupled receptor	0.100634	0 / 1Â Â Â Â Â
VA4	Betulinic acid	DNA topoisomerase I	TOP1	P11387	CHEMBL1781	Isomerase	0.100634	0 / 2Â Â Â Â Â
VA4	Betulinic acid	Niemann-Pick C1-like protein 1	NPC1L1	Q9UHC9	CHEMBL2027	Other membrane protein	0.100634	0 / 11Â Â Â Â Â
VA4	Betulinic acid	Sigma opioid receptor	SIGMAR1	Q99720	CHEMBL287	Membrane receptor	0.100634	0 / 3Â Â Â Â Â
VA4	Betulinic acid	Cytochrome P450 17A1	CYP17A1	P05093	CHEMBL3522	Cytochrome P450	0.100634	0 / 19Â Â Â Â Â
VA4	Betulinic acid	Vitamin D receptor	VDR	P11473	CHEMBL1977	Nuclear receptor	0.100634	6 / 7Â Â Â Â Â
VA4	Betulinic acid	GABA A receptor alpha-2/beta-2/gamma-2	GABRA2 GABRB2 GABRG2	P47869 P47870 P18507	CHEMBL2111413	Ligand-gated ion channel	0.100634	0 / 1Â Â Â Â Â
VA4	Betulinic acid	Peroxisome proliferator-activated receptor gamma	PPARG	P37231	CHEMBL235	Nuclear receptor	0.100634	20 / 12Â Â Â Â Â
VA4	Betulinic acid	Protein-tyrosine phosphatase 1C	PTPN6	P29350	CHEMBL3166	Phosphatase	0.100634	1 / 1Â Â Â Â Â
VA4	Betulinic acid	Dopamine transporter	SLC6A3	Q01959	CHEMBL238	Electrochemical transporter	0.100634	0 / 1Â Â Â Â Â
VA4	Betulinic acid	Adenosine A3 receptor	ADORA3	P0DMS8	CHEMBL256	Family A G protein-coupled receptor	0.100634	0 / 1Â Â Â Â Â
VA4	Betulinic acid	MAP kinase ERK1	MAPK3	P27361	CHEMBL3385	Kinase	0.100634	0 / 1Â Â Â Â Â
VA4	Betulinic acid	Free fatty acid receptor 1	FFAR1	O14842	CHEMBL4422	Family A G protein-coupled receptor	0.100634	0 / 3Â Â Â Â Â
VA4	Betulinic acid	Fatty acid binding protein intestinal	FABP2	P12104	CHEMBL4879	Fatty acid binding protein family	0.100634	0 / 1Â Â Â Â Â
VA4	Betulinic acid	Cyclooxygenase-2	PTGS2	P35354	CHEMBL230	Oxidoreductase	0.100634	1 / 4Â Â Â Â Â
VA4	Betulinic acid	CD81 antigen	CD81	P60033	CHEMBL1075180	Surface antigen	0.100634	1 / 1Â Â Â Â Â
VA4	Betulinic acid	Protein kinase C eta	PRKCH	P24723	CHEMBL3616	Kinase	0.100634	1 / 1Â Â Â Â Â
VA4	Betulinic acid	11-beta-hydroxysteroid dehydrogenase 2	HSD11B2	P80365	CHEMBL3746	Enzyme	0.100634	6 / 14Â Â Â Â Â
VA4	Betulinic acid	Heat shock factor protein 1	HSF1	Q00613	CHEMBL5869	Other cytosolic protein	0.100634	1 / 0Â Â Â Â Â
VA5	Lupeol	11-beta-hydroxysteroid dehydrogenase 1	HSD11B1	P28845	CHEMBL4235	Enzyme	0.263686	20 / 21Â Â Â Â Â
VA5	Lupeol	UDP-glucuronosyltransferase 2B7	UGT2B7	P16662	CHEMBL4370	Enzyme	0.175187	0 / 26Â Â Â Â Â
VA5	Lupeol	Androgen Receptor	AR	P10275	CHEMBL1871	Nuclear receptor	0.118883	12 / 64Â Â Â Â Â
VA5	Lupeol	LXR-alpha	NR1H3	Q13133	CHEMBL2808	Nuclear receptor	0.118883	6 / 19Â Â Â Â Â
VA5	Lupeol	Cyclooxygenase-1	PTGS1	P23219	CHEMBL221	Oxidoreductase	0.118883	0 / 2Â Â Â Â Â
VA5	Lupeol	Acetylcholinesterase	ACHE	P22303	CHEMBL220	Hydrolase	0.118883	0 / 1Â Â Â Â Â
VA5	Lupeol	Cytochrome P450 2C19	CYP2C19	P33261	CHEMBL3622	Cytochrome P450	0.118883	0 / 1Â Â Â Â Â
VA5	Lupeol	Dual specificity phosphatase Cdc25A	CDC25A	P30304	CHEMBL3775	Phosphatase	0.118883	4 / 13Â Â Â Â Â
VA5	Lupeol	Dual specificity phosphatase Cdc25B	CDC25B	P30305	CHEMBL4804	Phosphatase	0.118883	4 / 7Â Â Â Â Â
VA5	Lupeol	Protein-tyrosine phosphatase 1B	PTPN1	P18031	CHEMBL335	Phosphatase	0.118883	10 / 29Â Â Â Â Â
VA5	Lupeol	Cytochrome P450 19A1	CYP19A1	P11511	CHEMBL1978	Cytochrome P450	0.118883	5 / 49Â Â Â Â Â
VA5	Lupeol	Nuclear receptor subfamily 1 group I member 3 (by homology)	NR1I3	Q14994	CHEMBL5503	Nuclear receptor	0.118883	0 / 2Â Â Â Â Â
VA5	Lupeol	SUMO-activating enzyme	SAE1 UBA2	Q9UBE0 Q9UBT2	CHEMBL2095174	Enzyme	0.118883	0 / 1Â Â Â Â Â
VA5	Lupeol	DNA polymerase beta (by homology)	POLB	P06746	CHEMBL2392	Enzyme	0.118883	0 / 6Â Â Â Â Â
VA5	Lupeol	Prostaglandin E synthase	PTGES	O14684	CHEMBL5658	Enzyme	0.118883	0 / 8Â Â Â Â Â
VA5	Lupeol	Aldo-keto reductase family 1 member B10	AKR1B10	O60218	CHEMBL5983	Enzyme	0.118883	0 / 7Â Â Â Â Â
VA5	Lupeol	Cannabinoid receptor 2	CNR2	P34972	CHEMBL253	Family A G protein-coupled receptor	0.118883	24 / 0Â Â Â Â Â
VA5	Lupeol	G-protein coupled bile acid receptor 1	GPBAR1	Q8TDU6	CHEMBL5409	Family A G protein-coupled receptor	0.118883	0 / 16Â Â Â Â Â
VA5	Lupeol	Sonic hedgehog protein (by homology)	SHH	Q15465	CHEMBL5602	Unclassified protein	0.118883	0 / 10Â Â Â Â Â
VA5	Lupeol	Cytochrome P450 17A1	CYP17A1	P05093	CHEMBL3522	Cytochrome P450	0.118883	38 / 25Â Â Â Â Â
VA5	Lupeol	Transient receptor potential cation channel subfamily M member 8	TRPM8	Q7Z2W7	CHEMBL1075319	Voltage-gated ion channel	0.118883	0 / 1Â Â Â Â Â
VA5	Lupeol	Carbonic anhydrase IV	CA4	P22748	CHEMBL3729	Lyase	0.118883	0 / 2Â Â Â Â Â
VA6	Viscumneoside I	Cytochrome P450 19A1	CYP19A1	P11511	CHEMBL1978	Cytochrome P450	0.100215	0 / 38Â Â Â Â Â
VA6	Viscumneoside I	Carbonic anhydrase II	CA2	P00918	CHEMBL205	Lyase	0.0822215	47 / 2Â Â Â Â Â
VA6	Viscumneoside I	Steroid 5-alpha-reductase 1	SRD5A1	P18405	CHEMBL1787	Oxidoreductase	0.0822215	0 / 1Â Â Â Â Â
VA6	Viscumneoside I	Low affinity sodium-glucose cotransporter	SLC5A4	Q9NY91	CHEMBL1770047	Electrochemical transporter	0.0822215	0 / 9Â Â Â Â Â
VA6	Viscumneoside I	Carbonic anhydrase III	CA3	P07451	CHEMBL2885	Lyase	0.0822215	0 / 2Â Â Â Â Â
VA6	Viscumneoside I	Carbonic anhydrase VI	CA6	P23280	CHEMBL3025	Lyase	0.0822215	0 / 2Â Â Â Â Â
VA6	Viscumneoside I	Carbonic anhydrase XIII	CA13	Q8N1Q1	CHEMBL3912	Lyase	0.0822215	0 / 1Â Â Â Â Â
VA6	Viscumneoside I	Carbonic anhydrase VB	CA5B	Q9Y2D0	CHEMBL3969	Lyase	0.0822215	0 / 2Â Â Â Â Â
VA6	Viscumneoside I	P-glycoprotein 1 (by homology)	ABCB1	P08183	CHEMBL4302	Primary active transporter	0.0822215	0 / 73Â Â Â Â Â
VA6	Viscumneoside I	Carbonic anhydrase VA	CA5A	P35218	CHEMBL4789	Lyase	0.0822215	0 / 2Â Â Â Â Â
VA6	Viscumneoside I	Solute carrier family 28 member 3	SLC28A3	Q9HAS3	CHEMBL5707	Electrochemical transporter	0.0822215	0 / 1Â Â Â Â Â
VA6	Viscumneoside I	Cytochrome P450 1B1	CYP1B1	Q16678	CHEMBL4878	Cytochrome P450	0.0822215	0 / 6Â Â Â Â Â
VA6	Viscumneoside I	Eukaryotic initiation factor 4A-I	EIF4A1	P60842	CHEMBL2052028	Hydrolase	0.0822215	0 / 29Â Â Â Â Â
VA6	Viscumneoside I	Carbonic anhydrase I	CA1	P00915	CHEMBL261	Lyase	0.0822215	40 / 2Â Â Â Â Â
VA6	Viscumneoside I	Carbonic anhydrase XII	CA12	O43570	CHEMBL3242	Lyase	0.0822215	22 / 8Â Â Â Â Â
VA6	Viscumneoside I	Taste receptor type 2 member 31	TAS2R31	P59538	CHEMBL2034804	Taste family G protein-coupled receptor	0.0822215	0 / 3Â Â Â Â Â
VA6	Viscumneoside I	Adenosine A1 receptor	ADORA1	P30542	CHEMBL226	Family A G protein-coupled receptor	0.0822215	44 / 4Â Â Â Â Â
VA6	Viscumneoside I	Epoxide hydratase	EPHX2	P34913	CHEMBL2409	Protease	0.0822215	0 / 3Â Â Â Â Â
VA6	Viscumneoside I	Tyrosyl-DNA phosphodiesterase 1	TDP1	Q9NUW8	CHEMBL1075138	Enzyme	0.0822215	0 / 2Â Â Â Â Â
VA6	Viscumneoside I	Sodium/glucose cotransporter 1	SLC5A1	P13866	CHEMBL4979	Electrochemical transporter	0.0822215	15 / 60Â Â Â Â Â
VA6	Viscumneoside I	Sodium/glucose cotransporter 2	SLC5A2	P31639	CHEMBL3884	Electrochemical transporter	0.0822215	24 / 109Â Â Â Â Â
VA6	Viscumneoside I	Interleukin-2	IL2	P60568	CHEMBL5880	Secreted protein	0.0822215	2 / 0Â Â Â Â Â
VA9	Betulic Acid	DNA polymerase beta (by homology)	POLB	P06746	CHEMBL2392	Enzyme	0.971606	6 / 7Â Â Â Â Â
VA9	Betulic Acid	Aldo-keto reductase family 1 member B10	AKR1B10	O60218	CHEMBL5983	Enzyme	0.971606	6 / 7Â Â Â Â Â
VA9	Betulic Acid	SUMO-activating enzyme	SAE1 UBA2	Q9UBE0 Q9UBT2	CHEMBL2095174	Enzyme	0.812695	2 / 1Â Â Â Â Â
VA9	Betulic Acid	11-beta-hydroxysteroid dehydrogenase 1	HSD11B1	P28845	CHEMBL4235	Enzyme	0.704017	33 / 41Â Â Â Â Â
VA9	Betulic Acid	Protein-tyrosine phosphatase 1B	PTPN1	P18031	CHEMBL335	Phosphatase	0.528016	53 / 45Â Â Â Â Â
VA9	Betulic Acid	Prostaglandin E synthase	PTGES	O14684	CHEMBL5658	Enzyme	0.150917	26 / 12Â Â Â Â Â
VA9	Betulic Acid	Bile acid receptor FXR	NR1H4	Q96RI1	CHEMBL2047	Nuclear receptor	0.142507	21 / 11Â Â Â Â Â
VA9	Betulic Acid	T-cell protein-tyrosine phosphatase	PTPN2	P17706	CHEMBL3807	Phosphatase	0.109013	16 / 13Â Â Â Â Â
VA9	Betulic Acid	Dual specificity phosphatase Cdc25C	CDC25C	P30307	CHEMBL2378	Phosphatase	0.109013	0 / 1Â Â Â Â Â
VA9	Betulic Acid	G-protein coupled bile acid receptor 1	GPBAR1	Q8TDU6	CHEMBL5409	Family A G protein-coupled receptor	0.100634	13 / 16Â Â Â Â Â
VA9	Betulic Acid	DNA topoisomerase II alpha	TOP2A	P11388	CHEMBL1806	Isomerase	0.100634	1 / 2Â Â Â Â Â
VA9	Betulic Acid	Androgen Receptor	AR	P10275	CHEMBL1871	Nuclear receptor	0.100634	5 / 107Â Â Â Â Â
VA9	Betulic Acid	Nuclear receptor ROR-gamma	RORC	P51449	CHEMBL1741186	Nuclear receptor	0.100634	1 / 9Â Â Â Â Â
VA9	Betulic Acid	Receptor-type tyrosine-protein phosphatase F (LAR)	PTPRF	P10586	CHEMBL3521	Membrane receptor	0.100634	1 / 1Â Â Â Â Â
VA9	Betulic Acid	Low molecular weight phosphotyrosine protein phosphatase	ACP1	P24666	CHEMBL4903	Phosphatase	0.100634	1 / 1Â Â Â Â Â
VA9	Betulic Acid	Phospholipase A2 group 1B	PLA2G1B	P04054	CHEMBL4426	Enzyme	0.100634	1 / 1Â Â Â Â Â
VA9	Betulic Acid	Dual specificity phosphatase Cdc25B	CDC25B	P30305	CHEMBL4804	Phosphatase	0.100634	3 / 7Â Â Â Â Â
VA9	Betulic Acid	Carboxylesterase 2	CES2	O00748	CHEMBL3180	Enzyme	0.100634	1 / 12Â Â Â Â Â
VA9	Betulic Acid	Dual specificity phosphatase Cdc25A	CDC25A	P30304	CHEMBL3775	Phosphatase	0.100634	3 / 17Â Â Â Â Â
VA9	Betulic Acid	Phosphodiesterase 4D	PDE4D	Q08499	CHEMBL288	Phosphodiesterase	0.100634	2 / 1Â Â Â Â Â
VA9	Betulic Acid	Fatty acid-binding protein, liver	FABP1	P07148	CHEMBL5421	Fatty acid binding protein family	0.100634	0 / 3Â Â Â Â Â
VA9	Betulic Acid	UDP-glucuronosyltransferase 2B7	UGT2B7	P16662	CHEMBL4370	Enzyme	0.100634	0 / 26Â Â Â Â Â
VA9	Betulic Acid	Vitamin D receptor	VDR	P11473	CHEMBL1977	Nuclear receptor	0.100634	5 / 7Â Â Â Â Â
VA9	Betulic Acid	Acyl-CoA desaturase	SCD	O00767	CHEMBL5555	Enzyme	0.100634	0 / 1Â Â Â Â Â
VA9	Betulic Acid	Corticosteroid binding globulin	SERPINA6	P08185	CHEMBL2421	Secreted protein	0.100634	0 / 22Â Â Â Â Â
VA9	Betulic Acid	Testis-specific androgen-binding protein	SHBG	P04278	CHEMBL3305	Secreted protein	0.100634	0 / 57Â Â Â Â Â
VA9	Betulic Acid	Glucose-6-phosphate 1-dehydrogenase	G6PD	P11413	CHEMBL5347	Enzyme	0.100634	0 / 9Â Â Â Â Â
VA9	Betulic Acid	Cytochrome P450 51 (by homology)	CYP51A1	Q16850	CHEMBL3849	Cytochrome P450	0.100634	0 / 2Â Â Â Â Â
VA9	Betulic Acid	Cytochrome P450 19A1	CYP19A1	P11511	CHEMBL1978	Cytochrome P450	0.100634	0 / 167Â Â Â Â Â
VA9	Betulic Acid	Estradiol 17-beta-dehydrogenase 3	HSD17B3	P37058	CHEMBL4234	Enzyme	0.100634	0 / 12Â Â Â Â Â
VA9	Betulic Acid	GABA-B receptor (by homology)	GABBR1	Q9UBS5	CHEMBL2064	Family C G protein-coupled receptor	0.100634	0 / 1Â Â Â Â Â
VA9	Betulic Acid	Peroxisome proliferator-activated receptor gamma	PPARG	P37231	CHEMBL235	Nuclear receptor	0.100634	54 / 12Â Â Â Â Â
VA9	Betulic Acid	Protein kinase C eta	PRKCH	P24723	CHEMBL3616	Kinase	0.100634	1 / 1Â Â Â Â Â
VA9	Betulic Acid	11-beta-hydroxysteroid dehydrogenase 2	HSD11B2	P80365	CHEMBL3746	Enzyme	0.100634	7 / 14Â Â Â Â Â
VA9	Betulic Acid	Protein-tyrosine phosphatase 2C	PTPN11	Q06124	CHEMBL3864	Phosphatase	0.100634	3 / 1Â Â Â Â Â
VA9	Betulic Acid	DNA topoisomerase I	TOP1	P11387	CHEMBL1781	Isomerase	0.100634	0 / 2Â Â Â Â Â
VA9	Betulic Acid	Niemann-Pick C1-like protein 1	NPC1L1	Q9UHC9	CHEMBL2027	Other membrane protein	0.100634	0 / 11Â Â Â Â Â
VA9	Betulic Acid	Sigma opioid receptor	SIGMAR1	Q99720	CHEMBL287	Membrane receptor	0.100634	0 / 3Â Â Â Â Â
VA9	Betulic Acid	Cytochrome P450 17A1	CYP17A1	P05093	CHEMBL3522	Cytochrome P450	0.100634	0 / 19Â Â Â Â Â
VA9	Betulic Acid	Telomerase reverse transcriptase	TERT	O14746	CHEMBL2916	Enzyme	0.100634	1 / 1Â Â Â Â Â
VA9	Betulic Acid	5-lipoxygenase activating protein	ALOX5AP	P20292	CHEMBL4550	Other cytosolic protein	0.100634	22 / 0Â Â Â Â Â
VA9	Betulic Acid	GABA A receptor alpha-2/beta-2/gamma-2	GABRA2 GABRB2 GABRG2	P47869 P47870 P18507	CHEMBL2111413	Ligand-gated ion channel	0.100634	0 / 1Â Â Â Â Â
VA9	Betulic Acid	p53-binding protein Mdm-2	MDM2	Q00987	CHEMBL5023	Other nuclear protein	0.100634	22 / 0Â Â Â Â Â
VA9	Betulic Acid	Protein-tyrosine phosphatase 1C	PTPN6	P29350	CHEMBL3166	Phosphatase	0.100634	1 / 1Â Â Â Â Â
VA9	Betulic Acid	Cyclooxygenase-2	PTGS2	P35354	CHEMBL230	Oxidoreductase	0.100634	3 / 4Â Â Â Â Â
VA9	Betulic Acid	Toll-like receptor (TLR7/TLR9)	TLR9	Q9NR96	CHEMBL5804	Toll-like and Il-1 receptors	0.100634	1 / 0Â Â Â Â Â
VA9	Betulic Acid	Prostanoid EP2 receptor (by homology)	PTGER2	P43116	CHEMBL1881	Family A G protein-coupled receptor	0.100634	58 / 21Â Â Â Â Â
VA9	Betulic Acid	Fatty acid binding protein intestinal	FABP2	P12104	CHEMBL4879	Fatty acid binding protein family	0.100634	0 / 1Â Â Â Â Â
VA9	Betulic Acid	Thyroid hormone receptor alpha	THRA	P10827	CHEMBL1860	Nuclear receptor	0.100634	44 / 0Â Â Â Â Â
VA9	Betulic Acid	Thyroid hormone receptor beta-1	THRB	P10828	CHEMBL1947	Nuclear receptor	0.100634	46 / 0Â Â Â Â Â
KR1	Hexadecane	Testis-specific androgen-binding protein	SHBG	P04278	CHEMBL3305	Secreted protein	0.0951256	0 / 1Â Â Â Â Â
KR1	Hexadecane	Cannabinoid receptor 2	CNR2	P34972	CHEMBL253	Family A G protein-coupled receptor	0.0604246	12 / 0Â Â Â Â Â
KR2	Ishwarane	Peroxisome proliferator-activated receptor alpha	PPARA	Q07869	CHEMBL239	Nuclear receptor	0.0428942	1 / 0Â Â Â Â Â
KR2	Ishwarane	Cannabinoid receptor 2	CNR2	P34972	CHEMBL253	Family A G protein-coupled receptor	0.0428942	1 / 0Â Â Â Â Â
KR2	Ishwarane	Testis-specific androgen-binding protein	SHBG	P04278	CHEMBL3305	Secreted protein	0.0428942	0 / 4Â Â Â Â Â
KR4	Benzyl Alcohol	Acetylcholinesterase	ACHE	P22303	CHEMBL220	Hydrolase	0.0339707	0 / 9Â Â Â Â Â
KR4	Benzyl Alcohol	Glutathione reductase	GSR	P00390	CHEMBL2755	Oxidoreductase	0.0339707	2 / 0Â Â Â Â Â
KR4	Benzyl Alcohol	D-amino-acid oxidase	DAO	P14920	CHEMBL5485	Enzyme	0.0339707	1 / 1Â Â Â Â Â
KR4	Benzyl Alcohol	Carbonic anhydrase III	CA3	P07451	CHEMBL2885	Lyase	0.0339707	0 / 2Â Â Â Â Â
KR5	Ethyl heptadecanoate	Vitamin D receptor	VDR	P11473	CHEMBL1977	Nuclear receptor	0.1061	8 / 2Â Â Â Â Â
KR5	Ethyl heptadecanoate	Carbonic anhydrase II	CA2	P00918	CHEMBL205	Lyase	0.1061	48 / 1Â Â Â Â Â
KR5	Ethyl heptadecanoate	Carbonic anhydrase I	CA1	P00915	CHEMBL261	Lyase	0.1061	46 / 3Â Â Â Â Â
KR5	Ethyl heptadecanoate	UDP-glucuronosyltransferase 2B7	UGT2B7	P16662	CHEMBL4370	Enzyme	0.0978745	0 / 6Â Â Â Â Â
KR5	Ethyl heptadecanoate	HMG-CoA reductase	HMGCR	P04035	CHEMBL402	Oxidoreductase	0.0978745	0 / 38Â Â Â Â Â
KR5	Ethyl heptadecanoate	Protein-tyrosine phosphatase 1B	PTPN1	P18031	CHEMBL335	Phosphatase	0.0978745	8 / 24Â Â Â Â Â
KR5	Ethyl heptadecanoate	Peptidyl-glycine alpha-amidating monooxygenase	PAM	P19021	CHEMBL2544	Enzyme	0.0978745	0 / 2Â Â Â Â Â
KR5	Ethyl heptadecanoate	Cytochrome P450 19A1	CYP19A1	P11511	CHEMBL1978	Cytochrome P450	0.0978745	4 / 43Â Â Â Â Â
KR5	Ethyl heptadecanoate	NAD-dependent deacetylase sirtuin 2	SIRT2	Q8IXJ6	CHEMBL4462	Eraser	0.0978745	6 / 1Â Â Â Â Â
KR5	Ethyl heptadecanoate	Dual specificity phosphatase Cdc25A	CDC25A	P30304	CHEMBL3775	Phosphatase	0.0978745	2 / 7Â Â Â Â Â
KR5	Ethyl heptadecanoate	Acetylcholinesterase	ACHE	P22303	CHEMBL220	Hydrolase	0.0978745	30 / 2Â Â Â Â Â
KR5	Ethyl heptadecanoate	Anandamide amidohydrolase	FAAH	O00519	CHEMBL2243	Enzyme	0.0978745	102 / 10Â Â Â Â Â
KR5	Ethyl heptadecanoate	Proteinase-activated receptor 1	F2R	P25116	CHEMBL3974	Family A G protein-coupled receptor	0.0978745	50 / 0Â Â Â Â Â
KR5	Ethyl heptadecanoate	Protein kinase C epsilon	PRKCE	Q02156	CHEMBL3582	Kinase	0.0978745	0 / 1Â Â Â Â Â
KR5	Ethyl heptadecanoate	Protein kinase C theta	PRKCQ	Q04759	CHEMBL3920	Kinase	0.0978745	0 / 2Â Â Â Â Â
KR5	Ethyl heptadecanoate	Protein kinase C eta (by homology)	PRKCH	P24723	CHEMBL3616	Kinase	0.0978745	0 / 1Â Â Â Â Â
KR5	Ethyl heptadecanoate	Protein kinase C gamma (by homology)	PRKCG	P05129	CHEMBL2938	Kinase	0.0978745	0 / 1Â Â Â Â Â
KR5	Ethyl heptadecanoate	Melanin-concentrating hormone receptor 1	MCHR1	Q99705	CHEMBL344	Family A G protein-coupled receptor	0.0978745	25 / 0Â Â Â Â Â
KR5	Ethyl heptadecanoate	Acyl-protein thioesterase 1	LYPLA1	O75608	CHEMBL1681631	Enzyme	0.0978745	1 / 0Â Â Â Â Â
KR5	Ethyl heptadecanoate	Acyl-protein thioesterase 2	LYPLA2	O95372	CHEMBL1932891	Enzyme	0.0978745	1 / 0Â Â Â Â Â
KR5	Ethyl heptadecanoate	Estradiol 17-beta-dehydrogenase 3	HSD17B3	P37058	CHEMBL4234	Enzyme	0.0978745	1 / 14Â Â Â Â Â
KR5	Ethyl heptadecanoate	LIM domain kinase 2	LIMK2	P53671	CHEMBL5932	Kinase	0.0978745	10 / 0Â Â Â Â Â
KR5	Ethyl heptadecanoate	Melatonin receptor 1A	MTNR1A	P48039	CHEMBL1945	Family A G protein-coupled receptor	0.0978745	14 / 0Â Â Â Â Â
KR5	Ethyl heptadecanoate	Melatonin receptor 1B	MTNR1B	P49286	CHEMBL1946	Family A G protein-coupled receptor	0.0978745	14 / 0Â Â Â Â Â
KR5	Ethyl heptadecanoate	Protein phosphatase 2C beta	PPM1B	O75688	CHEMBL2845	Phosphatase	0.0978745	0 / 5Â Â Â Â Â
KR5	Ethyl heptadecanoate	Serine/threonine protein phosphatase PP1-gamma catalytic subunit	PPP1CC	P36873	CHEMBL4438	Phosphatase	0.0978745	0 / 5Â Â Â Â Â
KR5	Ethyl heptadecanoate	Fatty acid binding protein adipocyte	FABP4	P15090	CHEMBL2083	Fatty acid binding protein family	0.0978745	0 / 2Â Â Â Â Â
KR5	Ethyl heptadecanoate	Fatty acid binding protein muscle	FABP3	P05413	CHEMBL3344	Fatty acid binding protein family	0.0978745	0 / 2Â Â Â Â Â
KR5	Ethyl heptadecanoate	Fatty acid binding protein epidermal	FABP5	Q01469	CHEMBL3674	Fatty acid binding protein family	0.0978745	0 / 2Â Â Â Â Â
KR5	Ethyl heptadecanoate	Fatty acid binding protein intestinal	FABP2	P12104	CHEMBL4879	Fatty acid binding protein family	0.0978745	0 / 1Â Â Â Â Â
KR5	Ethyl heptadecanoate	Carbonic anhydrase IX	CA9	Q16790	CHEMBL3594	Lyase	0.0978745	41 / 2Â Â Â Â Â
KR5	Ethyl heptadecanoate	Receptor protein-tyrosine kinase erbB-2	ERBB2	P04626	CHEMBL1824	Kinase	0.0978745	13 / 0Â Â Â Â Â
KR5	Ethyl heptadecanoate	Epidermal growth factor receptor erbB1	EGFR	P00533	CHEMBL203	Kinase	0.0978745	26 / 0Â Â Â Â Â
KR5	Ethyl heptadecanoate	Acyl coenzyme A:cholesterol acyltransferase 1	SOAT1	P35610	CHEMBL2782	Enzyme	0.0978745	25 / 0Â Â Â Â Â
KR5	Ethyl heptadecanoate	Vascular endothelial growth factor receptor 2	KDR	P35968	CHEMBL279	Kinase	0.0978745	63 / 0Â Â Â Â Â
KR5	Ethyl heptadecanoate	Acyl coenzyme A:cholesterol acyltransferase 2	SOAT2	O75908	CHEMBL4465	Enzyme	0.0978745	1 / 0Â Â Â Â Â
KR5	Ethyl heptadecanoate	Vanilloid receptor	TRPV1	Q8NER1	CHEMBL4794	Voltage-gated ion channel	0.0978745	85 / 0Â Â Â Â Â
KR5	Ethyl heptadecanoate	Smoothened homolog	SMO	Q99835	CHEMBL5971	Frizzled family G protein-coupled receptor	0.0978745	29 / 0Â Â Â Â Â
KR6	Methyl salicylate	Carbonic anhydrase II	CA2	P00918	CHEMBL205	Lyase	0.13988	30 / 55Â Â Â Â Â
KR6	Methyl salicylate	Carbonic anhydrase VII	CA7	P43166	CHEMBL2326	Lyase	0.13988	9 / 27Â Â Â Â Â
KR6	Methyl salicylate	Carbonic anhydrase I	CA1	P00915	CHEMBL261	Lyase	0.13988	25 / 54Â Â Â Â Â
KR6	Methyl salicylate	Carbonic anhydrase XII	CA12	O43570	CHEMBL3242	Lyase	0.13988	22 / 30Â Â Â Â Â
KR6	Methyl salicylate	Carbonic anhydrase XIV	CA14	Q9ULX7	CHEMBL3510	Lyase	0.13988	11 / 27Â Â Â Â Â
KR6	Methyl salicylate	Carbonic anhydrase IX	CA9	Q16790	CHEMBL3594	Lyase	0.13988	28 / 29Â Â Â Â Â
KR6	Methyl salicylate	Carbonic anhydrase III	CA3	P07451	CHEMBL2885	Lyase	0.0535179	0 / 3Â Â Â Â Â
KR6	Methyl salicylate	Carbonic anhydrase VI	CA6	P23280	CHEMBL3025	Lyase	0.0535179	0 / 6Â Â Â Â Â
KR6	Methyl salicylate	Carbonic anhydrase IV	CA4	P22748	CHEMBL3729	Lyase	0.0535179	0 / 4Â Â Â Â Â
KR6	Methyl salicylate	Carbonic anhydrase VB	CA5B	Q9Y2D0	CHEMBL3969	Lyase	0.0535179	0 / 3Â Â Â Â Â
KR6	Methyl salicylate	Alpha-(1,3)-fucosyltransferase 7	FUT7	Q11130	CHEMBL3596077	Transferase	0.0439186	0 / 2Â Â Â Â Â
KR6	Methyl salicylate	Arachidonate 15-lipoxygenase	ALOX15	P16050	CHEMBL2903	Enzyme	0.0439186	41 / 0Â Â Â Â Â
KR6	Methyl salicylate	L-lactate dehydrogenase A chain	LDHA	P00338	CHEMBL4835	Enzyme	0.0439186	0 / 14Â Â Â Â Â
KR6	Methyl salicylate	L-lactate dehydrogenase B chain	LDHB	P07195	CHEMBL4940	Enzyme	0.0439186	0 / 11Â Â Â Â Â
KR6	Methyl salicylate	Thrombin	F2	P00734	CHEMBL204	Protease	0.0439186	22 / 0Â Â Â Â Â
KR6	Methyl salicylate	Adenosine A1 receptor	ADORA1	P30542	CHEMBL226	Family A G protein-coupled receptor	0.0439186	17 / 0Â Â Â Â Â
KR6	Methyl salicylate	Adenosine A2a receptor	ADORA2A	P29274	CHEMBL251	Family A G protein-coupled receptor	0.0439186	7 / 0Â Â Â Â Â
KR6	Methyl salicylate	Squalene monooxygenase (by homology)	SQLE	Q14534	CHEMBL3592	Enzyme	0.0439186	0 / 4Â Â Â Â Â
KR6	Methyl salicylate	Calcium-activated potassium channel subunit alpha-1	KCNMA1	Q12791	CHEMBL4304	Voltage-gated ion channel	0.0439186	9 / 0Â Â Â Â Â
KR6	Methyl salicylate	Carbonic anhydrase XIII	CA13	Q8N1Q1	CHEMBL3912	Lyase	0.0439186	1 / 3Â Â Â Â Â
KR8	Myrcene	Peroxisome proliferator-activated receptor alpha	PPARA	Q07869	CHEMBL239	Nuclear receptor	0.0544879	1 / 1Â Â Â Â Â
KR8	Myrcene	Cannabinoid receptor 2	CNR2	P34972	CHEMBL253	Family A G protein-coupled receptor	0.0544879	1 / 1Â Â Â Â Â
KR9	Aristolochene	Peroxisome proliferator-activated receptor alpha	PPARA	Q07869	CHEMBL239	Nuclear receptor	0.0619466	0 / 3Â Â Â Â Â
KR9	Aristolochene	Cannabinoid receptor 2	CNR2	P34972	CHEMBL253	Family A G protein-coupled receptor	0.0619466	0 / 1Â Â Â Â Â
KR9	Aristolochene	LXR-alpha	NR1H3	Q13133	CHEMBL2808	Nuclear receptor	0.052424	0 / 16Â Â Â Â Â
KR9	Aristolochene	Cytochrome P450 19A1	CYP19A1	P11511	CHEMBL1978	Cytochrome P450	0.0428942	0 / 178Â Â Â Â Â
KR9	Aristolochene	Androgen Receptor (by homology)	AR	P10275	CHEMBL1871	Nuclear receptor	0.0428942	0 / 52Â Â Â Â Â
KR9	Aristolochene	Estrogen receptor alpha	ESR1	P03372	CHEMBL206	Nuclear receptor	0.0428942	0 / 31Â Â Â Â Â
KR9	Aristolochene	Muscarinic acetylcholine receptor M2	CHRM2	P08172	CHEMBL211	Family A G protein-coupled receptor	0.0428942	0 / 1Â Â Â Â Â
KR9	Aristolochene	Acetylcholinesterase	ACHE	P22303	CHEMBL220	Hydrolase	0.0428942	0 / 1Â Â Â Â Â
KR9	Aristolochene	Norepinephrine transporter	SLC6A2	P23975	CHEMBL222	Electrochemical transporter	0.0428942	0 / 1Â Â Â Â Â
KR9	Aristolochene	Serotonin transporter	SLC6A4	P31645	CHEMBL228	Electrochemical transporter	0.0428942	0 / 1Â Â Â Â Â
KR9	Aristolochene	Cytochrome P450 2C19	CYP2C19	P33261	CHEMBL3622	Cytochrome P450	0.0428942	0 / 1Â Â Â Â Â
KR10	Phenethyl acetate	Beta-chymotrypsin	CTRB1	P17538	CHEMBL4796	Protease	0.125076	8 / 0Â Â Â Â Â
KR10	Phenethyl acetate	GABA-A receptor; alpha-5/beta-3/gamma-2	GABRB3 GABRG2 GABRA5	P28472 P18507 P31644	CHEMBL2094122	Ligand-gated ion channel	0.125076	78 / 0Â Â Â Â Â
KR10	Phenethyl acetate	Cytochrome P450 11B1	CYP11B1	P15538	CHEMBL1908	Cytochrome P450	0.125076	149 / 0Â Â Â Â Â
KR10	Phenethyl acetate	Cytochrome P450 11B2	CYP11B2	P19099	CHEMBL2722	Cytochrome P450	0.125076	176 / 0Â Â Â Â Â
KR10	Phenethyl acetate	Adenosine A1 receptor (by homology)	ADORA1	P30542	CHEMBL226	Family A G protein-coupled receptor	0.125076	132 / 0Â Â Â Â Â
KR10	Phenethyl acetate	Metabotropic glutamate receptor 5 (by homology)	GRM5	P41594	CHEMBL3227	Family C G protein-coupled receptor	0.125076	183 / 0Â Â Â Â Â
KR10	Phenethyl acetate	Cytochrome P450 2A6	CYP2A6	P11509	CHEMBL5282	Cytochrome P450	0.125076	27 / 0Â Â Â Â Â
KR10	Phenethyl acetate	CDC7/DBF4 (Cell division cycle 7-related protein kinase/Activator of S phase kinase)	CDC7	O00311	CHEMBL5443	Kinase	0.125076	15 / 0Â Â Â Â Â
KR10	Phenethyl acetate	GABA receptor alpha-1 subunit	GABRA1	P14867	CHEMBL1962	Ligand-gated ion channel	0.125076	16 / 0Â Â Â Â Â
KR10	Phenethyl acetate	GABA receptor alpha-5 subunit	GABRA5	P31644	CHEMBL5112	Ligand-gated ion channel	0.125076	14 / 0Â Â Â Â Â
KR10	Phenethyl acetate	Cytochrome P450 19A1	CYP19A1	P11511	CHEMBL1978	Cytochrome P450	0.125076	244 / 0Â Â Â Â Â
KR10	Phenethyl acetate	Huntingtin	HTT	P42858	CHEMBL5514	Unclassified protein	0.125076	4 / 0Â Â Â Â Â
KR10	Phenethyl acetate	Peptidyl-glycine alpha-amidating monooxygenase	PAM	P19021	CHEMBL2544	Enzyme	0.125076	0 / 1Â Â Â Â Â
KR10	Phenethyl acetate	Trace amine-associated receptor 1 (by homology)	TAAR1	Q96RJ0	CHEMBL5857	Family A G protein-coupled receptor	0.125076	202 / 0Â Â Â Â Â
KR10	Phenethyl acetate	Platelet-derived growth factor receptor	PDGFRA PDGFRB	P16234 P09619	CHEMBL2095189	Kinase	0.125076	9 / 0Â Â Â Â Â
KR10	Phenethyl acetate	GABA A receptor alpha-2/beta-2/gamma-2	GABRA2 GABRB2 GABRG2	P47869 P47870 P18507	CHEMBL2111413	Ligand-gated ion channel	0.125076	6 / 0Â Â Â Â Â
KR10	Phenethyl acetate	Alpha-1d adrenergic receptor	ADRA1D	P25100	CHEMBL223	Family A G protein-coupled receptor	0.125076	36 / 0Â Â Â Â Â
KR10	Phenethyl acetate	GABA-A receptor; alpha-3/beta-3/gamma-2	GABRB3 GABRA3 GABRG2	P28472 P34903 P18507	CHEMBL2094120	Ligand-gated ion channel	0.125076	42 / 0Â Â Â Â Â
KR10	Phenethyl acetate	GABA-A receptor; alpha-2/beta-3/gamma-2	GABRA2 GABRB3 GABRG2	P47869 P28472 P18507	CHEMBL2094130	Ligand-gated ion channel	0.125076	35 / 0Â Â Â Â Â
KR10	Phenethyl acetate	Metabotropic glutamate receptor 4	GRM4	Q14833	CHEMBL2736	Family C G protein-coupled receptor	0.125076	29 / 0Â Â Â Â Â
KR10	Phenethyl acetate	Thrombin	F2	P00734	CHEMBL204	Protease	0.116739	17 / 0Â Â Â Â Â
KR10	Phenethyl acetate	Trypsin I	PRSS1	P07477	CHEMBL209	Protease	0.116739	13 / 0Â Â Â Â Â
KR10	Phenethyl acetate	Transient receptor potential cation channel subfamily A member 1	TRPA1	O75762	CHEMBL6007	Voltage-gated ion channel	0.116739	30 / 0Â Â Â Â Â
KR10	Phenethyl acetate	Myeloperoxidase	MPO	P05164	CHEMBL2439	Enzyme	0.116739	26 / 0Â Â Â Â Â
KR10	Phenethyl acetate	Protein tyrosine kinase 2 beta	PTK2B	Q14289	CHEMBL5469	Kinase	0.116739	3 / 0Â Â Â Â Â
KR10	Phenethyl acetate	Aldehyde dehydrogenase	ALDH2	P05091	CHEMBL1935	Oxidoreductase	0.116739	11 / 0Â Â Â Â Â
KR10	Phenethyl acetate	Leukocyte elastase	ELANE	P08246	CHEMBL248	Protease	0.116739	72 / 0Â Â Â Â Â
KR10	Phenethyl acetate	Aldehyde dehydrogenase 1A1	ALDH1A1	P00352	CHEMBL3577	Enzyme	0.116739	10 / 0Â Â Â Â Â
KR10	Phenethyl acetate	Aldehyde dehydrogenase dimeric NADP-preferring	ALDH3A1	P30838	CHEMBL3578	Enzyme	0.116739	13 / 0Â Â Â Â Â
KR10	Phenethyl acetate	Butyrylcholinesterase	BCHE	P06276	CHEMBL1914	Hydrolase	0.116739	20 / 0Â Â Â Â Â
KR10	Phenethyl acetate	Telomerase reverse transcriptase	TERT	O14746	CHEMBL2916	Enzyme	0.116739	16 / 0Â Â Â Â Â
KR10	Phenethyl acetate	Leukocyte common antigen	PTPRC	P08575	CHEMBL3243	Enzyme	0.116739	16 / 0Â Â Â Â Â
KR10	Phenethyl acetate	Indoleamine 2,3-dioxygenase	IDO1	P14902	CHEMBL4685	Enzyme	0.116739	17 / 0Â Â Â Â Â
KR10	Phenethyl acetate	Poly [ADP-ribose] polymerase-1	PARP1	P09874	CHEMBL3105	Enzyme	0.116739	50 / 0Â Â Â Â Â
KR10	Phenethyl acetate	N-acylsphingosine-amidohydrolase (by homology)	NAAA	Q02083	CHEMBL4349	Enzyme	0.116739	25 / 0Â Â Â Â Â
KR10	Phenethyl acetate	Cyclooxygenase-1	PTGS1	P23219	CHEMBL221	Oxidoreductase	0.116739	56 / 21Â Â Â Â Â
KR10	Phenethyl acetate	Plasma kallikrein	KLKB1	P03952	CHEMBL2000	Protease	0.116739	3 / 0Â Â Â Â Â
KR10	Phenethyl acetate	Urokinase-type plasminogen activator	PLAU	P00749	CHEMBL3286	Protease	0.116739	9 / 0Â Â Â Â Â
KR10	Phenethyl acetate	Heme oxygenase 1	HMOX1	P09601	CHEMBL2823	Enzyme	0.116739	12 / 0Â Â Â Â Â
KR10	Phenethyl acetate	Chymotrypsin C	CTRC	Q99895	CHEMBL2386	Protease	0.116739	4 / 0Â Â Â Â Â
KR10	Phenethyl acetate	Neuronal acetylcholine receptor protein alpha-4 subunit (by homology)	CHRNA4	P43681	CHEMBL1882	Ligand-gated ion channel	0.116739	2 / 0Â Â Â Â Â
KR10	Phenethyl acetate	Ubiquitin carboxyl-terminal hydrolase 10	USP10	Q14694	CHEMBL3407323	Enzyme	0.116739	1 / 0Â Â Â Â Â
KR10	Phenethyl acetate	Ubiquitin carboxyl-terminal hydrolase 13	USP13	Q92995	CHEMBL3407324	Enzyme	0.116739	1 / 0Â Â Â Â Â
KR10	Phenethyl acetate	Alpha-2a adrenergic receptor	ADRA2A	P08913	CHEMBL1867	Family A G protein-coupled receptor	0.116739	22 / 0Â Â Â Â Â
KR10	Phenethyl acetate	Alpha-2b adrenergic receptor (by homology)	ADRA2B	P18089	CHEMBL1942	Family A G protein-coupled receptor	0.116739	21 / 0Â Â Â Â Â
KR10	Phenethyl acetate	Lysine-specific demethylase 5A	KDM5A	P29375	CHEMBL2424504	Eraser	0.116739	1 / 0Â Â Â Â Â
KR10	Phenethyl acetate	Lysine-specific demethylase 5B	KDM5B	Q9UGL1	CHEMBL3774295	Eraser	0.116739	1 / 0Â Â Â Â Â
KR10	Phenethyl acetate	Toll-like receptor 4 (by homology)	TLR4	O00206	CHEMBL5255	Toll-like and Il-1 receptors	0.116739	10 / 0Â Â Â Â Â
KR10	Phenethyl acetate	Adrenergic receptor alpha-2	ADRA2C	P18825	CHEMBL1916	Family A G protein-coupled receptor	0.116739	19 / 0Â Â Â Â Â
KR10	Phenethyl acetate	PI3-kinase p110-delta/p85-alpha	PIK3CD PIK3R1	O00329 P27986	CHEMBL2111432	Enzyme	0.116739	2 / 0Â Â Â Â Â
KR10	Phenethyl acetate	Alpha-1a adrenergic receptor	ADRA1A	P35348	CHEMBL229	Family A G protein-coupled receptor	0.116739	9 / 0Â Â Â Â Â
KR10	Phenethyl acetate	Phosphodiesterase 7A	PDE7A	Q13946	CHEMBL3012	Phosphodiesterase	0.116739	49 / 0Â Â Â Â Â
KR10	Phenethyl acetate	Phosphodiesterase 7B	PDE7B	Q9NP56	CHEMBL4716	Phosphodiesterase	0.116739	5 / 0Â Â Â Â Â
KR10	Phenethyl acetate	Tankyrase-2	TNKS2	Q9H2K2	CHEMBL6154	Enzyme	0.116739	27 / 0Â Â Â Â Â
KR10	Phenethyl acetate	Muscarinic acetylcholine receptor M2	CHRM2	P08172	CHEMBL211	Family A G protein-coupled receptor	0.116739	37 / 20Â Â Â Â Â
KR10	Phenethyl acetate	Muscarinic acetylcholine receptor M1	CHRM1	P11229	CHEMBL216	Family A G protein-coupled receptor	0.116739	64 / 19Â Â Â Â Â
KR10	Phenethyl acetate	Cyclin-dependent kinase 2	CDK2	P24941	CHEMBL301	Kinase	0.116739	19 / 0Â Â Â Â Â
KR10	Phenethyl acetate	Cytochrome P450 1A2	CYP1A2	P05177	CHEMBL3356	Cytochrome P450	0.116739	6 / 0Â Â Â Â Â
KR10	Phenethyl acetate	Dual specificity phosphatase Cdc25A	CDC25A	P30304	CHEMBL3775	Phosphatase	0.116739	5 / 0Â Â Â Â Â
KR10	Phenethyl acetate	Metabotropic glutamate receptor 2 (by homology)	GRM2	Q14416	CHEMBL5137	Family C G protein-coupled receptor	0.116739	11 / 0Â Â Â Â Â
KR10	Phenethyl acetate	Egl nine homolog 3	EGLN3	Q9H6Z9	CHEMBL5705	Enzyme	0.116739	2 / 0Â Â Â Â Â
KR10	Phenethyl acetate	CREB-binding protein/p53	CREBBP	Q92793	CHEMBL5747	Writer	0.116739	3 / 0Â Â Â Â Â
KR10	Phenethyl acetate	Tankyrase-1	TNKS	O95271	CHEMBL6164	Enzyme	0.116739	13 / 0Â Â Â Â Â
KR10	Phenethyl acetate	Monoglyceride lipase	MGLL	Q99685	CHEMBL4191	Enzyme	0.116739	29 / 1Â Â Â Â Â
KR10	Phenethyl acetate	Monoamine oxidase B	MAOB	P27338	CHEMBL2039	Oxidoreductase	0.116739	172 / 0Â Â Â Â Â
KR10	Phenethyl acetate	Protein-tyrosine phosphatase 1B	PTPN1	P18031	CHEMBL335	Phosphatase	0.116739	15 / 0Â Â Â Â Â
KR10	Phenethyl acetate	Phosphodiesterase 10A	PDE10A	Q9Y233	CHEMBL4409	Phosphodiesterase	0.116739	52 / 0Â Â Â Â Â
KR10	Phenethyl acetate	Tyrosine-protein kinase JAK3	JAK3	P52333	CHEMBL2148	Kinase	0.116739	33 / 0Â Â Â Â Â
KR10	Phenethyl acetate	Tyrosine-protein kinase JAK2	JAK2	O60674	CHEMBL2971	Kinase	0.116739	60 / 0Â Â Â Â Â
KR10	Phenethyl acetate	Prostanoid DP receptor	PTGDR	Q13258	CHEMBL4427	Family A G protein-coupled receptor	0.116739	1 / 0Â Â Â Â Â
KR10	Phenethyl acetate	G protein-coupled receptor 44	PTGDR2	Q9Y5Y4	CHEMBL5071	Family A G protein-coupled receptor	0.116739	1 / 0Â Â Â Â Â
KR10	Phenethyl acetate	Potassium channel subfamily K member 2 (by homology)	KCNK2	O95069	CHEMBL2321615	Voltage-gated ion channel	0.116739	1 / 0Â Â Â Â Â
KR11	Ethyl benzoate	Carbonic anhydrase II	CA2	P00918	CHEMBL205	Lyase	0.0630257	4 / 54Â Â Â Â Â
KR11	Ethyl benzoate	Carbonic anhydrase I	CA1	P00915	CHEMBL261	Lyase	0.0630257	5 / 53Â Â Â Â Â
KR11	Ethyl benzoate	D-amino-acid oxidase	DAO	P14920	CHEMBL5485	Enzyme	0.0535179	0 / 1Â Â Â Â Â
KR11	Ethyl benzoate	Carbonic anhydrase XII	CA12	O43570	CHEMBL3242	Lyase	0.0535179	8 / 34Â Â Â Â Â
KR11	Ethyl benzoate	Carbonic anhydrase IX	CA9	Q16790	CHEMBL3594	Lyase	0.0535179	8 / 34Â Â Â Â Â
KR11	Ethyl benzoate	Squalene monooxygenase (by homology)	SQLE	Q14534	CHEMBL3592	Enzyme	0.0439186	0 / 4Â Â Â Â Â
KR11	Ethyl benzoate	Thymidylate synthase	TYMS	P04818	CHEMBL1952	Transferase	0.0439186	2 / 9Â Â Â Â Â
KR11	Ethyl benzoate	Protein kinase C delta	PRKCD	Q05655	CHEMBL2996	Kinase	0.0439186	0 / 3Â Â Â Â Â
KR11	Ethyl benzoate	Protein kinase C alpha	PRKCA	P17252	CHEMBL299	Kinase	0.0439186	0 / 3Â Â Â Â Â
KR11	Ethyl benzoate	C-C chemokine receptor type 1	CCR1	P32246	CHEMBL2413	Family A G protein-coupled receptor	0.0439186	9 / 0Â Â Â Â Â
KR11	Ethyl benzoate	C-C chemokine receptor type 8	CCR8	P51685	CHEMBL4596	Family A G protein-coupled receptor	0.0439186	9 / 0Â Â Â Â Â
KR11	Ethyl benzoate	Dopamine transporter	SLC6A3	Q01959	CHEMBL238	Electrochemical transporter	0.0439186	32 / 8Â Â Â Â Â
KR12	Methyl benzoate	D-amino-acid oxidase	DAO	P14920	CHEMBL5485	Enzyme	0.0849737	0 / 1Â Â Â Â Â
KR12	Methyl benzoate	Carbonic anhydrase I	CA1	P00915	CHEMBL261	Lyase	0.0443083	8 / 60Â Â Â Â Â
KR12	Methyl benzoate	Carbonic anhydrase IX	CA9	Q16790	CHEMBL3594	Lyase	0.0443083	5 / 38Â Â Â Â Â
KR12	Methyl benzoate	Carbonic anhydrase II	CA2	P00918	CHEMBL205	Lyase	0.0443083	6 / 61Â Â Â Â Â
KR12	Methyl benzoate	Carbonic anhydrase VII	CA7	P43166	CHEMBL2326	Lyase	0.0443083	2 / 28Â Â Â Â Â
KR12	Methyl benzoate	Carbonic anhydrase XII	CA12	O43570	CHEMBL3242	Lyase	0.0443083	2 / 39Â Â Â Â Â
KR12	Methyl benzoate	Carbonic anhydrase XIV	CA14	Q9ULX7	CHEMBL3510	Lyase	0.0443083	2 / 31Â Â Â Â Â
KR12	Methyl benzoate	Estrogen receptor beta	ESR2	Q92731	CHEMBL242	Nuclear receptor	0.0443083	0 / 5Â Â Â Â Â
KR12	Methyl benzoate	Thymidylate synthase	TYMS	P04818	CHEMBL1952	Transferase	0.0339707	4 / 7Â Â Â Â Â
KR12	Methyl benzoate	Alpha-(1,3)-fucosyltransferase 7	FUT7	Q11130	CHEMBL3596077	Transferase	0.0238327	0 / 2Â Â Â Â Â
KR13	Tricyclene	Testis-specific androgen-binding protein	SHBG	P04278	CHEMBL3305	Secreted protein	0.0649511	0 / 4Â Â Â Â Â
KR14	Benzyl salicylate	Carbonic anhydrase II	CA2	P00918	CHEMBL205	Lyase	0.319151	313 / 50Â Â Â Â Â
KR14	Benzyl salicylate	Carbonic anhydrase I	CA1	P00915	CHEMBL261	Lyase	0.319151	264 / 49Â Â Â Â Â
KR14	Benzyl salicylate	Carbonic anhydrase XII	CA12	O43570	CHEMBL3242	Lyase	0.319151	200 / 30Â Â Â Â Â
KR14	Benzyl salicylate	Carbonic anhydrase IX	CA9	Q16790	CHEMBL3594	Lyase	0.319151	237 / 29Â Â Â Â Â
KR14	Benzyl salicylate	Carbonic anhydrase VII	CA7	P43166	CHEMBL2326	Lyase	0.138924	77 / 27Â Â Â Â Â
KR14	Benzyl salicylate	Carbonic anhydrase XIV	CA14	Q9ULX7	CHEMBL3510	Lyase	0.130044	53 / 27Â Â Â Â Â
KR14	Benzyl salicylate	Estrogen receptor beta	ESR2	Q92731	CHEMBL242	Nuclear receptor	0.0579569	40 / 5Â Â Â Â Â
KR14	Benzyl salicylate	Calcium-activated potassium channel subunit alpha-1	KCNMA1	Q12791	CHEMBL4304	Voltage-gated ion channel	0.0489529	15 / 0Â Â Â Â Â
KR14	Benzyl salicylate	Vascular endothelial growth factor receptor 2	KDR	P35968	CHEMBL279	Kinase	0.0489529	368 / 1Â Â Â Â Â
KR14	Benzyl salicylate	Diamine oxidase	AOC1	P19801	CHEMBL2118	Enzyme	0.0489529	2 / 0Â Â Â Â Â
KR14	Benzyl salicylate	Adenosine A1 receptor	ADORA1	P30542	CHEMBL226	Family A G protein-coupled receptor	0.0489529	438 / 0Â Â Â Â Â
KR14	Benzyl salicylate	Adenosine A2a receptor	ADORA2A	P29274	CHEMBL251	Family A G protein-coupled receptor	0.0489529	339 / 0Â Â Â Â Â
KR14	Benzyl salicylate	Metabotropic glutamate receptor 5	GRM5	P41594	CHEMBL3227	Family C G protein-coupled receptor	0.0489529	541 / 0Â Â Â Â Â
KR14	Benzyl salicylate	Fatty acid desaturase 1	FADS1	O60427	CHEMBL5840	Enzyme	0.0489529	8 / 0Â Â Â Â Â
KR14	Benzyl salicylate	Cyclin-dependent kinase 5/CDK5 activator 1	CDK5R1 CDK5	Q15078 Q00535	CHEMBL1907600	Kinase	0.0489529	159 / 0Â Â Â Â Â
KR14	Benzyl salicylate	Cyclin-dependent kinase 1/cyclin B	CCNB3 CDK1 CCNB1 CCNB2	Q8WWL7 P06493 P14635 O95067	CHEMBL2094127	Other cytosolic protein	0.0489529	93 / 0Â Â Â Â Â
KR14	Benzyl salicylate	Tyrosine-protein kinase receptor FLT3	FLT3	P36888	CHEMBL1974	Kinase	0.0489529	79 / 0Â Â Â Â Â
KR14	Benzyl salicylate	Squalene monooxygenase (by homology)	SQLE	Q14534	CHEMBL3592	Enzyme	0.0489529	0 / 7Â Â Â Â Â
KR14	Benzyl salicylate	Phosphodiesterase 5A	PDE5A	O76074	CHEMBL1827	Phosphodiesterase	0.0489529	160 / 0Â Â Â Â Â
KR14	Benzyl salicylate	Serine/threonine-protein kinase PIM1	PIM1	P11309	CHEMBL2147	Kinase	0.0489529	126 / 0Â Â Â Â Â
KR14	Benzyl salicylate	dCTP pyrophosphatase 1	DCTPP1	Q9H773	CHEMBL3769292	Enzyme	0.0489529	10 / 0Â Â Â Â Â
KR14	Benzyl salicylate	NAD-dependent deacetylase sirtuin 1	SIRT1	Q96EB6	CHEMBL4506	Eraser	0.0489529	6 / 0Â Â Â Â Â
KR14	Benzyl salicylate	Branched-chain-amino-acid aminotransferase, mitochondrial	BCAT2	O15382	CHEMBL3616354	Transferase	0.0489529	15 / 0Â Â Â Â Â
KR14	Benzyl salicylate	Poly [ADP-ribose] polymerase 2	PARP2	Q9UGN5	CHEMBL5366	Enzyme	0.0489529	21 / 0Â Â Â Â Â
KR14	Benzyl salicylate	Tankyrase-2	TNKS2	Q9H2K2	CHEMBL6154	Enzyme	0.0489529	45 / 0Â Â Â Â Â
KR14	Benzyl salicylate	Tankyrase-1	TNKS	O95271	CHEMBL6164	Enzyme	0.0489529	33 / 0Â Â Â Â Â
KR14	Benzyl salicylate	Cathepsin K	CTSK	P43235	CHEMBL268	Protease	0.0489529	143 / 0Â Â Â Â Â
KR14	Benzyl salicylate	Matrix metalloproteinase 9	MMP9	P14780	CHEMBL321	Protease	0.0489529	57 / 0Â Â Â Â Â
KR14	Benzyl salicylate	Matrix metalloproteinase 2	MMP2	P08253	CHEMBL333	Protease	0.0489529	58 / 0Â Â Â Â Â
KR14	Benzyl salicylate	Beta-chymotrypsin	CTRB1	P17538	CHEMBL4796	Protease	0.0489529	6 / 0Â Â Â Â Â
KR14	Benzyl salicylate	Macrophage colony stimulating factor receptor	CSF1R	P07333	CHEMBL1844	Kinase	0.0489529	56 / 0Â Â Â Â Â
KR14	Benzyl salicylate	Serine/threonine-protein kinase Aurora-B	AURKB	Q96GD4	CHEMBL2185	Kinase	0.0489529	55 / 1Â Â Â Â Â
KR14	Benzyl salicylate	Caspase-6	CASP6	P55212	CHEMBL3308	Protease	0.0489529	6 / 0Â Â Â Â Â
KR14	Benzyl salicylate	c-Jun N-terminal kinase 1	MAPK8	P45983	CHEMBL2276	Kinase	0.0489529	183 / 0Â Â Â Â Â
KR14	Benzyl salicylate	c-Jun N-terminal kinase 3	MAPK10	P53779	CHEMBL2637	Kinase	0.0489529	121 / 0Â Â Â Â Â
KR14	Benzyl salicylate	c-Jun N-terminal kinase 2	MAPK9	P45984	CHEMBL4179	Kinase	0.0489529	79 / 0Â Â Â Â Â
KR14	Benzyl salicylate	LDL-associated phospholipase A2	PLA2G7	Q13093	CHEMBL3514	Enzyme	0.0489529	28 / 0Â Â Â Â Â
KR14	Benzyl salicylate	Serine/threonine-protein kinase PLK4	PLK4	O00444	CHEMBL3788	Kinase	0.0489529	9 / 0Â Â Â Â Â
KR14	Benzyl salicylate	Complement C1r	C1R	P00736	CHEMBL4611	Protease	0.0489529	12 / 0Â Â Â Â Â
KR14	Benzyl salicylate	Estradiol 17-beta-dehydrogenase 2	HSD17B2	P37059	CHEMBL2789	Enzyme	0.0489529	25 / 0Â Â Â Â Â
KR14	Benzyl salicylate	Thymidylate synthase	TYMS	P04818	CHEMBL1952	Transferase	0.0489529	100 / 11Â Â Â Â Â
KR14	Benzyl salicylate	Egl nine homolog 1	EGLN1	Q9GZT9	CHEMBL5697	Oxidoreductase	0.0489529	13 / 0Â Â Â Â Â
KR14	Benzyl salicylate	Alkaline phosphatase, tissue-nonspecific isozyme	ALPL	P05186	CHEMBL5979	Enzyme	0.0489529	62 / 0Â Â Â Â Â
KR14	Benzyl salicylate	Cathepsin (V and K)	CTSV	O60911	CHEMBL3272	Protease	0.0489529	14 / 0Â Â Â Â Â
KR14	Benzyl salicylate	Cathepsin L	CTSL	P07711	CHEMBL3837	Protease	0.0489529	105 / 0Â Â Â Â Â
KR14	Benzyl salicylate	Arachidonate 15-lipoxygenase	ALOX15	P16050	CHEMBL2903	Enzyme	0.0489529	73 / 0Â Â Â Â Â
KR14	Benzyl salicylate	Serine/threonine-protein kinase 33	STK33	Q9BYT3	CHEMBL6005	Kinase	0.0489529	17 / 0Â Â Â Â Â
KR14	Benzyl salicylate	Hepatocyte growth factor receptor	MET	P08581	CHEMBL3717	Kinase	0.0489529	230 / 2Â Â Â Â Â
KR14	Benzyl salicylate	Serine/threonine-protein kinase Aurora-C	AURKC	Q9UQB9	CHEMBL3935	Kinase	0.0489529	9 / 0Â Â Â Â Â
KR14	Benzyl salicylate	Serine/threonine-protein kinase Aurora-A	AURKA	O14965	CHEMBL4722	Kinase	0.0489529	77 / 0Â Â Â Â Â
KR14	Benzyl salicylate	Interleukin-8 receptor B	CXCR2	P25025	CHEMBL2434	Family A G protein-coupled receptor	0.0489529	60 / 0Â Â Â Â Â
KR14	Benzyl salicylate	Estrogen receptor alpha	ESR1	P03372	CHEMBL206	Nuclear receptor	0.0489529	23 / 1Â Â Â Â Â
KR14	Benzyl salicylate	Glycogen synthase kinase-3 beta	GSK3B	P49841	CHEMBL262	Kinase	0.0489529	298 / 0Â Â Â Â Â
KR14	Benzyl salicylate	Cyclin-dependent kinase 2	CDK2	P24941	CHEMBL301	Kinase	0.0489529	155 / 0Â Â Â Â Â
KR14	Benzyl salicylate	Cyclin-dependent kinase 1	CDK1	P06493	CHEMBL308	Kinase	0.0489529	70 / 0Â Â Â Â Â
KR14	Benzyl salicylate	P2X purinoceptor 3	P2RX3	P56373	CHEMBL2998	Ligand-gated ion channel	0.0489529	11 / 0Â Â Â Â Â
KR14	Benzyl salicylate	Endothelin-converting enzyme 2	ECE2	O60344	CHEMBL5890	Protease	0.0489529	2 / 0Â Â Â Â Â
KR14	Benzyl salicylate	Histone deacetylase 2	HDAC2	Q92769	CHEMBL1937	Eraser	0.0489529	25 / 0Â Â Â Â Â
KR14	Benzyl salicylate	Histone deacetylase 8	HDAC8	Q9BY41	CHEMBL3192	Eraser	0.0489529	21 / 0Â Â Â Â Â
KR14	Benzyl salicylate	Adenosine A3 receptor	ADORA3	P0DMS8	CHEMBL256	Family A G protein-coupled receptor	0.0489529	229 / 0Â Â Â Â Â
KR14	Benzyl salicylate	Quinone reductase 1	NQO1	P15559	CHEMBL3623	Enzyme	0.0489529	3 / 0Â Â Â Â Â
KR14	Benzyl salicylate	Quinone reductase 2	NQO2	P16083	CHEMBL3959	Enzyme	0.0489529	15 / 0Â Â Â Â Â
KR14	Benzyl salicylate	Chymase	CMA1	P23946	CHEMBL4068	Protease	0.0489529	62 / 0Â Â Â Â Â
KR14	Benzyl salicylate	Cathepsin G	CTSG	P08311	CHEMBL4071	Protease	0.0489529	32 / 0Â Â Â Â Â
KR14	Benzyl salicylate	11-beta-hydroxysteroid dehydrogenase 1	HSD11B1	P28845	CHEMBL4235	Enzyme	0.0489529	148 / 0Â Â Â Â Â
KR14	Benzyl salicylate	Nucleotide-binding oligomerization domain-containing protein 1	NOD1	Q9Y239	CHEMBL1293222	Unclassified protein	0.0489529	3 / 0Â Â Â Â Â
KR14	Benzyl salicylate	Nucleotide-binding oligomerization domain-containing protein 2	NOD2	Q9HC29	CHEMBL1293266	Unclassified protein	0.0489529	1 / 0Â Â Â Â Â
KR14	Benzyl salicylate	Cyclin-dependent kinase 4	CDK4	P11802	CHEMBL331	Kinase	0.0489529	63 / 0Â Â Â Â Â
KR15	Ethyl stearate	Vitamin D receptor	VDR	P11473	CHEMBL1977	Nuclear receptor	0.135202	0 / 2Â Â Â Â Â
KR15	Ethyl stearate	Carbonic anhydrase II	CA2	P00918	CHEMBL205	Lyase	0.119404	6 / 1Â Â Â Â Â
KR15	Ethyl stearate	Dual specificity phosphatase Cdc25A	CDC25A	P30304	CHEMBL3775	Phosphatase	0.111502	0 / 7Â Â Â Â Â
KR15	Ethyl stearate	UDP-glucuronosyltransferase 2B7	UGT2B7	P16662	CHEMBL4370	Enzyme	0.111502	0 / 6Â Â Â Â Â
KR15	Ethyl stearate	Carbonic anhydrase I	CA1	P00915	CHEMBL261	Lyase	0.111502	4 / 3Â Â Â Â Â
KR15	Ethyl stearate	HMG-CoA reductase	HMGCR	P04035	CHEMBL402	Oxidoreductase	0.111502	0 / 38Â Â Â Â Â
KR15	Ethyl stearate	Protein-tyrosine phosphatase 1B	PTPN1	P18031	CHEMBL335	Phosphatase	0.111502	11 / 24Â Â Â Â Â
KR15	Ethyl stearate	Peptidyl-glycine alpha-amidating monooxygenase	PAM	P19021	CHEMBL2544	Enzyme	0.111502	0 / 2Â Â Â Â Â
KR15	Ethyl stearate	Estradiol 17-beta-dehydrogenase 3	HSD17B3	P37058	CHEMBL4234	Enzyme	0.111502	0 / 14Â Â Â Â Â
KR15	Ethyl stearate	N-acylsphingosine-amidohydrolase	NAAA	Q02083	CHEMBL4349	Enzyme	0.111502	1 / 0Â Â Â Â Â
KR15	Ethyl stearate	Acetylcholinesterase	ACHE	P22303	CHEMBL220	Hydrolase	0.111502	6 / 2Â Â Â Â Â
KR15	Ethyl stearate	Vanilloid receptor	TRPV1	Q8NER1	CHEMBL4794	Voltage-gated ion channel	0.111502	11 / 0Â Â Â Â Â
KR15	Ethyl stearate	Protein kinase C epsilon	PRKCE	Q02156	CHEMBL3582	Kinase	0.111502	0 / 1Â Â Â Â Â
KR15	Ethyl stearate	Protein kinase C theta	PRKCQ	Q04759	CHEMBL3920	Kinase	0.111502	0 / 2Â Â Â Â Â
KR15	Ethyl stearate	Protein kinase C eta (by homology)	PRKCH	P24723	CHEMBL3616	Kinase	0.111502	0 / 1Â Â Â Â Â
KR15	Ethyl stearate	Protein kinase C gamma (by homology)	PRKCG	P05129	CHEMBL2938	Kinase	0.111502	0 / 1Â Â Â Â Â
KR15	Ethyl stearate	Acyl coenzyme A:cholesterol acyltransferase 1	SOAT1	P35610	CHEMBL2782	Enzyme	0.111502	15 / 0Â Â Â Â Â
KR15	Ethyl stearate	Acyl coenzyme A:cholesterol acyltransferase 2	SOAT2	O75908	CHEMBL4465	Enzyme	0.111502	1 / 0Â Â Â Â Â
KR15	Ethyl stearate	Cytochrome P450 19A1	CYP19A1	P11511	CHEMBL1978	Cytochrome P450	0.111502	2 / 43Â Â Â Â Â
KR15	Ethyl stearate	Carnitine O-palmitoyltransferase 1, liver isoform (by homology)	CPT1A	P50416	CHEMBL1293194	Enzyme	0.111502	0 / 4Â Â Â Â Â
KR15	Ethyl stearate	Acyl-protein thioesterase 1	LYPLA1	O75608	CHEMBL1681631	Enzyme	0.111502	1 / 0Â Â Â Â Â
KR15	Ethyl stearate	Acyl-protein thioesterase 2	LYPLA2	O95372	CHEMBL1932891	Enzyme	0.111502	1 / 0Â Â Â Â Â
KR15	Ethyl stearate	Acetyl-CoA carboxylase 2	ACACB	O00763	CHEMBL4829	Ligase	0.111502	90 / 0Â Â Â Â Â
KR15	Ethyl stearate	Melatonin receptor 1A	MTNR1A	P48039	CHEMBL1945	Family A G protein-coupled receptor	0.111502	4 / 0Â Â Â Â Â
KR15	Ethyl stearate	Melatonin receptor 1B	MTNR1B	P49286	CHEMBL1946	Family A G protein-coupled receptor	0.111502	4 / 0Â Â Â Â Â
KR15	Ethyl stearate	Glucose-dependent insulinotropic receptor	GPR119	Q8TDV5	CHEMBL5652	Family A G protein-coupled receptor	0.111502	10 / 0Â Â Â Â Â
KR15	Ethyl stearate	Protein phosphatase 2C beta	PPM1B	O75688	CHEMBL2845	Phosphatase	0.111502	0 / 5Â Â Â Â Â
KR15	Ethyl stearate	Serine/threonine protein phosphatase PP1-gamma catalytic subunit	PPP1CC	P36873	CHEMBL4438	Phosphatase	0.111502	0 / 5Â Â Â Â Â
KR15	Ethyl stearate	Epidermal growth factor receptor erbB1	EGFR	P00533	CHEMBL203	Kinase	0.111502	9 / 0Â Â Â Â Â
KR15	Ethyl stearate	Fatty acid binding protein adipocyte	FABP4	P15090	CHEMBL2083	Fatty acid binding protein family	0.111502	0 / 2Â Â Â Â Â
KR15	Ethyl stearate	Fatty acid binding protein muscle	FABP3	P05413	CHEMBL3344	Fatty acid binding protein family	0.111502	0 / 2Â Â Â Â Â
KR15	Ethyl stearate	Fatty acid binding protein epidermal	FABP5	Q01469	CHEMBL3674	Fatty acid binding protein family	0.111502	0 / 2Â Â Â Â Â
KR15	Ethyl stearate	Free fatty acid receptor 1	FFAR1	O14842	CHEMBL4422	Family A G protein-coupled receptor	0.111502	0 / 1Â Â Â Â Â
KR15	Ethyl stearate	Fatty acid binding protein intestinal	FABP2	P12104	CHEMBL4879	Fatty acid binding protein family	0.111502	0 / 1Â Â Â Â Â
KR15	Ethyl stearate	NAD-dependent deacetylase sirtuin 2	SIRT2	Q8IXJ6	CHEMBL4462	Eraser	0.111502	1 / 1Â Â Â Â Â
KR16	Benzyl acetate	Beta-chymotrypsin	CTRB1	P17538	CHEMBL4796	Protease	0.0630257	4 / 0Â Â Â Â Â
KR16	Benzyl acetate	Carbonic anhydrase II	CA2	P00918	CHEMBL205	Lyase	0.0535179	42 / 41Â Â Â Â Â
KR16	Benzyl acetate	Carbonic anhydrase I	CA1	P00915	CHEMBL261	Lyase	0.0535179	34 / 41Â Â Â Â Â
KR16	Benzyl acetate	Thrombin	F2	P00734	CHEMBL204	Protease	0.0439186	15 / 0Â Â Â Â Â
KR16	Benzyl acetate	Trypsin I	PRSS1	P07477	CHEMBL209	Protease	0.0439186	8 / 0Â Â Â Â Â
KR16	Benzyl acetate	Chymotrypsin C	CTRC	Q99895	CHEMBL2386	Protease	0.0439186	2 / 0Â Â Â Â Â
KR16	Benzyl acetate	Metabotropic glutamate receptor 5 (by homology)	GRM5	P41594	CHEMBL3227	Family C G protein-coupled receptor	0.0439186	79 / 0Â Â Â Â Â
KR16	Benzyl acetate	Huntingtin	HTT	P42858	CHEMBL5514	Unclassified protein	0.0439186	4 / 0Â Â Â Â Â
KR16	Benzyl acetate	Cytochrome P450 2A6	CYP2A6	P11509	CHEMBL5282	Cytochrome P450	0.0439186	23 / 0Â Â Â Â Â
KR16	Benzyl acetate	Trace amine-associated receptor 1 (by homology)	TAAR1	Q96RJ0	CHEMBL5857	Family A G protein-coupled receptor	0.0439186	92 / 0Â Â Â Â Â
KR16	Benzyl acetate	GABA-A receptor; alpha-5/beta-3/gamma-2	GABRB3 GABRG2 GABRA5	P28472 P18507 P31644	CHEMBL2094122	Ligand-gated ion channel	0.0439186	41 / 0Â Â Â Â Â
KR16	Benzyl acetate	Carbonic anhydrase XII	CA12	O43570	CHEMBL3242	Lyase	0.0439186	51 / 29Â Â Â Â Â
KR16	Benzyl acetate	Carbonic anhydrase XIV	CA14	Q9ULX7	CHEMBL3510	Lyase	0.0439186	22 / 25Â Â Â Â Â
KR16	Benzyl acetate	Carbonic anhydrase IX	CA9	Q16790	CHEMBL3594	Lyase	0.0439186	59 / 28Â Â Â Â Â
KR16	Benzyl acetate	CDC7/DBF4 (Cell division cycle 7-related protein kinase/Activator of S phase kinase)	CDC7	O00311	CHEMBL5443	Kinase	0.0439186	7 / 0Â Â Â Â Â
KR16	Benzyl acetate	Toll-like receptor 4 (by homology)	TLR4	O00206	CHEMBL5255	Toll-like and Il-1 receptors	0.0439186	8 / 0Â Â Â Â Â
KR16	Benzyl acetate	Egl nine homolog 3	EGLN3	Q9H6Z9	CHEMBL5705	Enzyme	0.0439186	2 / 0Â Â Â Â Â
KR16	Benzyl acetate	Butyrylcholinesterase	BCHE	P06276	CHEMBL1914	Hydrolase	0.0439186	9 / 0Â Â Â Â Â
KR16	Benzyl acetate	Acyl coenzyme A:cholesterol acyltransferase	CES1	P23141	CHEMBL2265	Enzyme	0.0439186	44 / 0Â Â Â Â Â
KR16	Benzyl acetate	Adenosine A1 receptor (by homology)	ADORA1	P30542	CHEMBL226	Family A G protein-coupled receptor	0.0439186	58 / 0Â Â Â Â Â
KR16	Benzyl acetate	Telomerase reverse transcriptase	TERT	O14746	CHEMBL2916	Enzyme	0.0439186	9 / 0Â Â Â Â Â
KR16	Benzyl acetate	Carboxylesterase 2	CES2	O00748	CHEMBL3180	Enzyme	0.0439186	29 / 0Â Â Â Â Â
KR16	Benzyl acetate	Leukocyte common antigen	PTPRC	P08575	CHEMBL3243	Enzyme	0.0439186	11 / 0Â Â Â Â Â
KR16	Benzyl acetate	Epoxide hydrolase 1	EPHX1	P07099	CHEMBL1968	Protease	0.0439186	7 / 0Â Â Â Â Â
KR16	Benzyl acetate	Cytochrome P450 19A1	CYP19A1	P11511	CHEMBL1978	Cytochrome P450	0.0439186	129 / 0Â Â Â Â Â
KR16	Benzyl acetate	Plasma kallikrein	KLKB1	P03952	CHEMBL2000	Protease	0.0439186	3 / 0Â Â Â Â Â
KR16	Benzyl acetate	Urokinase-type plasminogen activator	PLAU	P00749	CHEMBL3286	Protease	0.0439186	7 / 0Â Â Â Â Â
KR16	Benzyl acetate	Lysine-specific demethylase 5A	KDM5A	P29375	CHEMBL2424504	Eraser	0.0439186	1 / 0Â Â Â Â Â
KR16	Benzyl acetate	Lysine-specific demethylase 5B	KDM5B	Q9UGL1	CHEMBL3774295	Eraser	0.0439186	1 / 0Â Â Â Â Â
KR16	Benzyl acetate	Cyclin-dependent kinase 2	CDK2	P24941	CHEMBL301	Kinase	0.0439186	13 / 0Â Â Â Â Â
KR16	Benzyl acetate	Cytochrome P450 11B1	CYP11B1	P15538	CHEMBL1908	Cytochrome P450	0.0439186	74 / 0Â Â Â Â Â
KR16	Benzyl acetate	Cytochrome P450 11B2	CYP11B2	P19099	CHEMBL2722	Cytochrome P450	0.0439186	84 / 0Â Â Â Â Â
KR16	Benzyl acetate	N-acylsphingosine-amidohydrolase (by homology)	NAAA	Q02083	CHEMBL4349	Enzyme	0.0439186	15 / 0Â Â Â Â Â
KR16	Benzyl acetate	Phosphodiesterase 10A	PDE10A	Q9Y233	CHEMBL4409	Phosphodiesterase	0.0439186	27 / 0Â Â Â Â Â
KR16	Benzyl acetate	Thymidylate synthase	TYMS	P04818	CHEMBL1952	Transferase	0.0439186	4 / 6Â Â Â Â Â
KR16	Benzyl acetate	Platelet-derived growth factor receptor	PDGFRA PDGFRB	P16234 P09619	CHEMBL2095189	Kinase	0.0439186	7 / 0Â Â Â Â Â
KR16	Benzyl acetate	Monoglyceride lipase	MGLL	Q99685	CHEMBL4191	Enzyme	0.0439186	23 / 0Â Â Â Â Â
KR16	Benzyl acetate	GABA-A receptor; alpha-3/beta-3/gamma-2	GABRB3 GABRA3 GABRG2	P28472 P34903 P18507	CHEMBL2094120	Ligand-gated ion channel	0.0439186	10 / 0Â Â Â Â Â
KR16	Benzyl acetate	GABA-A receptor; alpha-1/beta-3/gamma-2	GABRB3 GABRG2 GABRA1	P28472 P18507 P14867	CHEMBL2094121	Ligand-gated ion channel	0.0439186	10 / 0Â Â Â Â Â
KR16	Benzyl acetate	GABA-A receptor; alpha-2/beta-3/gamma-2	GABRA2 GABRB3 GABRG2	P47869 P28472 P18507	CHEMBL2094130	Ligand-gated ion channel	0.0439186	8 / 0Â Â Â Â Â
KR16	Benzyl acetate	Tyrosine-protein kinase JAK3	JAK3	P52333	CHEMBL2148	Kinase	0.0439186	22 / 0Â Â Â Â Â
KR16	Benzyl acetate	Tyrosine-protein kinase JAK2	JAK2	O60674	CHEMBL2971	Kinase	0.0439186	37 / 0Â Â Â Â Â
KR17	Heptadecane	Testis-specific androgen-binding protein	SHBG	P04278	CHEMBL3305	Secreted protein	0.0759736	0 / 1Â Â Â Â Â
KR17	Heptadecane	Sphingosine kinase 2 (by homology)	SPHK2	Q9NRA0	CHEMBL3023	Enzyme	0.0489529	1 / 0Â Â Â Â Â
KR17	Heptadecane	C-X-C chemokine receptor type 3	CXCR3	P49682	CHEMBL4441	Family A G protein-coupled receptor	0.0489529	24 / 0Â Â Â Â Â
KR20	Ethyl palmitate	Dual specificity phosphatase Cdc25A	CDC25A	P30304	CHEMBL3775	Phosphatase	0.108771	0 / 7Â Â Â Â Â
KR20	Ethyl palmitate	UDP-glucuronosyltransferase 2B7	UGT2B7	P16662	CHEMBL4370	Enzyme	0.108771	0 / 6Â Â Â Â Â
KR20	Ethyl palmitate	Carbonic anhydrase II	CA2	P00918	CHEMBL205	Lyase	0.108771	14 / 1Â Â Â Â Â
KR20	Ethyl palmitate	Carbonic anhydrase I	CA1	P00915	CHEMBL261	Lyase	0.100579	13 / 3Â Â Â Â Â
KR20	Ethyl palmitate	Protein-tyrosine phosphatase 1B	PTPN1	P18031	CHEMBL335	Phosphatase	0.100579	6 / 24Â Â Â Â Â
KR20	Ethyl palmitate	HMG-CoA reductase	HMGCR	P04035	CHEMBL402	Oxidoreductase	0.100579	0 / 38Â Â Â Â Â
KR20	Ethyl palmitate	Vitamin D receptor	VDR	P11473	CHEMBL1977	Nuclear receptor	0.100579	3 / 2Â Â Â Â Â
KR20	Ethyl palmitate	Peptidyl-glycine alpha-amidating monooxygenase	PAM	P19021	CHEMBL2544	Enzyme	0.100579	0 / 2Â Â Â Â Â
KR20	Ethyl palmitate	Acetylcholinesterase	ACHE	P22303	CHEMBL220	Hydrolase	0.100579	21 / 2Â Â Â Â Â
KR20	Ethyl palmitate	Estradiol 17-beta-dehydrogenase 3	HSD17B3	P37058	CHEMBL4234	Enzyme	0.100579	0 / 14Â Â Â Â Â
KR20	Ethyl palmitate	NAD-dependent deacetylase sirtuin 2	SIRT2	Q8IXJ6	CHEMBL4462	Eraser	0.100579	4 / 1Â Â Â Â Â
KR20	Ethyl palmitate	Protein kinase C alpha	PRKCA	P17252	CHEMBL299	Kinase	0.100579	0 / 29Â Â Â Â Â
KR20	Ethyl palmitate	Acyl coenzyme A:cholesterol acyltransferase 1	SOAT1	P35610	CHEMBL2782	Enzyme	0.100579	21 / 0Â Â Â Â Â
KR20	Ethyl palmitate	Acyl coenzyme A:cholesterol acyltransferase 2	SOAT2	O75908	CHEMBL4465	Enzyme	0.100579	1 / 0Â Â Â Â Â
KR20	Ethyl palmitate	Serine/threonine-protein kinase RAF	RAF1	P04049	CHEMBL1906	Kinase	0.100579	12 / 0Â Â Â Â Â
KR20	Ethyl palmitate	Protein kinase C epsilon	PRKCE	Q02156	CHEMBL3582	Kinase	0.100579	0 / 1Â Â Â Â Â
KR20	Ethyl palmitate	Protein kinase C theta	PRKCQ	Q04759	CHEMBL3920	Kinase	0.100579	0 / 2Â Â Â Â Â
KR20	Ethyl palmitate	Protein kinase C eta (by homology)	PRKCH	P24723	CHEMBL3616	Kinase	0.100579	0 / 1Â Â Â Â Â
KR20	Ethyl palmitate	Protein kinase C gamma (by homology)	PRKCG	P05129	CHEMBL2938	Kinase	0.100579	0 / 1Â Â Â Â Â
KR20	Ethyl palmitate	Cytochrome P450 19A1	CYP19A1	P11511	CHEMBL1978	Cytochrome P450	0.100579	5 / 43Â Â Â Â Â
KR20	Ethyl palmitate	Anandamide amidohydrolase	FAAH	O00519	CHEMBL2243	Enzyme	0.100579	90 / 10Â Â Â Â Â
KR20	Ethyl palmitate	Carnitine O-palmitoyltransferase 1, liver isoform (by homology)	CPT1A	P50416	CHEMBL1293194	Enzyme	0.100579	0 / 4Â Â Â Â Â
KR20	Ethyl palmitate	Cytosolic phospholipase A2	PLA2G4A	P47712	CHEMBL3816	Enzyme	0.100579	4 / 0Â Â Â Â Â
KR20	Ethyl palmitate	Poly [ADP-ribose] polymerase-1	PARP1	P09874	CHEMBL3105	Enzyme	0.100579	14 / 0Â Â Â Â Â
KR20	Ethyl palmitate	Protein-tyrosine phosphatase 1E	PTPN13	Q12923	CHEMBL2976	Phosphatase	0.100579	1 / 0Â Â Â Â Â
KR20	Ethyl palmitate	Phosphodiesterase 10A	PDE10A	Q9Y233	CHEMBL4409	Phosphodiesterase	0.100579	27 / 0Â Â Â Â Â
KR20	Ethyl palmitate	Protein phosphatase 2C beta	PPM1B	O75688	CHEMBL2845	Phosphatase	0.100579	0 / 5Â Â Â Â Â
KR20	Ethyl palmitate	Serine/threonine protein phosphatase PP1-gamma catalytic subunit	PPP1CC	P36873	CHEMBL4438	Phosphatase	0.100579	0 / 5Â Â Â Â Â
KR20	Ethyl palmitate	Transitional endoplasmic reticulum ATPase	VCP	P55072	CHEMBL1075145	Primary active transporter	0.100579	2 / 0Â Â Â Â Â
KR20	Ethyl palmitate	Fatty acid binding protein adipocyte	FABP4	P15090	CHEMBL2083	Fatty acid binding protein family	0.100579	0 / 2Â Â Â Â Â
KR20	Ethyl palmitate	Peroxisome proliferator-activated receptor alpha	PPARA	Q07869	CHEMBL239	Nuclear receptor	0.100579	0 / 5Â Â Â Â Â
KR20	Ethyl palmitate	Fatty acid binding protein muscle	FABP3	P05413	CHEMBL3344	Fatty acid binding protein family	0.100579	0 / 2Â Â Â Â Â
KR20	Ethyl palmitate	Fatty acid binding protein epidermal	FABP5	Q01469	CHEMBL3674	Fatty acid binding protein family	0.100579	0 / 2Â Â Â Â Â
KR20	Ethyl palmitate	Free fatty acid receptor 1	FFAR1	O14842	CHEMBL4422	Family A G protein-coupled receptor	0.100579	0 / 1Â Â Â Â Â
KR20	Ethyl palmitate	Fatty acid binding protein intestinal	FABP2	P12104	CHEMBL4879	Fatty acid binding protein family	0.100579	0 / 1Â Â Â Â Â
KR20	Ethyl palmitate	Glutamate [NMDA] receptor subunit epsilon 2	GRIN2B	Q13224	CHEMBL1904	Ligand-gated ion channel	0.100579	4 / 0Â Â Â Â Â
KR20	Ethyl palmitate	Acetyl-CoA carboxylase 2	ACACB	O00763	CHEMBL4829	Ligase	0.100579	181 / 0Â Â Â Â Â
KR20	Ethyl palmitate	Proteinase-activated receptor 1	F2R	P25116	CHEMBL3974	Family A G protein-coupled receptor	0.100579	36 / 0Â Â Â Â Â
KR21	Benzyl butyrate	Thrombin	F2	P00734	CHEMBL204	Protease	0.08057	26 / 0Â Â Â Â Â
KR21	Benzyl butyrate	Trypsin I	PRSS1	P07477	CHEMBL209	Protease	0.08057	13 / 0Â Â Â Â Â
KR21	Benzyl butyrate	Epidermal growth factor receptor erbB1	EGFR	P00533	CHEMBL203	Kinase	0.08057	176 / 0Â Â Â Â Â
KR21	Benzyl butyrate	Platelet-derived growth factor receptor	PDGFRA PDGFRB	P16234 P09619	CHEMBL2095189	Kinase	0.08057	3 / 0Â Â Â Â Â
KR21	Benzyl butyrate	Protein kinase C delta	PRKCD	Q05655	CHEMBL2996	Kinase	0.0717872	0 / 3Â Â Â Â Â
KR21	Benzyl butyrate	Beta-chymotrypsin	CTRB1	P17538	CHEMBL4796	Protease	0.0717872	10 / 0Â Â Â Â Â
KR21	Benzyl butyrate	26S proteosome	PSMB1	P20618	CHEMBL4208	Protease	0.0717872	1 / 0Â Â Â Â Â
KR21	Benzyl butyrate	FK506-binding protein 1A	FKBP1A	P62942	CHEMBL1902	Isomerase	0.0717872	13 / 0Â Â Â Â Â
KR21	Benzyl butyrate	Trace amine-associated receptor 1 (by homology)	TAAR1	Q96RJ0	CHEMBL5857	Family A G protein-coupled receptor	0.0717872	212 / 0Â Â Â Â Â
KR21	Benzyl butyrate	Cytochrome P450 11B1	CYP11B1	P15538	CHEMBL1908	Cytochrome P450	0.0717872	107 / 0Â Â Â Â Â
KR21	Benzyl butyrate	GABA A receptor alpha-2/beta-2/gamma-2	GABRA2 GABRB2 GABRG2	P47869 P47870 P18507	CHEMBL2111413	Ligand-gated ion channel	0.0717872	9 / 0Â Â Â Â Â
KR21	Benzyl butyrate	Interleukin-8 receptor B	CXCR2	P25025	CHEMBL2434	Family A G protein-coupled receptor	0.0717872	11 / 0Â Â Â Â Â
KR21	Benzyl butyrate	Cytochrome P450 11B2	CYP11B2	P19099	CHEMBL2722	Cytochrome P450	0.0717872	125 / 0Â Â Â Â Â
KR21	Benzyl butyrate	Alpha-2a adrenergic receptor	ADRA2A	P08913	CHEMBL1867	Family A G protein-coupled receptor	0.0717872	30 / 0Â Â Â Â Â
KR21	Benzyl butyrate	Adrenergic receptor alpha-2	ADRA2C	P18825	CHEMBL1916	Family A G protein-coupled receptor	0.0717872	25 / 0Â Â Â Â Â
KR21	Benzyl butyrate	Alpha-2b adrenergic receptor	ADRA2B	P18089	CHEMBL1942	Family A G protein-coupled receptor	0.0717872	28 / 0Â Â Â Â Â
KR21	Benzyl butyrate	Alpha-1a adrenergic receptor	ADRA1A	P35348	CHEMBL229	Family A G protein-coupled receptor	0.0717872	18 / 0Â Â Â Â Â
KR21	Benzyl butyrate	LDL-associated phospholipase A2	PLA2G7	Q13093	CHEMBL3514	Enzyme	0.0717872	5 / 0Â Â Â Â Â
KR21	Benzyl butyrate	Adenosine A1 receptor (by homology)	ADORA1	P30542	CHEMBL226	Family A G protein-coupled receptor	0.0717872	186 / 0Â Â Â Â Â
KR21	Benzyl butyrate	Phosphodiesterase 10A	PDE10A	Q9Y233	CHEMBL4409	Phosphodiesterase	0.0717872	182 / 0Â Â Â Â Â
KR21	Benzyl butyrate	Cathepsin (H and K)	CTSH	P09668	CHEMBL2225	Protease	0.0717872	8 / 0Â Â Â Â Â
KR21	Benzyl butyrate	Metabotropic glutamate receptor 5	GRM5	P41594	CHEMBL3227	Family C G protein-coupled receptor	0.0717872	209 / 0Â Â Â Â Â
KR21	Benzyl butyrate	Calcium-independent phospholipase A2	PLA2G6	O60733	CHEMBL3213	Enzyme	0.0717872	4 / 0Â Â Â Â Â
KR21	Benzyl butyrate	PI3-kinase p110-delta/p85-alpha	PIK3CD PIK3R1	O00329 P27986	CHEMBL2111432	Enzyme	0.0717872	3 / 0Â Â Â Â Â
KR21	Benzyl butyrate	Fatty acid desaturase 1	FADS1	O60427	CHEMBL5840	Enzyme	0.0717872	9 / 0Â Â Â Â Â
KR21	Benzyl butyrate	ATP-binding cassette sub-family G member 2	ABCG2	Q9UNQ0	CHEMBL5393	Primary active transporter	0.0717872	12 / 0Â Â Â Â Â
KR21	Benzyl butyrate	Complement C1r	C1R	P00736	CHEMBL4611	Protease	0.0717872	29 / 0Â Â Â Â Â
KR21	Benzyl butyrate	P2X purinoceptor 7	P2RX7	Q99572	CHEMBL4805	Ligand-gated ion channel	0.0717872	55 / 0Â Â Â Â Â
KR21	Benzyl butyrate	Phosphodiesterase 5A	PDE5A	O76074	CHEMBL1827	Phosphodiesterase	0.0717872	44 / 0Â Â Â Â Â
KR21	Benzyl butyrate	Anandamide amidohydrolase	FAAH	O00519	CHEMBL2243	Enzyme	0.0717872	18 / 0Â Â Â Â Â
KR21	Benzyl butyrate	Chymotrypsin C	CTRC	Q99895	CHEMBL2386	Protease	0.0717872	3 / 0Â Â Â Â Â
KR21	Benzyl butyrate	Hepatocyte growth factor receptor	MET	P08581	CHEMBL3717	Kinase	0.0717872	69 / 0Â Â Â Â Â
KR21	Benzyl butyrate	GABA-A receptor; alpha-5/beta-3/gamma-2	GABRB3 GABRG2 GABRA5	P28472 P18507 P31644	CHEMBL2094122	Ligand-gated ion channel	0.0717872	120 / 0Â Â Â Â Â
KR21	Benzyl butyrate	Acyl coenzyme A:cholesterol acyltransferase	CES1	P23141	CHEMBL2265	Enzyme	0.0717872	52 / 0Â Â Â Â Â
KR21	Benzyl butyrate	Carboxylesterase 2	CES2	O00748	CHEMBL3180	Enzyme	0.0717872	38 / 0Â Â Â Â Â
KR21	Benzyl butyrate	GABA-A receptor; alpha-3/beta-3/gamma-2	GABRB3 GABRA3 GABRG2	P28472 P34903 P18507	CHEMBL2094120	Ligand-gated ion channel	0.0717872	77 / 0Â Â Â Â Â
KR21	Benzyl butyrate	GABA-A receptor; alpha-1/beta-3/gamma-2	GABRB3 GABRG2 GABRA1	P28472 P18507 P14867	CHEMBL2094121	Ligand-gated ion channel	0.0717872	66 / 0Â Â Â Â Â
KR21	Benzyl butyrate	GABA-A receptor; alpha-2/beta-3/gamma-2	GABRA2 GABRB3 GABRG2	P47869 P28472 P18507	CHEMBL2094130	Ligand-gated ion channel	0.0717872	61 / 0Â Â Â Â Â
KR21	Benzyl butyrate	Adenosine A2a receptor	ADORA2A	P29274	CHEMBL251	Family A G protein-coupled receptor	0.0717872	122 / 0Â Â Â Â Â
KR21	Benzyl butyrate	Adenosine A2b receptor	ADORA2B	P29275	CHEMBL255	Family A G protein-coupled receptor	0.0717872	39 / 0Â Â Â Â Â
KR21	Benzyl butyrate	Transmembrane domain-containing protein TMIGD3	TMIGD3	P0DMS9	CHEMBL3712907	Unclassified protein	0.0717872	10 / 0Â Â Â Â Â
KR21	Benzyl butyrate	Aldehyde dehydrogenase dimeric NADP-preferring	ALDH3A1	P30838	CHEMBL3578	Enzyme	0.0717872	16 / 0Â Â Â Â Â
KR21	Benzyl butyrate	Corticotropin releasing factor receptor 1 (by homology)	CRHR1	P34998	CHEMBL1800	Family B G protein-coupled receptor	0.0717872	66 / 0Â Â Â Â Â
KR21	Benzyl butyrate	Indoleamine 2,3-dioxygenase	IDO1	P14902	CHEMBL4685	Enzyme	0.0717872	19 / 0Â Â Â Â Â
KR21	Benzyl butyrate	Leucine-rich repeat serine/threonine-protein kinase 2	LRRK2	Q5S007	CHEMBL1075104	Kinase	0.0717872	18 / 0Â Â Â Â Â
KR21	Benzyl butyrate	Huntingtin	HTT	P42858	CHEMBL5514	Unclassified protein	0.0717872	4 / 0Â Â Â Â Â
KR21	Benzyl butyrate	Cathepsin G	CTSG	P08311	CHEMBL4071	Protease	0.0717872	3 / 0Â Â Â Â Â
KR21	Benzyl butyrate	Transient receptor potential cation channel subfamily M member 8 (by homology)	TRPM8	Q7Z2W7	CHEMBL1075319	Voltage-gated ion channel	0.0717872	13 / 0Â Â Â Â Â
KR21	Benzyl butyrate	Androgen Receptor	AR	P10275	CHEMBL1871	Nuclear receptor	0.0717872	32 / 1Â Â Â Â Â
KR21	Benzyl butyrate	Serotonin 2b (5-HT2b) receptor	HTR2B	P41595	CHEMBL1833	Family A G protein-coupled receptor	0.0717872	19 / 0Â Â Â Â Â
KR21	Benzyl butyrate	Thromboxane-A synthase	TBXAS1	P24557	CHEMBL1835	Cytochrome P450	0.0717872	27 / 0Â Â Â Â Â
KR21	Benzyl butyrate	Dopamine D1 receptor	DRD1	P21728	CHEMBL2056	Family A G protein-coupled receptor	0.0717872	1 / 0Â Â Â Â Â
KR21	Benzyl butyrate	Serotonin 2a (5-HT2a) receptor	HTR2A	P28223	CHEMBL224	Family A G protein-coupled receptor	0.0717872	17 / 0Â Â Â Â Â
KR21	Benzyl butyrate	Dipeptidyl peptidase I	CTSC	P53634	CHEMBL2252	Protease	0.0717872	10 / 0Â Â Â Â Â
KR21	Benzyl butyrate	Neurokinin 2 receptor	TACR2	P21452	CHEMBL2327	Family A G protein-coupled receptor	0.0717872	2 / 0Â Â Â Â Â
KR21	Benzyl butyrate	Dopamine D3 receptor	DRD3	P35462	CHEMBL234	Family A G protein-coupled receptor	0.0717872	2 / 0Â Â Â Â Â
KR21	Benzyl butyrate	Delta opioid receptor	OPRD1	P41143	CHEMBL236	Family A G protein-coupled receptor	0.0717872	4 / 0Â Â Â Â Â
KR21	Benzyl butyrate	Muscarinic acetylcholine receptor M3	CHRM3	P20309	CHEMBL245	Family A G protein-coupled receptor	0.0717872	32 / 0Â Â Â Â Â
KR21	Benzyl butyrate	Beta-3 adrenergic receptor	ADRB3	P13945	CHEMBL246	Family A G protein-coupled receptor	0.0717872	2 / 0Â Â Â Â Â
KR21	Benzyl butyrate	Adenosine A3 receptor	ADORA3	P0DMS8	CHEMBL256	Family A G protein-coupled receptor	0.0717872	60 / 0Â Â Â Â Â
KR21	Benzyl butyrate	Cytochrome P450 2D6	CYP2D6	P10635	CHEMBL289	Cytochrome P450	0.0717872	2 / 0Â Â Â Â Â
KR21	Benzyl butyrate	Cathepsin S	CTSS	P25774	CHEMBL2954	Protease	0.0717872	53 / 0Â Â Â Â Â
KR21	Benzyl butyrate	Tyrosine-protein kinase JAK2	JAK2	O60674	CHEMBL2971	Kinase	0.0717872	55 / 0Â Â Â Â Â
KR21	Benzyl butyrate	Cathepsin (V and K)	CTSV	O60911	CHEMBL3272	Protease	0.0717872	5 / 0Â Â Â Â Â
KR21	Benzyl butyrate	Cytochrome P450 2C9	CYP2C9	P11712	CHEMBL3397	Cytochrome P450	0.0717872	2 / 0Â Â Â Â Â
KR21	Benzyl butyrate	Cytochrome P450 3A4	CYP3A4	P08684	CHEMBL340	Cytochrome P450	0.0717872	3 / 0Â Â Â Â Â
KR21	Benzyl butyrate	Cytochrome P450 2C19	CYP2C19	P33261	CHEMBL3622	Cytochrome P450	0.0717872	1 / 0Â Â Â Â Â
KR21	Benzyl butyrate	Transient receptor potential cation channel subfamily A member 1	TRPA1	O75762	CHEMBL6007	Voltage-gated ion channel	0.0717872	28 / 0Â Â Â Â Â
KR21	Benzyl butyrate	Monoamine oxidase A	MAOA	P21397	CHEMBL1951	Oxidoreductase	0.0717872	60 / 0Â Â Â Â Â
KR21	Benzyl butyrate	Cyclin-dependent kinase 1	CDK1	P06493	CHEMBL308	Kinase	0.0717872	7 / 0Â Â Â Â Â
KR21	Benzyl butyrate	Tankyrase-2	TNKS2	Q9H2K2	CHEMBL6154	Enzyme	0.0717872	41 / 0Â Â Â Â Â
KR21	Benzyl butyrate	Dihydrofolate reductase	DHFR	P00374	CHEMBL202	Oxidoreductase	0.0717872	9 / 0Â Â Â Â Â
KR21	Benzyl butyrate	Cyclin-dependent kinase 1/cyclin B	CCNB3 CDK1 CCNB1 CCNB2	Q8WWL7 P06493 P14635 O95067	CHEMBL2094127	Other cytosolic protein	0.0717872	24 / 0Â Â Â Â Â
KR21	Benzyl butyrate	Cyclin-dependent kinase 2	CDK2	P24941	CHEMBL301	Kinase	0.0717872	29 / 0Â Â Â Â Â
KR21	Benzyl butyrate	Translocator protein (by homology)	TSPO	P30536	CHEMBL5742	Membrane receptor	0.0717872	170 / 0Â Â Â Â Â
KR21	Benzyl butyrate	Protein kinase C alpha	PRKCA	P17252	CHEMBL299	Kinase	0.0717872	3 / 4Â Â Â Â Â
KR21	Benzyl butyrate	Serine/threonine-protein kinase PIM1	PIM1	P11309	CHEMBL2147	Kinase	0.0717872	43 / 0Â Â Â Â Â
KR21	Benzyl butyrate	C-C chemokine receptor type 8	CCR8	P51685	CHEMBL4596	Family A G protein-coupled receptor	0.0717872	13 / 0Â Â Â Â Â
KR21	Benzyl butyrate	CREB-binding protein/p53	CREBBP	Q92793	CHEMBL5747	Writer	0.0717872	4 / 0Â Â Â Â Â
KR21	Benzyl butyrate	Arachidonate 15-lipoxygenase	ALOX15	P16050	CHEMBL2903	Enzyme	0.0717872	14 / 0Â Â Â Â Â
KR21	Benzyl butyrate	Egl nine homolog 3	EGLN3	Q9H6Z9	CHEMBL5705	Enzyme	0.0717872	2 / 0Â Â Â Â Â
KR21	Benzyl butyrate	Glucagon-like peptide 1 receptor	GLP1R	P43220	CHEMBL1784	Family B G protein-coupled receptor	0.0717872	9 / 0Â Â Â Â Â
KR21	Benzyl butyrate	Glucocorticoid receptor	NR3C1	P04150	CHEMBL2034	Nuclear receptor	0.0717872	44 / 0Â Â Â Â Â
KR21	Benzyl butyrate	Progesterone receptor	PGR	P06401	CHEMBL208	Nuclear receptor	0.0717872	63 / 0Â Â Â Â Â
KR21	Benzyl butyrate	Metabotropic glutamate receptor 2 (by homology)	GRM2	Q14416	CHEMBL5137	Family C G protein-coupled receptor	0.0717872	30 / 0Â Â Â Â Â
KR21	Benzyl butyrate	Toll-like receptor (TLR7/TLR9)	TLR9	Q9NR96	CHEMBL5804	Toll-like and Il-1 receptors	0.0717872	12 / 0Â Â Â Â Â
KR21	Benzyl butyrate	Macrophage migration inhibitory factor	MIF	P14174	CHEMBL2085	Enzyme	0.0717872	16 / 0Â Â Â Â Â
KR21	Benzyl butyrate	Serotonin 2c (5-HT2c) receptor	HTR2C	P28335	CHEMBL225	Family A G protein-coupled receptor	0.0717872	22 / 0Â Â Â Â Â
KR21	Benzyl butyrate	N-acylsphingosine-amidohydrolase (by homology)	NAAA	Q02083	CHEMBL4349	Enzyme	0.0717872	25 / 0Â Â Â Â Â
KR21	Benzyl butyrate	Galanin receptor 3	GALR3	O60755	CHEMBL2731	Family A G protein-coupled receptor	0.0717872	3 / 0Â Â Â Â Â
KR21	Benzyl butyrate	Kir3.1/Kir3.4	KCNJ5 KCNJ3	P48544 P48549	CHEMBL3038488	Voltage-gated ion channel	0.0717872	7 / 0Â Â Â Â Â
KR21	Benzyl butyrate	Phospholipase A2 group IIA	PLA2G2A	P14555	CHEMBL3474	Enzyme	0.0717872	3 / 0Â Â Â Â Â
KR21	Benzyl butyrate	Voltage-gated L-type calcium channel alpha-1C subunit	CACNA1C	Q13936	CHEMBL1940	Voltage-gated ion channel	0.0717872	4 / 0Â Â Â Â Â
KR21	Benzyl butyrate	Carbonic anhydrase II	CA2	P00918	CHEMBL205	Lyase	0.0717872	61 / 26Â Â Â Â Â
KR21	Benzyl butyrate	Carbonic anhydrase I	CA1	P00915	CHEMBL261	Lyase	0.0717872	44 / 28Â Â Â Â Â
KR21	Benzyl butyrate	Estradiol 17-beta-dehydrogenase 3	HSD17B3	P37058	CHEMBL4234	Enzyme	0.0717872	18 / 0Â Â Â Â Â
KR21	Benzyl butyrate	Methionine aminopeptidase 1	METAP1	P53582	CHEMBL2474	Protease	0.0717872	13 / 0Â Â Â Â Â
KR21	Benzyl butyrate	Heme oxygenase 1 (by homology)	HMOX1	P09601	CHEMBL2823	Enzyme	0.0717872	14 / 0Â Â Â Â Â
KR21	Benzyl butyrate	Tankyrase-1	TNKS	O95271	CHEMBL6164	Enzyme	0.0717872	21 / 0Â Â Â Â Â
KR21	Benzyl butyrate	Muscarinic acetylcholine receptor M4	CHRM4	P08173	CHEMBL1821	Family A G protein-coupled receptor	0.0717872	7 / 0Â Â Â Â Â
KR22	Benzaldehyde	D-amino-acid oxidase	DAO	P14920	CHEMBL5485	Enzyme	0.0339707	0 / 1Â Â Â Â Â
KR22	Benzaldehyde	Alcohol dehydrogenase alpha chain	ADH1A	P07327	CHEMBL1970	Oxidoreductase	0.0238327	7 / 0Â Â Â Â Â
KR22	Benzaldehyde	Alcohol dehydrogenase beta chain	ADH1B	P00325	CHEMBL3284	Oxidoreductase	0.0238327	6 / 0Â Â Â Â Â
KR22	Benzaldehyde	Serine/threonine-protein kinase/endoribonuclease IRE1	ERN1	O75460	CHEMBL1163101	Enzyme	0.0238327	0 / 10Â Â Â Â Â
KR23	Eucalyptol	Cytochrome P450 19A1	CYP19A1	P11511	CHEMBL1978	Cytochrome P450	0.0822881	0 / 12Â Â Â Â Â
KR23	Eucalyptol	Sonic hedgehog protein (by homology)	SHH	Q15465	CHEMBL5602	Unclassified protein	0.0439186	0 / 10Â Â Â Â Â
KR23	Eucalyptol	Cytochrome P450 51 (by homology)	CYP51A1	Q16850	CHEMBL3849	Cytochrome P450	0.0439186	0 / 1Â Â Â Â Â
KR23	Eucalyptol	Acetylcholinesterase	ACHE	P22303	CHEMBL220	Hydrolase	0.0439186	0 / 1Â Â Â Â Â
KR24	Benzyl benzoate	Thymidylate synthase	TYMS	P04818	CHEMBL1952	Transferase	0.0690974	5 / 10Â Â Â Â Â
KR24	Benzyl benzoate	Carbonic anhydrase XII	CA12	O43570	CHEMBL3242	Lyase	0.0690974	32 / 34Â Â Â Â Â
KR24	Benzyl benzoate	Carbonic anhydrase I	CA1	P00915	CHEMBL261	Lyase	0.0690974	16 / 52Â Â Â Â Â
KR24	Benzyl benzoate	Carbonic anhydrase IX	CA9	Q16790	CHEMBL3594	Lyase	0.0690974	28 / 34Â Â Â Â Â
KR24	Benzyl benzoate	Carbonic anhydrase II	CA2	P00918	CHEMBL205	Lyase	0.0690974	19 / 53Â Â Â Â Â
KR24	Benzyl benzoate	Estrogen receptor beta	ESR2	Q92731	CHEMBL242	Nuclear receptor	0.0604246	2 / 5Â Â Â Â Â
KR24	Benzyl benzoate	D-amino-acid oxidase	DAO	P14920	CHEMBL5485	Enzyme	0.0604246	0 / 1Â Â Â Â Â
KR24	Benzyl benzoate	Carbonic anhydrase VII	CA7	P43166	CHEMBL2326	Lyase	0.0604246	4 / 26Â Â Â Â Â
KR24	Benzyl benzoate	Carbonic anhydrase XIV	CA14	Q9ULX7	CHEMBL3510	Lyase	0.0604246	6 / 29Â Â Â Â Â
KR24	Benzyl benzoate	Corticotropin releasing factor receptor 1 (by homology)	CRHR1	P34998	CHEMBL1800	Family B G protein-coupled receptor	0.0604246	65 / 0Â Â Â Â Â
KR24	Benzyl benzoate	Transient receptor potential cation channel subfamily A member 1	TRPA1	O75762	CHEMBL6007	Voltage-gated ion channel	0.0604246	24 / 0Â Â Â Â Â
KR24	Benzyl benzoate	Thrombin	F2	P00734	CHEMBL204	Protease	0.0604246	15 / 0Â Â Â Â Â
KR24	Benzyl benzoate	Trypsin I	PRSS1	P07477	CHEMBL209	Protease	0.0604246	13 / 0Â Â Â Â Â
KR24	Benzyl benzoate	Thromboxane-A synthase	TBXAS1	P24557	CHEMBL1835	Cytochrome P450	0.0604246	19 / 0Â Â Â Â Â
KR24	Benzyl benzoate	LDL-associated phospholipase A2	PLA2G7	Q13093	CHEMBL3514	Enzyme	0.0604246	5 / 0Â Â Â Â Â
KR24	Benzyl benzoate	Protein kinase C delta	PRKCD	Q05655	CHEMBL2996	Kinase	0.0604246	0 / 3Â Â Â Â Â
KR24	Benzyl benzoate	Cytochrome P450 11B1	CYP11B1	P15538	CHEMBL1908	Cytochrome P450	0.0604246	94 / 0Â Â Â Â Â
KR24	Benzyl benzoate	Interleukin-8 receptor B	CXCR2	P25025	CHEMBL2434	Family A G protein-coupled receptor	0.0604246	8 / 0Â Â Â Â Â
KR24	Benzyl benzoate	Phospholipase A2 group IIA	PLA2G2A	P14555	CHEMBL3474	Enzyme	0.0604246	3 / 0Â Â Â Â Â
KR24	Benzyl benzoate	Beta-chymotrypsin	CTRB1	P17538	CHEMBL4796	Protease	0.0604246	9 / 0Â Â Â Â Â
KR24	Benzyl benzoate	Cytochrome P450 2A6	CYP2A6	P11509	CHEMBL5282	Cytochrome P450	0.0604246	15 / 0Â Â Â Â Â
KR24	Benzyl benzoate	Alpha-2a adrenergic receptor	ADRA2A	P08913	CHEMBL1867	Family A G protein-coupled receptor	0.0604246	10 / 0Â Â Â Â Â
KR24	Benzyl benzoate	Adrenergic receptor alpha-2	ADRA2C	P18825	CHEMBL1916	Family A G protein-coupled receptor	0.0604246	12 / 0Â Â Â Â Â
KR24	Benzyl benzoate	Aldehyde dehydrogenase dimeric NADP-preferring	ALDH3A1	P30838	CHEMBL3578	Enzyme	0.0604246	15 / 0Â Â Â Â Â
KR24	Benzyl benzoate	GABA-A receptor; alpha-5/beta-3/gamma-2	GABRB3 GABRG2 GABRA5	P28472 P18507 P31644	CHEMBL2094122	Ligand-gated ion channel	0.0604246	92 / 0Â Â Â Â Â
KR24	Benzyl benzoate	Cytochrome P450 17A1 (by homology)	CYP17A1	P05093	CHEMBL3522	Cytochrome P450	0.0604246	32 / 0Â Â Â Â Â
KR24	Benzyl benzoate	Squalene monooxygenase (by homology)	SQLE	Q14534	CHEMBL3592	Enzyme	0.0604246	0 / 4Â Â Â Â Â
KR24	Benzyl benzoate	Rap guanine nucleotide exchange factor 4	RAPGEF4	Q8WZA2	CHEMBL2029198	Unclassified protein	0.0604246	3 / 0Â Â Â Â Â
KR24	Benzyl benzoate	Metabotropic glutamate receptor 5	GRM5	P41594	CHEMBL3227	Family C G protein-coupled receptor	0.0604246	128 / 0Â Â Â Â Â
KR24	Benzyl benzoate	GABA A receptor alpha-2/beta-2/gamma-2	GABRA2 GABRB2 GABRG2	P47869 P47870 P18507	CHEMBL2111413	Ligand-gated ion channel	0.0604246	4 / 0Â Â Â Â Â
KR24	Benzyl benzoate	PI3-kinase p110-delta/p85-alpha	PIK3CD PIK3R1	O00329 P27986	CHEMBL2111432	Enzyme	0.0604246	2 / 0Â Â Â Â Â
KR24	Benzyl benzoate	C-C chemokine receptor type 8	CCR8	P51685	CHEMBL4596	Family A G protein-coupled receptor	0.0604246	11 / 0Â Â Â Â Â
KR24	Benzyl benzoate	Complement C1r	C1R	P00736	CHEMBL4611	Protease	0.0604246	29 / 0Â Â Â Â Â
KR24	Benzyl benzoate	P2X purinoceptor 7	P2RX7	Q99572	CHEMBL4805	Ligand-gated ion channel	0.0604246	23 / 0Â Â Â Â Â
KR24	Benzyl benzoate	Methionine aminopeptidase 1	METAP1	P53582	CHEMBL2474	Protease	0.0604246	11 / 0Â Â Â Â Â
KR25	Tetradecane	Testis-specific androgen-binding protein	SHBG	P04278	CHEMBL3305	Secreted protein	0.0721804	0 / 1Â Â Â Â Â
KR25	Tetradecane	C-X-C chemokine receptor type 3	CXCR3	P49682	CHEMBL4441	Family A G protein-coupled receptor	0.0312266	35 / 0Â Â Â Â Â
KR26	4-Carvomenthenol	Androgen Receptor	AR	P10275	CHEMBL1871	Nuclear receptor	0.101229	43 / 71Â Â Â Â Â
KR26	4-Carvomenthenol	Cytochrome P450 19A1	CYP19A1	P11511	CHEMBL1978	Cytochrome P450	0.0918392	81 / 134Â Â Â Â Â
KR26	4-Carvomenthenol	Carbonic anhydrase II	CA2	P00918	CHEMBL205	Lyase	0.0727164	10 / 0Â Â Â Â Â
KR26	4-Carvomenthenol	Carbonic anhydrase I	CA1	P00915	CHEMBL261	Lyase	0.0727164	10 / 0Â Â Â Â Â
KR26	4-Carvomenthenol	Carbonic anhydrase IV	CA4	P22748	CHEMBL3729	Lyase	0.0727164	6 / 0Â Â Â Â Â
KR26	4-Carvomenthenol	Nuclear receptor ROR-gamma	RORC	P51449	CHEMBL1741186	Nuclear receptor	0.0727164	0 / 9Â Â Â Â Â
KR26	4-Carvomenthenol	Sterol regulatory element-binding protein 2	SREBF2	Q12772	CHEMBL1795166	Unclassified protein	0.0727164	0 / 1Â Â Â Â Â
KR26	4-Carvomenthenol	Niemann-Pick C1-like protein 1	NPC1L1	Q9UHC9	CHEMBL2027	Other membrane protein	0.0727164	0 / 11Â Â Â Â Â
KR26	4-Carvomenthenol	LXR-alpha	NR1H3	Q13133	CHEMBL2808	Nuclear receptor	0.0727164	0 / 20Â Â Â Â Â
KR26	4-Carvomenthenol	HMG-CoA reductase	HMGCR	P04035	CHEMBL402	Oxidoreductase	0.0727164	0 / 5Â Â Â Â Â
KR26	4-Carvomenthenol	Transient receptor potential cation channel subfamily M member 8	TRPM8	Q7Z2W7	CHEMBL1075319	Voltage-gated ion channel	0.0630257	1 / 0Â Â Â Â Â
KR26	4-Carvomenthenol	Estrogen receptor beta	ESR2	Q92731	CHEMBL242	Nuclear receptor	0.0630257	14 / 46Â Â Â Â Â
KR26	4-Carvomenthenol	Muscarinic acetylcholine receptor M2	CHRM2	P08172	CHEMBL211	Family A G protein-coupled receptor	0.0535179	9 / 1Â Â Â Â Â
KR26	4-Carvomenthenol	Cytochrome P450 17A1	CYP17A1	P05093	CHEMBL3522	Cytochrome P450	0.0535179	2 / 41Â Â Â Â Â
KR26	4-Carvomenthenol	Protein-tyrosine phosphatase 1B	PTPN1	P18031	CHEMBL335	Phosphatase	0.0535179	15 / 47Â Â Â Â Â
KR26	4-Carvomenthenol	Nuclear receptor ROR-alpha	RORA	P35398	CHEMBL5868	Nuclear receptor	0.0439186	0 / 3Â Â Â Â Â
KR26	4-Carvomenthenol	Squalene monooxygenase	SQLE	Q14534	CHEMBL3592	Enzyme	0.0439186	0 / 4Â Â Â Â Â
KR26	4-Carvomenthenol	Dopamine D2 receptor (by homology)	DRD2	P14416	CHEMBL217	Family A G protein-coupled receptor	0.0439186	8 / 0Â Â Â Â Â
KR26	4-Carvomenthenol	Serotonin transporter	SLC6A4	P31645	CHEMBL228	Electrochemical transporter	0.0439186	36 / 5Â Â Â Â Â
KR26	4-Carvomenthenol	Cytochrome P450 51	CYP51A1	Q16850	CHEMBL3849	Cytochrome P450	0.0439186	2 / 2Â Â Â Â Â
KR26	4-Carvomenthenol	Peroxisome proliferator-activated receptor alpha	PPARA	Q07869	CHEMBL239	Nuclear receptor	0.0439186	0 / 11Â Â Â Â Â
KR26	4-Carvomenthenol	Peroxisome proliferator-activated receptor delta	PPARD	Q03181	CHEMBL3979	Nuclear receptor	0.0439186	0 / 8Â Â Â Â Â
KR26	4-Carvomenthenol	Glucose-6-phosphate 1-dehydrogenase	G6PD	P11413	CHEMBL5347	Enzyme	0.0439186	0 / 2Â Â Â Â Â
KR26	4-Carvomenthenol	Estrogen receptor alpha	ESR1	P03372	CHEMBL206	Nuclear receptor	0.0439186	4 / 38Â Â Â Â Â
KR26	4-Carvomenthenol	Acetylcholinesterase	ACHE	P22303	CHEMBL220	Hydrolase	0.0439186	24 / 1Â Â Â Â Â
KR26	4-Carvomenthenol	Adrenergic receptor alpha-2	ADRA2C	P18825	CHEMBL1916	Family A G protein-coupled receptor	0.0439186	8 / 0Â Â Â Â Â
KR26	4-Carvomenthenol	Estradiol 17-beta-dehydrogenase 2	HSD17B2	P37059	CHEMBL2789	Enzyme	0.0439186	31 / 0Â Â Â Â Â
KR26	4-Carvomenthenol	Testis-specific androgen-binding protein	SHBG	P04278	CHEMBL3305	Secreted protein	0.0439186	1 / 39Â Â Â Â Â
KR26	4-Carvomenthenol	Norepinephrine transporter	SLC6A2	P23975	CHEMBL222	Electrochemical transporter	0.0439186	14 / 2Â Â Â Â Â
KR26	4-Carvomenthenol	Glucocorticoid receptor	NR3C1	P04150	CHEMBL2034	Nuclear receptor	0.0439186	28 / 17Â Â Â Â Â
KR26	4-Carvomenthenol	Mineralocorticoid receptor	NR3C2	P08235	CHEMBL1994	Nuclear receptor	0.0439186	13 / 7Â Â Â Â Â
KR26	4-Carvomenthenol	Butyrylcholinesterase	BCHE	P06276	CHEMBL1914	Hydrolase	0.0439186	14 / 2Â Â Â Â Â
KR26	4-Carvomenthenol	Receptor-type tyrosine-protein phosphatase F (LAR)	PTPRF	P10586	CHEMBL3521	Membrane receptor	0.0439186	0 / 1Â Â Â Â Â
KR26	4-Carvomenthenol	T-cell protein-tyrosine phosphatase	PTPN2	P17706	CHEMBL3807	Phosphatase	0.0439186	0 / 14Â Â Â Â Â
KR26	4-Carvomenthenol	Phospholipase A2 group 1B	PLA2G1B	P04054	CHEMBL4426	Enzyme	0.0439186	0 / 1Â Â Â Â Â
KR26	4-Carvomenthenol	Low molecular weight phosphotyrosine protein phosphatase	ACP1	P24666	CHEMBL4903	Phosphatase	0.0439186	0 / 1Â Â Â Â Â
KR26	4-Carvomenthenol	Aldo-keto reductase family 1 member B10	AKR1B10	O60218	CHEMBL5983	Enzyme	0.0439186	0 / 5Â Â Â Â Â
KR27	Ethyl salicylate	Carbonic anhydrase II	CA2	P00918	CHEMBL205	Lyase	0.232794	107 / 51Â Â Â Â Â
KR27	Ethyl salicylate	Carbonic anhydrase I	CA1	P00915	CHEMBL261	Lyase	0.232794	82 / 50Â Â Â Â Â
KR27	Ethyl salicylate	Carbonic anhydrase XII	CA12	O43570	CHEMBL3242	Lyase	0.232794	84 / 31Â Â Â Â Â
KR27	Ethyl salicylate	Carbonic anhydrase IX	CA9	Q16790	CHEMBL3594	Lyase	0.232794	96 / 30Â Â Â Â Â
KR27	Ethyl salicylate	Carbonic anhydrase VII	CA7	P43166	CHEMBL2326	Lyase	0.208479	22 / 27Â Â Â Â Â
KR27	Ethyl salicylate	Carbonic anhydrase XIV	CA14	Q9ULX7	CHEMBL3510	Lyase	0.208479	31 / 28Â Â Â Â Â
KR27	Ethyl salicylate	Estrogen receptor beta	ESR2	Q92731	CHEMBL242	Nuclear receptor	0.141787	8 / 5Â Â Â Â Â
KR27	Ethyl salicylate	Adenosine A1 receptor	ADORA1	P30542	CHEMBL226	Family A G protein-coupled receptor	0.133391	86 / 0Â Â Â Â Â
KR27	Ethyl salicylate	Adenosine A2a receptor	ADORA2A	P29274	CHEMBL251	Family A G protein-coupled receptor	0.133391	63 / 0Â Â Â Â Â
KR27	Ethyl salicylate	Calcium-activated potassium channel subunit alpha-1	KCNMA1	Q12791	CHEMBL4304	Voltage-gated ion channel	0.125076	12 / 0Â Â Â Â Â
KR27	Ethyl salicylate	Arachidonate 15-lipoxygenase	ALOX15	P16050	CHEMBL2903	Enzyme	0.125076	45 / 0Â Â Â Â Â
KR27	Ethyl salicylate	Squalene monooxygenase (by homology)	SQLE	Q14534	CHEMBL3592	Enzyme	0.125076	0 / 7Â Â Â Â Â
KR27	Ethyl salicylate	Telomerase reverse transcriptase	TERT	O14746	CHEMBL2916	Enzyme	0.125076	12 / 0Â Â Â Â Â
KR27	Ethyl salicylate	Quinone reductase 2	NQO2	P16083	CHEMBL3959	Enzyme	0.125076	3 / 0Â Â Â Â Â
KR27	Ethyl salicylate	Macrophage migration inhibitory factor	MIF	P14174	CHEMBL2085	Enzyme	0.116739	9 / 0Â Â Â Â Â
KR27	Ethyl salicylate	Mannose-6-phosphate isomerase	MPI	P34949	CHEMBL2758	Isomerase	0.116739	13 / 0Â Â Â Â Â
KR27	Ethyl salicylate	Metabotropic glutamate receptor 5	GRM5	P41594	CHEMBL3227	Family C G protein-coupled receptor	0.116739	147 / 0Â Â Â Â Â
KR27	Ethyl salicylate	Vascular endothelial growth factor receptor 2	KDR	P35968	CHEMBL279	Kinase	0.116739	58 / 1Â Â Â Â Â
KR27	Ethyl salicylate	11-beta-hydroxysteroid dehydrogenase 1	HSD11B1	P28845	CHEMBL4235	Enzyme	0.116739	21 / 0Â Â Â Â Â
KR27	Ethyl salicylate	Cytochrome P450 1A2	CYP1A2	P05177	CHEMBL3356	Cytochrome P450	0.116739	3 / 0Â Â Â Â Â
KR27	Ethyl salicylate	Collagen-binding protein 1	SERPINH1	P50454	CHEMBL5286	Other cytosolic protein	0.116739	1 / 0Â Â Â Â Â
KR27	Ethyl salicylate	Tyrosine-protein kinase SRC	SRC	P12931	CHEMBL267	Kinase	0.116739	8 / 1Â Â Â Â Â
KR27	Ethyl salicylate	Vascular endothelial growth factor A	VEGFA	P15692	CHEMBL1783	Secreted protein	0.116739	1 / 0Â Â Â Â Â
KR27	Ethyl salicylate	G-protein coupled receptor 84	GPR84	Q9NQS5	CHEMBL3714079	Family A G protein-coupled receptor	0.116739	8 / 0Â Â Â Â Â
KR27	Ethyl salicylate	Egl nine homolog 1	EGLN1	Q9GZT9	CHEMBL5697	Oxidoreductase	0.116739	8 / 0Â Â Â Â Â
KR27	Ethyl salicylate	Proteasome Macropain subunit MB1	PSMB5	P28074	CHEMBL4662	Protease	0.116739	1 / 0Â Â Â Â Â
KR27	Ethyl salicylate	Alkaline phosphatase, tissue-nonspecific isozyme	ALPL	P05186	CHEMBL5979	Enzyme	0.116739	36 / 0Â Â Â Â Â
KR27	Ethyl salicylate	Tryptophan 2,3-dioxygenase (by homology)	TDO2	P48775	CHEMBL2140	Enzyme	0.116739	2 / 0Â Â Â Â Â
KR27	Ethyl salicylate	Hepatocyte growth factor receptor	MET	P08581	CHEMBL3717	Kinase	0.116739	34 / 2Â Â Â Â Â
KR27	Ethyl salicylate	Carbonic anhydrase VI	CA6	P23280	CHEMBL3025	Lyase	0.116739	0 / 6Â Â Â Â Â
KR27	Ethyl salicylate	Phosphodiesterase 5A	PDE5A	O76074	CHEMBL1827	Phosphodiesterase	0.116739	56 / 0Â Â Â Â Â
KR27	Ethyl salicylate	Histone deacetylase 6	HDAC6	Q9UBN7	CHEMBL1865	Eraser	0.116739	5 / 0Â Â Â Â Â
KR27	Ethyl salicylate	Histone deacetylase 2	HDAC2	Q92769	CHEMBL1937	Eraser	0.116739	4 / 0Â Â Â Â Â
KR27	Ethyl salicylate	Histone deacetylase 8	HDAC8	Q9BY41	CHEMBL3192	Eraser	0.116739	3 / 0Â Â Â Â Â
KR27	Ethyl salicylate	dCTP pyrophosphatase 1	DCTPP1	Q9H773	CHEMBL3769292	Enzyme	0.116739	3 / 0Â Â Â Â Â
KR27	Ethyl salicylate	Serine/threonine-protein kinase NEK2	NEK2	P51955	CHEMBL3835	Kinase	0.116739	0 / 1Â Â Â Â Â
KR27	Ethyl salicylate	Tyrosine-protein kinase receptor UFO	AXL	P30530	CHEMBL4895	Kinase	0.116739	0 / 2Â Â Â Â Â
KR27	Ethyl salicylate	Ribosomal protein S6 kinase alpha 3	RPS6KA3	P51812	CHEMBL2345	Kinase	0.116739	7 / 0Â Â Â Â Â
KR27	Ethyl salicylate	Metabotropic glutamate receptor 4	GRM4	Q14833	CHEMBL2736	Family C G protein-coupled receptor	0.116739	19 / 0Â Â Â Â Â
KR27	Ethyl salicylate	Fatty acid desaturase 1	FADS1	O60427	CHEMBL5840	Enzyme	0.116739	7 / 0Â Â Â Â Â
KR28	d-Borneol	Carbonic anhydrase II	CA2	P00918	CHEMBL205	Lyase	0.350647	3 / 2Â Â Â Â Â
KR28	d-Borneol	Carbonic anhydrase I	CA1	P00915	CHEMBL261	Lyase	0.350647	3 / 2Â Â Â Â Â
KR28	d-Borneol	Carbonic anhydrase IV	CA4	P22748	CHEMBL3729	Lyase	0.350647	2 / 2Â Â Â Â Â
KR28	d-Borneol	Transient receptor potential cation channel subfamily M member 8	TRPM8	Q7Z2W7	CHEMBL1075319	Voltage-gated ion channel	0.302383	1 / 1Â Â Â Â Â
KR28	d-Borneol	Dual specificity phosphatase Cdc25A	CDC25A	P30304	CHEMBL3775	Phosphatase	0.197405	0 / 7Â Â Â Â Â
KR28	d-Borneol	Dual specificity phosphatase Cdc25B	CDC25B	P30305	CHEMBL4804	Phosphatase	0.197405	0 / 5Â Â Â Â Â
KR28	d-Borneol	Nuclear receptor subfamily 1 group I member 3	NR1I3	Q14994	CHEMBL5503	Nuclear receptor	0.197405	0 / 2Â Â Â Â Â
KR28	d-Borneol	Androgen Receptor	AR	P10275	CHEMBL1871	Nuclear receptor	0.187879	33 / 17Â Â Â Â Â
KR28	d-Borneol	Bile acid receptor FXR	NR1H4	Q96RI1	CHEMBL2047	Nuclear receptor	0.13988	0 / 12Â Â Â Â Â
KR28	d-Borneol	G-protein coupled bile acid receptor 1	GPBAR1	Q8TDU6	CHEMBL5409	Family A G protein-coupled receptor	0.13988	0 / 16Â Â Â Â Â
KR28	d-Borneol	Sonic hedgehog protein (by homology)	SHH	Q15465	CHEMBL5602	Unclassified protein	0.13988	0 / 10Â Â Â Â Â
KR28	d-Borneol	Estrogen receptor beta	ESR2	Q92731	CHEMBL242	Nuclear receptor	0.101229	5 / 5Â Â Â Â Â
KR28	d-Borneol	Estrogen receptor alpha	ESR1	P03372	CHEMBL206	Nuclear receptor	0.0918392	1 / 6Â Â Â Â Â
KR28	d-Borneol	UDP-glucuronosyltransferase 2B7	UGT2B7	P16662	CHEMBL4370	Enzyme	0.0822881	10 / 24Â Â Â Â Â
KR28	d-Borneol	Testis-specific androgen-binding protein	SHBG	P04278	CHEMBL3305	Secreted protein	0.0822881	2 / 22Â Â Â Â Â
KR28	d-Borneol	DNA polymerase alpha subunit	POLA1	P09884	CHEMBL1828	Transferase	0.0727164	0 / 1Â Â Â Â Â
KR28	d-Borneol	Niemann-Pick C1-like protein 1	NPC1L1	Q9UHC9	CHEMBL2027	Other membrane protein	0.0727164	0 / 7Â Â Â Â Â
KR28	d-Borneol	11-beta-hydroxysteroid dehydrogenase 1	HSD11B1	P28845	CHEMBL4235	Enzyme	0.0535179	10 / 11Â Â Â Â Â
KR28	d-Borneol	LXR-alpha	NR1H3	Q13133	CHEMBL2808	Nuclear receptor	0.0535179	0 / 10Â Â Â Â Â
KR28	d-Borneol	Glucose-6-phosphate 1-dehydrogenase	G6PD	P11413	CHEMBL5347	Enzyme	0.0439186	0 / 7Â Â Â Â Â
KR28	d-Borneol	GABA-B receptor (by homology)	GABBR1	Q9UBS5	CHEMBL2064	Family C G protein-coupled receptor	0.0439186	0 / 4Â Â Â Â Â
KR28	d-Borneol	Glucocorticoid receptor	NR3C1	P04150	CHEMBL2034	Nuclear receptor	0.0439186	20 / 0Â Â Â Â Â
KR28	d-Borneol	Dopamine D2 receptor (by homology)	DRD2	P14416	CHEMBL217	Family A G protein-coupled receptor	0.0439186	5 / 0Â Â Â Â Â
KR28	d-Borneol	Sigma opioid receptor (by homology)	SIGMAR1	Q99720	CHEMBL287	Membrane receptor	0.0439186	9 / 0Â Â Â Â Â
KR28	d-Borneol	GABA A receptor alpha-2/beta-2/gamma-2	GABRA2 GABRB2 GABRG2	P47869 P47870 P18507	CHEMBL2111413	Ligand-gated ion channel	0.0439186	0 / 1Â Â Â Â Â
KR28	d-Borneol	Aldo-keto reductase family 1 member B10	AKR1B10	O60218	CHEMBL5983	Enzyme	0.0439186	0 / 2Â Â Â Â Â
KR28	d-Borneol	DNA polymerase beta (by homology)	POLB	P06746	CHEMBL2392	Enzyme	0.0439186	0 / 2Â Â Â Â Â
KR28	d-Borneol	Cytochrome P450 19A1	CYP19A1	P11511	CHEMBL1978	Cytochrome P450	0.0439186	72 / 23Â Â Â Â Â
KR29	alpha-Gurjunene	Peroxisome proliferator-activated receptor alpha	PPARA	Q07869	CHEMBL239	Nuclear receptor	0.0809861	1 / 6Â Â Â Â Â
KR29	alpha-Gurjunene	Cannabinoid receptor 2	CNR2	P34972	CHEMBL253	Family A G protein-coupled receptor	0.0809861	1 / 1Â Â Â Â Â
KR29	alpha-Gurjunene	Nuclear receptor subfamily 1 group I member 3 (by homology)	NR1I3	Q14994	CHEMBL5503	Nuclear receptor	0.0428942	0 / 2Â Â Â Â Â
KR29	alpha-Gurjunene	Anandamide amidohydrolase	FAAH	O00519	CHEMBL2243	Enzyme	0.0428942	0 / 10Â Â Â Â Â
KR29	alpha-Gurjunene	Vanilloid receptor	TRPV1	Q8NER1	CHEMBL4794	Voltage-gated ion channel	0.0428942	0 / 2Â Â Â Â Â
KR30	10-epi-gamma-Eudesmol	Cytochrome P450 19A1	CYP19A1	P11511	CHEMBL1978	Cytochrome P450	0.233842	73 / 157Â Â Â Â Â
KR30	10-epi-gamma-Eudesmol	Protein-tyrosine phosphatase 1B	PTPN1	P18031	CHEMBL335	Phosphatase	0.121097	3 / 57Â Â Â Â Â
KR30	10-epi-gamma-Eudesmol	Serotonin transporter	SLC6A4	P31645	CHEMBL228	Electrochemical transporter	0.112451	20 / 5Â Â Â Â Â
KR30	10-epi-gamma-Eudesmol	Androgen Receptor	AR	P10275	CHEMBL1871	Nuclear receptor	0.103762	48 / 92Â Â Â Â Â
KR30	10-epi-gamma-Eudesmol	Muscarinic acetylcholine receptor M2	CHRM2	P08172	CHEMBL211	Family A G protein-coupled receptor	0.0864427	17 / 2Â Â Â Â Â
KR30	10-epi-gamma-Eudesmol	Acetylcholinesterase	ACHE	P22303	CHEMBL220	Hydrolase	0.0864427	18 / 1Â Â Â Â Â
KR30	10-epi-gamma-Eudesmol	Estrogen receptor alpha	ESR1	P03372	CHEMBL206	Nuclear receptor	0.0864427	2 / 39Â Â Â Â Â
KR30	10-epi-gamma-Eudesmol	Norepinephrine transporter	SLC6A2	P23975	CHEMBL222	Electrochemical transporter	0.0864427	9 / 2Â Â Â Â Â
KR30	10-epi-gamma-Eudesmol	Cytochrome P450 2C19	CYP2C19	P33261	CHEMBL3622	Cytochrome P450	0.0864427	1 / 3Â Â Â Â Â
KR30	10-epi-gamma-Eudesmol	Butyrylcholinesterase	BCHE	P06276	CHEMBL1914	Hydrolase	0.0777583	14 / 2Â Â Â Â Â
KR30	10-epi-gamma-Eudesmol	Nuclear receptor subfamily 1 group I member 3 (by homology)	NR1I3	Q14994	CHEMBL5503	Nuclear receptor	0.0777583	5 / 2Â Â Â Â Â
KR30	10-epi-gamma-Eudesmol	LXR-alpha	NR1H3	Q13133	CHEMBL2808	Nuclear receptor	0.0777583	1 / 20Â Â Â Â Â
KR30	10-epi-gamma-Eudesmol	Cytochrome P450 17A1	CYP17A1	P05093	CHEMBL3522	Cytochrome P450	0.0690974	15 / 42Â Â Â Â Â
KR30	10-epi-gamma-Eudesmol	Nuclear receptor ROR-gamma	RORC	P51449	CHEMBL1741186	Nuclear receptor	0.0690974	0 / 9Â Â Â Â Â
KR30	10-epi-gamma-Eudesmol	Sterol regulatory element-binding protein 2	SREBF2	Q12772	CHEMBL1795166	Unclassified protein	0.0690974	0 / 1Â Â Â Â Â
KR30	10-epi-gamma-Eudesmol	Niemann-Pick C1-like protein 1	NPC1L1	Q9UHC9	CHEMBL2027	Other membrane protein	0.0690974	0 / 10Â Â Â Â Â
KR30	10-epi-gamma-Eudesmol	Cytochrome P450 51 (by homology)	CYP51A1	Q16850	CHEMBL3849	Cytochrome P450	0.0690974	0 / 2Â Â Â Â Â
KR30	10-epi-gamma-Eudesmol	DNA polymerase beta	POLB	P06746	CHEMBL2392	Enzyme	0.0604246	0 / 7Â Â Â Â Â
KR30	10-epi-gamma-Eudesmol	Phosphodiesterase 4D	PDE4D	Q08499	CHEMBL288	Phosphodiesterase	0.0604246	0 / 1Â Â Â Â Â
KR30	10-epi-gamma-Eudesmol	Receptor-type tyrosine-protein phosphatase F (LAR)	PTPRF	P10586	CHEMBL3521	Membrane receptor	0.0604246	0 / 1Â Â Â Â Â
KR30	10-epi-gamma-Eudesmol	T-cell protein-tyrosine phosphatase	PTPN2	P17706	CHEMBL3807	Phosphatase	0.0604246	0 / 19Â Â Â Â Â
KR30	10-epi-gamma-Eudesmol	Phospholipase A2 group 1B	PLA2G1B	P04054	CHEMBL4426	Enzyme	0.0604246	0 / 1Â Â Â Â Â
KR30	10-epi-gamma-Eudesmol	Low molecular weight phosphotyrosine protein phosphatase	ACP1	P24666	CHEMBL4903	Phosphatase	0.0604246	0 / 1Â Â Â Â Â
KR30	10-epi-gamma-Eudesmol	Aldo-keto reductase family 1 member B10	AKR1B10	O60218	CHEMBL5983	Enzyme	0.0604246	0 / 6Â Â Â Â Â
KR30	10-epi-gamma-Eudesmol	Testis-specific androgen-binding protein	SHBG	P04278	CHEMBL3305	Secreted protein	0.0604246	5 / 42Â Â Â Â Â
KR30	10-epi-gamma-Eudesmol	HMG-CoA reductase	HMGCR	P04035	CHEMBL402	Oxidoreductase	0.0604246	11 / 24Â Â Â Â Â
KR30	10-epi-gamma-Eudesmol	11-beta-hydroxysteroid dehydrogenase 1	HSD11B1	P28845	CHEMBL4235	Enzyme	0.0604246	51 / 24Â Â Â Â Â
KR30	10-epi-gamma-Eudesmol	UDP-glucuronosyltransferase 2B7	UGT2B7	P16662	CHEMBL4370	Enzyme	0.0604246	27 / 8Â Â Â Â Â
KR30	10-epi-gamma-Eudesmol	Protein-tyrosine phosphatase 1C	PTPN6	P29350	CHEMBL3166	Phosphatase	0.0604246	0 / 1Â Â Â Â Â
KR30	10-epi-gamma-Eudesmol	Squalene monooxygenase	SQLE	Q14534	CHEMBL3592	Enzyme	0.0604246	0 / 4Â Â Â Â Â
KR30	10-epi-gamma-Eudesmol	Estrogen receptor beta	ESR2	Q92731	CHEMBL242	Nuclear receptor	0.0604246	3 / 47Â Â Â Â Â
KR30	10-epi-gamma-Eudesmol	CD81 antigen	CD81	P60033	CHEMBL1075180	Surface antigen	0.0604246	0 / 1Â Â Â Â Â
KR30	10-epi-gamma-Eudesmol	Dual specificity phosphatase Cdc25B	CDC25B	P30305	CHEMBL4804	Phosphatase	0.0604246	1 / 2Â Â Â Â Â
KR30	10-epi-gamma-Eudesmol	Carboxylesterase 2	CES2	O00748	CHEMBL3180	Enzyme	0.0604246	0 / 10Â Â Â Â Â
KR30	10-epi-gamma-Eudesmol	Prolyl endopeptidase	PREP	P48147	CHEMBL3202	Protease	0.0604246	0 / 1Â Â Â Â Â
KR30	10-epi-gamma-Eudesmol	Potassium-transporting ATPase alpha chain 2	ATP12A	P54707	CHEMBL2933	Primary active transporter	0.0604246	0 / 2Â Â Â Â Â
KR30	10-epi-gamma-Eudesmol	Protein farnesyltransferase	FNTA FNTB	P49354 P49356	CHEMBL2094108	Enzyme	0.0604246	20 / 6Â Â Â Â Â
KR30	10-epi-gamma-Eudesmol	Fatty acid binding protein adipocyte	FABP4	P15090	CHEMBL2083	Fatty acid binding protein family	0.0604246	0 / 3Â Â Â Â Â
KR30	10-epi-gamma-Eudesmol	Peroxisome proliferator-activated receptor gamma	PPARG	P37231	CHEMBL235	Nuclear receptor	0.0604246	0 / 12Â Â Â Â Â
KR30	10-epi-gamma-Eudesmol	Peroxisome proliferator-activated receptor alpha	PPARA	Q07869	CHEMBL239	Nuclear receptor	0.0604246	0 / 11Â Â Â Â Â
KR30	10-epi-gamma-Eudesmol	Telomerase reverse transcriptase	TERT	O14746	CHEMBL2916	Enzyme	0.0604246	0 / 1Â Â Â Â Â
KR30	10-epi-gamma-Eudesmol	Fatty acid binding protein muscle	FABP3	P05413	CHEMBL3344	Fatty acid binding protein family	0.0604246	0 / 4Â Â Â Â Â
KR30	10-epi-gamma-Eudesmol	Fatty acid binding protein epidermal	FABP5	Q01469	CHEMBL3674	Fatty acid binding protein family	0.0604246	0 / 1Â Â Â Â Â
KR30	10-epi-gamma-Eudesmol	Peroxisome proliferator-activated receptor delta	PPARD	Q03181	CHEMBL3979	Nuclear receptor	0.0604246	0 / 8Â Â Â Â Â
KR30	10-epi-gamma-Eudesmol	Fatty acid-binding protein, liver	FABP1	P07148	CHEMBL5421	Fatty acid binding protein family	0.0604246	0 / 3Â Â Â Â Â
KR30	10-epi-gamma-Eudesmol	Nuclear receptor ROR-alpha	RORA	P35398	CHEMBL5868	Nuclear receptor	0.0604246	0 / 3Â Â Â Â Â
KR30	10-epi-gamma-Eudesmol	Glucose-6-phosphate 1-dehydrogenase	G6PD	P11413	CHEMBL5347	Enzyme	0.0604246	0 / 2Â Â Â Â Â
KR30	10-epi-gamma-Eudesmol	Acyl-CoA desaturase	SCD	O00767	CHEMBL5555	Enzyme	0.0604246	0 / 1Â Â Â Â Â
KR30	10-epi-gamma-Eudesmol	Leukotriene B4 receptor 1	LTB4R	Q15722	CHEMBL3911	Family A G protein-coupled receptor	0.0604246	0 / 3Â Â Â Â Â
KR30	10-epi-gamma-Eudesmol	Mineralocorticoid receptor	NR3C2	P08235	CHEMBL1994	Nuclear receptor	0.0604246	22 / 15Â Â Â Â Â
KR30	10-epi-gamma-Eudesmol	Nitric oxide synthase, inducible	NOS2	P35228	CHEMBL4481	Enzyme	0.0604246	0 / 17Â Â Â Â Â
KR31	Camphor	Nuclear receptor subfamily 1 group I member 3 (by homology)	NR1I3	Q14994	CHEMBL5503	Nuclear receptor	0.197405	0 / 1Â Â Â Â Â
KR31	Camphor	Cytochrome P450 19A1	CYP19A1	P11511	CHEMBL1978	Cytochrome P450	0.187879	38 / 35Â Â Â Â Â
KR31	Camphor	Carbonic anhydrase II	CA2	P00918	CHEMBL205	Lyase	0.148751	4 / 2Â Â Â Â Â
KR31	Camphor	Carbonic anhydrase I	CA1	P00915	CHEMBL261	Lyase	0.148751	3 / 2Â Â Â Â Â
KR31	Camphor	Carbonic anhydrase IV	CA4	P22748	CHEMBL3729	Lyase	0.148751	1 / 1Â Â Â Â Â
KR31	Camphor	Androgen Receptor	AR	P10275	CHEMBL1871	Nuclear receptor	0.101229	8 / 8Â Â Â Â Â
KR31	Camphor	Acyl coenzyme A:cholesterol acyltransferase	CES1	P23141	CHEMBL2265	Enzyme	0.0918392	0 / 12Â Â Â Â Â
KR31	Camphor	Carboxylesterase 2	CES2	O00748	CHEMBL3180	Enzyme	0.0918392	0 / 11Â Â Â Â Â
KR31	Camphor	Alcohol dehydrogenase alpha chain	ADH1A	P07327	CHEMBL1970	Oxidoreductase	0.0535179	13 / 0Â Â Â Â Â
KR31	Camphor	Alcohol dehydrogenase gamma chain	ADH1C	P00326	CHEMBL3285	Oxidoreductase	0.0535179	3 / 0Â Â Â Â Â
KR31	Camphor	Corticosteroid binding globulin	SERPINA6	P08185	CHEMBL2421	Secreted protein	0.0439186	0 / 3Â Â Â Â Â
KR31	Camphor	Testis-specific androgen-binding protein	SHBG	P04278	CHEMBL3305	Secreted protein	0.0439186	0 / 13Â Â Â Â Â
KR31	Camphor	Glucose-6-phosphate 1-dehydrogenase	G6PD	P11413	CHEMBL5347	Enzyme	0.0439186	0 / 7Â Â Â Â Â
KR31	Camphor	GABA-B receptor (by homology)	GABBR1	Q9UBS5	CHEMBL2064	Family C G protein-coupled receptor	0.0439186	0 / 1Â Â Â Â Â
KR31	Camphor	Cathepsin K	CTSK	P43235	CHEMBL268	Protease	0.0439186	17 / 0Â Â Â Â Â
KR31	Camphor	Vitamin D receptor	VDR	P11473	CHEMBL1977	Nuclear receptor	0.0439186	0 / 1Â Â Â Â Â
KR31	Camphor	Niemann-Pick C1-like protein 1	NPC1L1	Q9UHC9	CHEMBL2027	Other membrane protein	0.0439186	0 / 2Â Â Â Â Â
KR31	Camphor	Bile acid receptor FXR	NR1H4	Q96RI1	CHEMBL2047	Nuclear receptor	0.0439186	0 / 10Â Â Â Â Â
KR31	Camphor	GABA A receptor alpha-2/beta-2/gamma-2	GABRA2 GABRB2 GABRG2	P47869 P47870 P18507	CHEMBL2111413	Ligand-gated ion channel	0.0439186	0 / 1Â Â Â Â Â
KR31	Camphor	Dual specificity phosphatase Cdc25A	CDC25A	P30304	CHEMBL3775	Phosphatase	0.0439186	0 / 3Â Â Â Â Â
KR31	Camphor	G-protein coupled bile acid receptor 1	GPBAR1	Q8TDU6	CHEMBL5409	Family A G protein-coupled receptor	0.0439186	0 / 13Â Â Â Â Â
KR31	Camphor	Aldo-keto reductase family 1 member B10	AKR1B10	O60218	CHEMBL5983	Enzyme	0.0439186	0 / 2Â Â Â Â Â
KR31	Camphor	DNA polymerase beta (by homology)	POLB	P06746	CHEMBL2392	Enzyme	0.0439186	0 / 2Â Â Â Â Â
KR32	Linalool	Transient receptor potential cation channel subfamily V member 3	TRPV3	Q8NET8	CHEMBL5522	Voltage-gated ion channel	0.0630257	1 / 0Â Â Â Â Â
KR32	Linalool	Carbonic anhydrase II	CA2	P00918	CHEMBL205	Lyase	0.0630257	33 / 0Â Â Â Â Â
KR32	Linalool	Carbonic anhydrase I	CA1	P00915	CHEMBL261	Lyase	0.0630257	27 / 0Â Â Â Â Â
KR32	Linalool	Carbonic anhydrase IV	CA4	P22748	CHEMBL3729	Lyase	0.0630257	11 / 0Â Â Â Â Â
KR32	Linalool	Transient receptor potential cation channel subfamily M member 8	TRPM8	Q7Z2W7	CHEMBL1075319	Voltage-gated ion channel	0.0630257	1 / 0Â Â Â Â Â
KR32	Linalool	Mineralocorticoid receptor	NR3C2	P08235	CHEMBL1994	Nuclear receptor	0.0535179	34 / 0Â Â Â Â Â
KR32	Linalool	Glucocorticoid receptor	NR3C1	P04150	CHEMBL2034	Nuclear receptor	0.0535179	52 / 0Â Â Â Â Â
KR32	Linalool	Progesterone receptor	PGR	P06401	CHEMBL208	Nuclear receptor	0.0535179	74 / 0Â Â Â Â Â
KR32	Linalool	Sigma opioid receptor	SIGMAR1	Q99720	CHEMBL287	Membrane receptor	0.0535179	27 / 0Â Â Â Â Â
KR32	Linalool	Dopamine transporter (by homology)	SLC6A3	Q01959	CHEMBL238	Electrochemical transporter	0.0535179	101 / 0Â Â Â Â Â
KR32	Linalool	Squalene monooxygenase	SQLE	Q14534	CHEMBL3592	Enzyme	0.0535179	0 / 4Â Â Â Â Â
KR32	Linalool	Indoleamine 2,3-dioxygenase	IDO1	P14902	CHEMBL4685	Enzyme	0.0535179	9 / 0Â Â Â Â Â
KR32	Linalool	Estradiol 17-beta-dehydrogenase 2	HSD17B2	P37059	CHEMBL2789	Enzyme	0.0535179	57 / 0Â Â Â Â Â
KR32	Linalool	Dopamine D2 receptor (by homology)	DRD2	P14416	CHEMBL217	Family A G protein-coupled receptor	0.0535179	13 / 0Â Â Â Â Â
KR32	Linalool	Muscarinic acetylcholine receptor M4	CHRM4	P08173	CHEMBL1821	Family A G protein-coupled receptor	0.0535179	11 / 0Â Â Â Â Â
KR32	Linalool	Mu opioid receptor	OPRM1	P35372	CHEMBL233	Family A G protein-coupled receptor	0.0535179	8 / 0Â Â Â Â Â
KR32	Linalool	Delta opioid receptor	OPRD1	P41143	CHEMBL236	Family A G protein-coupled receptor	0.0535179	5 / 0Â Â Â Â Â
KR32	Linalool	Kappa Opioid receptor	OPRK1	P41145	CHEMBL237	Family A G protein-coupled receptor	0.0535179	29 / 0Â Â Â Â Â
KR32	Linalool	Adrenergic receptor alpha-2	ADRA2C	P18825	CHEMBL1916	Family A G protein-coupled receptor	0.0439186	13 / 0Â Â Â Â Â
KR32	Linalool	Heme oxygenase 1 (by homology)	HMOX1	P09601	CHEMBL2823	Enzyme	0.0439186	36 / 0Â Â Â Â Â
KR32	Linalool	Tyrosine-protein kinase JAK1	JAK1	P23458	CHEMBL2835	Kinase	0.0439186	60 / 0Â Â Â Â Â
KR32	Linalool	Tyrosine-protein kinase JAK2	JAK2	O60674	CHEMBL2971	Kinase	0.0439186	86 / 0Â Â Â Â Â
KR32	Linalool	Cyclooxygenase-2	PTGS2	P35354	CHEMBL230	Oxidoreductase	0.0439186	28 / 0Â Â Â Â Â
KR32	Linalool	Voltage-gated potassium channel subunit Kv1.5	KCNA5	P22460	CHEMBL4306	Voltage-gated ion channel	0.0439186	34 / 0Â Â Â Â Â
KR32	Linalool	Platelet activating factor receptor	PTAFR	P25105	CHEMBL250	Family A G protein-coupled receptor	0.0439186	18 / 0Â Â Â Â Â
KR32	Linalool	Sodium channel protein type V alpha subunit	SCN5A	Q14524	CHEMBL1980	Voltage-gated ion channel	0.0439186	3 / 0Â Â Â Â Â
KR32	Linalool	Sodium channel protein type IX alpha subunit	SCN9A	Q15858	CHEMBL4296	Voltage-gated ion channel	0.0439186	17 / 0Â Â Â Â Â
KR32	Linalool	Poly [ADP-ribose] polymerase-1	PARP1	P09874	CHEMBL3105	Enzyme	0.0439186	35 / 0Â Â Â Â Â
KR32	Linalool	Alpha-1a adrenergic receptor	ADRA1A	P35348	CHEMBL229	Family A G protein-coupled receptor	0.0439186	5 / 0Â Â Â Â Â
KR32	Linalool	Histamine H3 receptor	HRH3	Q9Y5N1	CHEMBL264	Family A G protein-coupled receptor	0.0439186	7 / 0Â Â Â Â Â
KR32	Linalool	Histamine H4 receptor	HRH4	Q9H3N8	CHEMBL3759	Family A G protein-coupled receptor	0.0439186	4 / 0Â Â Â Â Â
KR32	Linalool	Tyrosine-protein kinase JAK3	JAK3	P52333	CHEMBL2148	Kinase	0.0439186	46 / 0Â Â Â Â Â
KR32	Linalool	Tyrosine-protein kinase TYK2	TYK2	P29597	CHEMBL3553	Kinase	0.0439186	24 / 0Â Â Â Â Â
KR32	Linalool	Troponin, cardiac muscle	TNNC1 TNNT2 TNNI3	P63316 P45379 P19429	CHEMBL2095202	Unclassified protein	0.0439186	2 / 0Â Â Â Â Â
KR32	Linalool	Leucine-rich repeat serine/threonine-protein kinase 2	LRRK2	Q5S007	CHEMBL1075104	Kinase	0.0439186	58 / 0Â Â Â Â Â
KR32	Linalool	Androgen Receptor	AR	P10275	CHEMBL1871	Nuclear receptor	0.0439186	115 / 14Â Â Â Â Â
KR33	alpha-Pinene	Peroxisome proliferator-activated receptor alpha	PPARA	Q07869	CHEMBL239	Nuclear receptor	0.0649511	1 / 8Â Â Â Â Â
KR33	alpha-Pinene	Cannabinoid receptor 2	CNR2	P34972	CHEMBL253	Family A G protein-coupled receptor	0.0649511	1 / 1Â Â Â Â Â
KR33	alpha-Pinene	Acetylcholinesterase	ACHE	P22303	CHEMBL220	Hydrolase	0.0443083	4 / 1Â Â Â Â Â
KR33	alpha-Pinene	Anandamide amidohydrolase	FAAH	O00519	CHEMBL2243	Enzyme	0.0339707	0 / 10Â Â Â Â Â
KR33	alpha-Pinene	Vanilloid receptor	TRPV1	Q8NER1	CHEMBL4794	Voltage-gated ion channel	0.0339707	0 / 2Â Â Â Â Â
KR33	alpha-Pinene	Androgen Receptor (by homology)	AR	P10275	CHEMBL1871	Nuclear receptor	0.0238327	0 / 50Â Â Â Â Â
KR33	alpha-Pinene	Cytochrome P450 19A1	CYP19A1	P11511	CHEMBL1978	Cytochrome P450	0.0238327	0 / 163Â Â Â Â Â
KR33	alpha-Pinene	Estrogen receptor alpha	ESR1	P03372	CHEMBL206	Nuclear receptor	0.0238327	0 / 30Â Â Â Â Â
KR33	alpha-Pinene	Muscarinic acetylcholine receptor M2	CHRM2	P08172	CHEMBL211	Family A G protein-coupled receptor	0.0238327	0 / 1Â Â Â Â Â
KR33	alpha-Pinene	Norepinephrine transporter	SLC6A2	P23975	CHEMBL222	Electrochemical transporter	0.0238327	0 / 1Â Â Â Â Â
KR33	alpha-Pinene	Serotonin transporter	SLC6A4	P31645	CHEMBL228	Electrochemical transporter	0.0238327	0 / 1Â Â Â Â Â
KR33	alpha-Pinene	Cytochrome P450 2C19	CYP2C19	P33261	CHEMBL3622	Cytochrome P450	0.0238327	0 / 1Â Â Â Â Â
KR33	alpha-Pinene	Butyrylcholinesterase	BCHE	P06276	CHEMBL1914	Hydrolase	0.0238327	0 / 2Â Â Â Â Â
KR33	alpha-Pinene	Protein-tyrosine phosphatase 1B	PTPN1	P18031	CHEMBL335	Phosphatase	0.0238327	0 / 24Â Â Â Â Â
KR34	1-Tetradecene	Sigma opioid receptor	SIGMAR1	Q99720	CHEMBL287	Membrane receptor	0.0312266	2 / 0Â Â Â Â Â
KR34	1-Tetradecene	Cannabinoid receptor 1 (by homology)	CNR1	P21554	CHEMBL218	Family A G protein-coupled receptor	0.0312266	11 / 0Â Â Â Â Â
KR34	1-Tetradecene	Monoglyceride lipase (by homology)	MGLL	Q99685	CHEMBL4191	Enzyme	0.0312266	5 / 0Â Â Â Â Â
KR35	alpha-Terpineol	Androgen Receptor	AR	P10275	CHEMBL1871	Nuclear receptor	0.120677	74 / 78Â Â Â Â Â
KR35	alpha-Terpineol	Cytochrome P450 19A1	CYP19A1	P11511	CHEMBL1978	Cytochrome P450	0.0918392	86 / 138Â Â Â Â Â
KR35	alpha-Terpineol	Carbonic anhydrase II	CA2	P00918	CHEMBL205	Lyase	0.0918392	15 / 0Â Â Â Â Â
KR35	alpha-Terpineol	Carbonic anhydrase I	CA1	P00915	CHEMBL261	Lyase	0.0918392	14 / 0Â Â Â Â Â
KR35	alpha-Terpineol	Carbonic anhydrase IV	CA4	P22748	CHEMBL3729	Lyase	0.0918392	8 / 0Â Â Â Â Â
KR35	alpha-Terpineol	Transient receptor potential cation channel subfamily M member 8	TRPM8	Q7Z2W7	CHEMBL1075319	Voltage-gated ion channel	0.0822881	1 / 0Â Â Â Â Â
KR35	alpha-Terpineol	Muscarinic acetylcholine receptor M2	CHRM2	P08172	CHEMBL211	Family A G protein-coupled receptor	0.0727164	8 / 2Â Â Â Â Â
KR35	alpha-Terpineol	Serotonin transporter	SLC6A4	P31645	CHEMBL228	Electrochemical transporter	0.0727164	32 / 5Â Â Â Â Â
KR35	alpha-Terpineol	LXR-alpha	NR1H3	Q13133	CHEMBL2808	Nuclear receptor	0.0727164	0 / 20Â Â Â Â Â
KR35	alpha-Terpineol	Protein-tyrosine phosphatase 1B	PTPN1	P18031	CHEMBL335	Phosphatase	0.0727164	10 / 55Â Â Â Â Â
KR35	alpha-Terpineol	Nuclear receptor subfamily 1 group I member 3 (by homology)	NR1I3	Q14994	CHEMBL5503	Nuclear receptor	0.0727164	0 / 2Â Â Â Â Â
KR35	alpha-Terpineol	Sterol regulatory element-binding protein 2	SREBF2	Q12772	CHEMBL1795166	Unclassified protein	0.0630257	0 / 1Â Â Â Â Â
KR35	alpha-Terpineol	Niemann-Pick C1-like protein 1	NPC1L1	Q9UHC9	CHEMBL2027	Other membrane protein	0.0630257	0 / 10Â Â Â Â Â
KR35	alpha-Terpineol	Butyrylcholinesterase	BCHE	P06276	CHEMBL1914	Hydrolase	0.0630257	17 / 2Â Â Â Â Â
KR35	alpha-Terpineol	Estrogen receptor alpha	ESR1	P03372	CHEMBL206	Nuclear receptor	0.0630257	4 / 39Â Â Â Â Â
KR35	alpha-Terpineol	Squalene monooxygenase	SQLE	Q14534	CHEMBL3592	Enzyme	0.0630257	0 / 4Â Â Â Â Â
KR35	alpha-Terpineol	Acetylcholinesterase	ACHE	P22303	CHEMBL220	Hydrolase	0.0630257	26 / 1Â Â Â Â Â
KR35	alpha-Terpineol	Cytochrome P450 51	CYP51A1	Q16850	CHEMBL3849	Cytochrome P450	0.0535179	2 / 2Â Â Â Â Â
KR35	alpha-Terpineol	Norepinephrine transporter	SLC6A2	P23975	CHEMBL222	Electrochemical transporter	0.0535179	15 / 2Â Â Â Â Â
KR35	alpha-Terpineol	Dopamine D2 receptor (by homology)	DRD2	P14416	CHEMBL217	Family A G protein-coupled receptor	0.0535179	9 / 0Â Â Â Â Â
KR35	alpha-Terpineol	Cytochrome P450 17A1	CYP17A1	P05093	CHEMBL3522	Cytochrome P450	0.0535179	14 / 41Â Â Â Â Â
KR35	alpha-Terpineol	Estrogen receptor beta	ESR2	Q92731	CHEMBL242	Nuclear receptor	0.0535179	11 / 47Â Â Â Â Â
KR35	alpha-Terpineol	Cytochrome P450 2C19	CYP2C19	P33261	CHEMBL3622	Cytochrome P450	0.0535179	1 / 2Â Â Â Â Â
KR35	alpha-Terpineol	Mineralocorticoid receptor	NR3C2	P08235	CHEMBL1994	Nuclear receptor	0.0535179	19 / 7Â Â Â Â Â
KR35	alpha-Terpineol	Receptor-type tyrosine-protein phosphatase F (LAR)	PTPRF	P10586	CHEMBL3521	Membrane receptor	0.0439186	0 / 1Â Â Â Â Â
KR35	alpha-Terpineol	T-cell protein-tyrosine phosphatase	PTPN2	P17706	CHEMBL3807	Phosphatase	0.0439186	0 / 18Â Â Â Â Â
KR35	alpha-Terpineol	Phospholipase A2 group 1B	PLA2G1B	P04054	CHEMBL4426	Enzyme	0.0439186	0 / 1Â Â Â Â Â
KR35	alpha-Terpineol	Low molecular weight phosphotyrosine protein phosphatase	ACP1	P24666	CHEMBL4903	Phosphatase	0.0439186	0 / 1Â Â Â Â Â
KR35	alpha-Terpineol	Aldo-keto reductase family 1 member B10	AKR1B10	O60218	CHEMBL5983	Enzyme	0.0439186	0 / 6Â Â Â Â Â
KR35	alpha-Terpineol	Sigma opioid receptor	SIGMAR1	Q99720	CHEMBL287	Membrane receptor	0.0439186	18 / 4Â Â Â Â Â
KR35	alpha-Terpineol	Glucocorticoid receptor	NR3C1	P04150	CHEMBL2034	Nuclear receptor	0.0439186	36 / 24Â Â Â Â Â
KR35	alpha-Terpineol	Transient receptor potential cation channel subfamily V member 3	TRPV3	Q8NET8	CHEMBL5522	Voltage-gated ion channel	0.0439186	1 / 0Â Â Â Â Â
KR35	alpha-Terpineol	Potassium-transporting ATPase alpha chain 2	ATP12A	P54707	CHEMBL2933	Primary active transporter	0.0439186	0 / 2Â Â Â Â Â
KR35	alpha-Terpineol	Protein-tyrosine phosphatase 1C	PTPN6	P29350	CHEMBL3166	Phosphatase	0.0439186	0 / 1Â Â Â Â Â
KR35	alpha-Terpineol	Testis-specific androgen-binding protein	SHBG	P04278	CHEMBL3305	Secreted protein	0.0439186	9 / 41Â Â Â Â Â
KR35	alpha-Terpineol	Fatty acid binding protein adipocyte	FABP4	P15090	CHEMBL2083	Fatty acid binding protein family	0.0439186	0 / 3Â Â Â Â Â
KR35	alpha-Terpineol	Peroxisome proliferator-activated receptor alpha	PPARA	Q07869	CHEMBL239	Nuclear receptor	0.0439186	0 / 11Â Â Â Â Â
KR35	alpha-Terpineol	Fatty acid binding protein muscle	FABP3	P05413	CHEMBL3344	Fatty acid binding protein family	0.0439186	0 / 4Â Â Â Â Â
KR35	alpha-Terpineol	Fatty acid binding protein epidermal	FABP5	Q01469	CHEMBL3674	Fatty acid binding protein family	0.0439186	0 / 1Â Â Â Â Â
KR35	alpha-Terpineol	Peroxisome proliferator-activated receptor delta	PPARD	Q03181	CHEMBL3979	Nuclear receptor	0.0439186	0 / 8Â Â Â Â Â
KR35	alpha-Terpineol	Fatty acid-binding protein, liver	FABP1	P07148	CHEMBL5421	Fatty acid binding protein family	0.0439186	0 / 3Â Â Â Â Â
KR35	alpha-Terpineol	Nuclear receptor ROR-alpha	RORA	P35398	CHEMBL5868	Nuclear receptor	0.0439186	0 / 3Â Â Â Â Â
KR35	alpha-Terpineol	Heme oxygenase 1 (by homology)	HMOX1	P09601	CHEMBL2823	Enzyme	0.0439186	7 / 0Â Â Â Â Â
KR35	alpha-Terpineol	HMG-CoA reductase	HMGCR	P04035	CHEMBL402	Oxidoreductase	0.0439186	18 / 23Â Â Â Â Â
KR35	alpha-Terpineol	CD81 antigen	CD81	P60033	CHEMBL1075180	Surface antigen	0.0439186	0 / 1Â Â Â Â Â
KR35	alpha-Terpineol	Progesterone receptor	PGR	P06401	CHEMBL208	Nuclear receptor	0.0439186	49 / 7Â Â Â Â Â
KR35	alpha-Terpineol	Glucose-6-phosphate 1-dehydrogenase	G6PD	P11413	CHEMBL5347	Enzyme	0.0439186	0 / 2Â Â Â Â Â
KR35	alpha-Terpineol	Acyl-CoA desaturase	SCD	O00767	CHEMBL5555	Enzyme	0.0439186	0 / 1Â Â Â Â Â
KR35	alpha-Terpineol	Adrenergic receptor alpha-2	ADRA2C	P18825	CHEMBL1916	Family A G protein-coupled receptor	0.0439186	5 / 0Â Â Â Â Â
KR35	alpha-Terpineol	11-beta-hydroxysteroid dehydrogenase 1	HSD11B1	P28845	CHEMBL4235	Enzyme	0.0439186	35 / 22Â Â Â Â Â
KR35	alpha-Terpineol	Dopamine transporter	SLC6A3	Q01959	CHEMBL238	Electrochemical transporter	0.0439186	69 / 1Â Â Â Â Â
KR38	Bornyl acetate	Acetylcholinesterase	ACHE	P22303	CHEMBL220	Hydrolase	0.123287	35 / 1Â Â Â Â Â
KR38	Bornyl acetate	Vitamin D receptor	VDR	P11473	CHEMBL1977	Nuclear receptor	0.0926446	0 / 2Â Â Â Â Â
KR38	Bornyl acetate	Dual specificity phosphatase Cdc25A	CDC25A	P30304	CHEMBL3775	Phosphatase	0.0517133	0 / 15Â Â Â Â Â
KR38	Bornyl acetate	Protein-tyrosine phosphatase 1B	PTPN1	P18031	CHEMBL335	Phosphatase	0.0414703	3 / 19Â Â Â Â Â
KR38	Bornyl acetate	HMG-CoA reductase	HMGCR	P04035	CHEMBL402	Oxidoreductase	0.0312266	0 / 37Â Â Â Â Â
KR38	Bornyl acetate	Cytochrome P450 19A1	CYP19A1	P11511	CHEMBL1978	Cytochrome P450	0.0312266	146 / 43Â Â Â Â Â
KR38	Bornyl acetate	UDP-glucuronosyltransferase 2B7	UGT2B7	P16662	CHEMBL4370	Enzyme	0.0312266	0 / 20Â Â Â Â Â
KR38	Bornyl acetate	Thromboxane-A synthase	TBXAS1	P24557	CHEMBL1835	Cytochrome P450	0.0312266	22 / 0Â Â Â Â Â
KR38	Bornyl acetate	Cytochrome P450 11B1	CYP11B1	P15538	CHEMBL1908	Cytochrome P450	0.0312266	94 / 0Â Â Â Â Â
KR38	Bornyl acetate	Cytochrome P450 11B2	CYP11B2	P19099	CHEMBL2722	Cytochrome P450	0.0312266	106 / 0Â Â Â Â Â
KR38	Bornyl acetate	DNA polymerase alpha subunit	POLA1	P09884	CHEMBL1828	Transferase	0.0312266	0 / 1Â Â Â Â Â
KR38	Bornyl acetate	11-beta-hydroxysteroid dehydrogenase 1	HSD11B1	P28845	CHEMBL4235	Enzyme	0.0312266	81 / 18Â Â Â Â Â
KR38	Bornyl acetate	Alpha-2a adrenergic receptor	ADRA2A	P08913	CHEMBL1867	Family A G protein-coupled receptor	0.0312266	20 / 0Â Â Â Â Â
KR38	Bornyl acetate	Adrenergic receptor alpha-2	ADRA2C	P18825	CHEMBL1916	Family A G protein-coupled receptor	0.0312266	19 / 0Â Â Â Â Â
KR38	Bornyl acetate	Alpha-2b adrenergic receptor	ADRA2B	P18089	CHEMBL1942	Family A G protein-coupled receptor	0.0312266	18 / 0Â Â Â Â Â
KR38	Bornyl acetate	Alpha-1a adrenergic receptor	ADRA1A	P35348	CHEMBL229	Family A G protein-coupled receptor	0.0312266	1 / 0Â Â Â Â Â
KR38	Bornyl acetate	Hormone sensitive lipase	LIPE	Q05469	CHEMBL3590	Enzyme	0.0312266	17 / 0Â Â Â Â Â
KR38	Bornyl acetate	Carbonic anhydrase I	CA1	P00915	CHEMBL261	Lyase	0.0312266	11 / 3Â Â Â Â Â
KR38	Bornyl acetate	Beta-chymotrypsin	CTRB1	P17538	CHEMBL4796	Protease	0.0312266	7 / 0Â Â Â Â Â
KR38	Bornyl acetate	Trace amine-associated receptor 1 (by homology)	TAAR1	Q96RJ0	CHEMBL5857	Family A G protein-coupled receptor	0.0312266	137 / 0Â Â Â Â Â
KR38	Bornyl acetate	Polyadenylate-binding protein 1	PABPC1	P11940	CHEMBL1293286	Unclassified protein	0.0312266	4 / 0Â Â Â Â Â
KR38	Bornyl acetate	Carbonic anhydrase II	CA2	P00918	CHEMBL205	Lyase	0.0312266	14 / 1Â Â Â Â Â
KR38	Bornyl acetate	Thymidylate synthase	TYMS	P04818	CHEMBL1952	Transferase	0.0312266	5 / 0Â Â Â Â Â
KR39	Camphene	11-beta-hydroxysteroid dehydrogenase 1	HSD11B1	P28845	CHEMBL4235	Enzyme	0.0238327	0 / 7Â Â Â Â Â
KR39	Camphene	High-affinity choline transporter (by homology)	SLC5A7	Q9GZV3	CHEMBL4507	Electrochemical transporter	0.0238327	1 / 0Â Â Â Â Â
KR40	Limonene	Peroxisome proliferator-activated receptor alpha	PPARA	Q07869	CHEMBL239	Nuclear receptor	0.146857	1 / 7Â Â Â Â Â
KR40	Limonene	Cannabinoid receptor 2	CNR2	P34972	CHEMBL253	Family A G protein-coupled receptor	0.146857	1 / 1Â Â Â Â Â
KR40	Limonene	LXR-alpha	NR1H3	Q13133	CHEMBL2808	Nuclear receptor	0.0443083	0 / 14Â Â Â Â Â
KR40	Limonene	Cytochrome P450 19A1	CYP19A1	P11511	CHEMBL1978	Cytochrome P450	0.0238327	0 / 127Â Â Â Â Â
KR41	Ethyl pentadecanoate	Carbonic anhydrase II	CA2	P00918	CHEMBL205	Lyase	0.135616	166 / 1Â Â Â Â Â
KR41	Ethyl pentadecanoate	Carbonic anhydrase I	CA1	P00915	CHEMBL261	Lyase	0.135616	150 / 3Â Â Â Â Â
KR41	Ethyl pentadecanoate	Vitamin D receptor	VDR	P11473	CHEMBL1977	Nuclear receptor	0.119895	8 / 2Â Â Â Â Â
KR41	Ethyl pentadecanoate	UDP-glucuronosyltransferase 2B7	UGT2B7	P16662	CHEMBL4370	Enzyme	0.119895	0 / 6Â Â Â Â Â
KR41	Ethyl pentadecanoate	Protein-tyrosine phosphatase 1B	PTPN1	P18031	CHEMBL335	Phosphatase	0.119895	13 / 24Â Â Â Â Â
KR41	Ethyl pentadecanoate	Dual specificity phosphatase Cdc25A	CDC25A	P30304	CHEMBL3775	Phosphatase	0.119895	2 / 7Â Â Â Â Â
KR41	Ethyl pentadecanoate	HMG-CoA reductase	HMGCR	P04035	CHEMBL402	Oxidoreductase	0.112042	0 / 38Â Â Â Â Â
KR41	Ethyl pentadecanoate	NAD-dependent deacetylase sirtuin 2	SIRT2	Q8IXJ6	CHEMBL4462	Eraser	0.112042	17 / 1Â Â Â Â Â
KR41	Ethyl pentadecanoate	Peptidyl-glycine alpha-amidating monooxygenase	PAM	P19021	CHEMBL2544	Enzyme	0.112042	0 / 2Â Â Â Â Â
KR41	Ethyl pentadecanoate	Cytochrome P450 19A1	CYP19A1	P11511	CHEMBL1978	Cytochrome P450	0.112042	62 / 43Â Â Â Â Â
KR41	Ethyl pentadecanoate	Acetylcholinesterase	ACHE	P22303	CHEMBL220	Hydrolase	0.112042	26 / 2Â Â Â Â Â
KR41	Ethyl pentadecanoate	11-beta-hydroxysteroid dehydrogenase 1	HSD11B1	P28845	CHEMBL4235	Enzyme	0.112042	64 / 29Â Â Â Â Â
KR41	Ethyl pentadecanoate	Histamine H3 receptor	HRH3	Q9Y5N1	CHEMBL264	Family A G protein-coupled receptor	0.112042	27 / 0Â Â Â Â Â
KR41	Ethyl pentadecanoate	Carbonic anhydrase IX	CA9	Q16790	CHEMBL3594	Lyase	0.112042	126 / 2Â Â Â Â Â
KR41	Ethyl pentadecanoate	Protein kinase C theta	PRKCQ	Q04759	CHEMBL3920	Kinase	0.112042	8 / 2Â Â Â Â Â
KR41	Ethyl pentadecanoate	Glutamate [NMDA] receptor subunit epsilon 2	GRIN2B	Q13224	CHEMBL1904	Ligand-gated ion channel	0.112042	22 / 0Â Â Â Â Â
KR41	Ethyl pentadecanoate	Vascular endothelial growth factor receptor 2	KDR	P35968	CHEMBL279	Kinase	0.112042	187 / 0Â Â Â Â Â
KR41	Ethyl pentadecanoate	Estradiol 17-beta-dehydrogenase 3	HSD17B3	P37058	CHEMBL4234	Enzyme	0.112042	2 / 14Â Â Â Â Â
KR41	Ethyl pentadecanoate	Melanin-concentrating hormone receptor 1	MCHR1	Q99705	CHEMBL344	Family A G protein-coupled receptor	0.112042	28 / 0Â Â Â Â Â
KR41	Ethyl pentadecanoate	Histamine H4 receptor	HRH4	Q9H3N8	CHEMBL3759	Family A G protein-coupled receptor	0.112042	25 / 0Â Â Â Â Â
KR41	Ethyl pentadecanoate	Protein phosphatase 2C beta	PPM1B	O75688	CHEMBL2845	Phosphatase	0.112042	0 / 5Â Â Â Â Â
KR41	Ethyl pentadecanoate	Serine/threonine protein phosphatase PP1-gamma catalytic subunit	PPP1CC	P36873	CHEMBL4438	Phosphatase	0.112042	0 / 5Â Â Â Â Â
KR41	Ethyl pentadecanoate	Cyclin-dependent kinase 2/cyclin E1	CCNE1 CDK2	P24864 P24941	CHEMBL1907605	Kinase	0.112042	12 / 0Â Â Â Â Â
KR41	Ethyl pentadecanoate	N-acylsphingosine-amidohydrolase (by homology)	NAAA	Q02083	CHEMBL4349	Enzyme	0.112042	9 / 0Â Â Â Â Â
KR41	Ethyl pentadecanoate	Gonadotropin-releasing hormone receptor	GNRHR	P30968	CHEMBL1855	Family A G protein-coupled receptor	0.112042	14 / 0Â Â Â Â Â
KR41	Ethyl pentadecanoate	MAP kinase p38 alpha	MAPK14	Q16539	CHEMBL260	Kinase	0.112042	157 / 0Â Â Â Â Â
KR41	Ethyl pentadecanoate	Nucleotide-binding oligomerization domain-containing protein 1	NOD1	Q9Y239	CHEMBL1293222	Unclassified protein	0.112042	4 / 0Â Â Â Â Â
KR41	Ethyl pentadecanoate	Somatostatin receptor 2	SSTR2	P30874	CHEMBL1804	Family A G protein-coupled receptor	0.112042	12 / 0Â Â Â Â Â
KR41	Ethyl pentadecanoate	Somatostatin receptor 4	SSTR4	P31391	CHEMBL1853	Family A G protein-coupled receptor	0.112042	17 / 0Â Â Â Â Â
KR41	Ethyl pentadecanoate	Cytochrome P450 3A4	CYP3A4	P08684	CHEMBL340	Cytochrome P450	0.112042	7 / 0Â Â Â Â Â
KR41	Ethyl pentadecanoate	Cytochrome P450 24A1	CYP24A1	Q07973	CHEMBL4521	Enzyme	0.112042	11 / 0Â Â Â Â Â
KR41	Ethyl pentadecanoate	LIM domain kinase 2	LIMK2	P53671	CHEMBL5932	Kinase	0.112042	38 / 0Â Â Â Â Â
KR41	Ethyl pentadecanoate	25-hydroxyvitamin D-1 alpha hydroxylase, mitochondrial (by homology)	CYP27B1	O15528	CHEMBL5993	Enzyme	0.112042	6 / 0Â Â Â Â Â
KR41	Ethyl pentadecanoate	Fatty acid binding protein adipocyte	FABP4	P15090	CHEMBL2083	Fatty acid binding protein family	0.112042	0 / 2Â Â Â Â Â
KR41	Ethyl pentadecanoate	Fatty acid binding protein muscle	FABP3	P05413	CHEMBL3344	Fatty acid binding protein family	0.112042	0 / 2Â Â Â Â Â
KR41	Ethyl pentadecanoate	Fatty acid binding protein epidermal	FABP5	Q01469	CHEMBL3674	Fatty acid binding protein family	0.112042	0 / 2Â Â Â Â Â
KR41	Ethyl pentadecanoate	Free fatty acid receptor 1	FFAR1	O14842	CHEMBL4422	Family A G protein-coupled receptor	0.112042	0 / 1Â Â Â Â Â
KR41	Ethyl pentadecanoate	Fatty acid binding protein intestinal	FABP2	P12104	CHEMBL4879	Fatty acid binding protein family	0.112042	0 / 1Â Â Â Â Â
KR41	Ethyl pentadecanoate	Anandamide amidohydrolase	FAAH	O00519	CHEMBL2243	Enzyme	0.112042	147 / 10Â Â Â Â Â
KR41	Ethyl pentadecanoate	Protein kinase C alpha	PRKCA	P17252	CHEMBL299	Kinase	0.112042	4 / 29Â Â Â Â Â
KR41	Ethyl pentadecanoate	Neuropeptide Y receptor type 5	NPY5R	Q15761	CHEMBL4561	Family A G protein-coupled receptor	0.112042	142 / 0Â Â Â Â Â
KR41	Ethyl pentadecanoate	NT-3 growth factor receptor	NTRK3	Q16288	CHEMBL5608	Kinase	0.112042	1 / 0Â Â Â Â Â
KR43	Bicyclohexyl	Testis-specific androgen-binding protein	SHBG	P04278	CHEMBL3305	Secreted protein	0.150098	1 / 4Â Â Â Â Â
KR43	Bicyclohexyl	Peroxisome proliferator-activated receptor alpha	PPARA	Q07869	CHEMBL239	Nuclear receptor	0.116739	1 / 0Â Â Â Â Â
KR43	Bicyclohexyl	Cannabinoid receptor 2	CNR2	P34972	CHEMBL253	Family A G protein-coupled receptor	0.116739	1 / 0Â Â Â Â Â
KR44	Crotepoxide	P-glycoprotein 1	ABCB1	P08183	CHEMBL4302	Primary active transporter	0.133684	23 / 109Â Â Â Â Â
KR44	Crotepoxide	Butyrylcholinesterase	BCHE	P06276	CHEMBL1914	Hydrolase	0.10934	35 / 38Â Â Â Â Â
KR44	Crotepoxide	Galectin-3	LGALS3	P17931	CHEMBL4531	Other cytosolic protein	0.10934	0 / 5Â Â Â Â Â
KR44	Crotepoxide	Galectin-9	LGALS9	O00182	CHEMBL5474	Other cytosolic protein	0.10934	0 / 5Â Â Â Â Â
KR44	Crotepoxide	Phosphodiesterase 4D	PDE4D	Q08499	CHEMBL288	Phosphodiesterase	0.10934	9 / 1Â Â Â Â Â
KR44	Crotepoxide	Heat shock protein HSP 90-alpha	HSP90AA1	P07900	CHEMBL3880	Other cytosolic protein	0.10934	7 / 5Â Â Â Â Â
KR44	Crotepoxide	Endothelin receptor ET-A	EDNRA	P25101	CHEMBL252	Family A G protein-coupled receptor	0.10934	311 / 0Â Â Â Â Â
KR44	Crotepoxide	Adenosine A1 receptor	ADORA1	P30542	CHEMBL226	Family A G protein-coupled receptor	0.10934	229 / 0Â Â Â Â Â
KR44	Crotepoxide	Adenosine A2a receptor	ADORA2A	P29274	CHEMBL251	Family A G protein-coupled receptor	0.10934	249 / 0Â Â Â Â Â
KR44	Crotepoxide	Inosine-5'-monophosphate dehydrogenase 2	IMPDH2	P12268	CHEMBL2002	Oxidoreductase	0.10934	43 / 0Â Â Â Â Â
KR44	Crotepoxide	Transmembrane domain-containing protein TMIGD3	TMIGD3	P0DMS9	CHEMBL3712907	Unclassified protein	0.10934	5 / 0Â Â Â Â Â
KR44	Crotepoxide	Adenosine A2b receptor	ADORA2B	P29275	CHEMBL255	Family A G protein-coupled receptor	0.10934	112 / 0Â Â Â Â Â
KR44	Crotepoxide	ADAM17	ADAM17	P78536	CHEMBL3706	Protease	0.10934	38 / 0Â Â Â Â Â
KR44	Crotepoxide	Serine/threonine-protein kinase AKT	AKT1	P31749	CHEMBL4282	Kinase	0.10934	86 / 0Â Â Â Â Â
KR44	Crotepoxide	Endothelin receptor ET-B	EDNRB	P24530	CHEMBL1785	Family A G protein-coupled receptor	0.10934	82 / 0Â Â Â Â Â
KR44	Crotepoxide	Chymase	CMA1	P23946	CHEMBL4068	Protease	0.10934	26 / 0Â Â Â Â Â
KR44	Crotepoxide	Cyclooxygenase-1	PTGS1	P23219	CHEMBL221	Oxidoreductase	0.10934	9 / 0Â Â Â Â Â
KR44	Crotepoxide	Cholecystokinin B receptor	CCKBR	P32239	CHEMBL298	Family A G protein-coupled receptor	0.10934	87 / 0Â Â Â Â Â
KR44	Crotepoxide	Phosphodiesterase 8B	PDE8B	O95263	CHEMBL4408	Phosphodiesterase	0.10934	41 / 0Â Â Â Â Â
KR44	Crotepoxide	Estrogen receptor beta	ESR2	Q92731	CHEMBL242	Nuclear receptor	0.10934	31 / 0Â Â Â Â Â
KR44	Crotepoxide	c-Jun N-terminal kinase 3	MAPK10	P53779	CHEMBL2637	Kinase	0.10934	33 / 0Â Â Â Â Â
KR44	Crotepoxide	Caspase-1	CASP1	P29466	CHEMBL4801	Protease	0.10934	76 / 0Â Â Â Â Â
KR44	Crotepoxide	Caspase-3	CASP3	P42574	CHEMBL2334	Protease	0.10934	60 / 0Â Â Â Â Â
KR44	Crotepoxide	Caspase-7	CASP7	P55210	CHEMBL3468	Protease	0.10934	34 / 0Â Â Â Â Â
KR44	Crotepoxide	Bradykinin B1 receptor	BDKRB1	P46663	CHEMBL4308	Family A G protein-coupled receptor	0.10934	51 / 0Â Â Â Â Â
KR44	Crotepoxide	Interleukin-8 receptor B	CXCR2	P25025	CHEMBL2434	Family A G protein-coupled receptor	0.10934	20 / 0Â Â Â Â Â
KR44	Crotepoxide	Interleukin-8 receptor A	CXCR1	P25024	CHEMBL4029	Family A G protein-coupled receptor	0.10934	1 / 0Â Â Â Â Â
KR44	Crotepoxide	Phosphodiesterase 10A (by homology)	PDE10A	Q9Y233	CHEMBL4409	Phosphodiesterase	0.10934	179 / 0Â Â Â Â Â
KR44	Crotepoxide	Caspase-8	CASP8	Q14790	CHEMBL3776	Protease	0.10934	53 / 0Â Â Â Â Â
KR44	Crotepoxide	N-lysine methyltransferase SETD8	KMT5A	Q9NQR1	CHEMBL1795176	Writer	0.10934	1 / 0Â Â Â Â Â
KR44	Crotepoxide	Anandamide amidohydrolase	FAAH	O00519	CHEMBL2243	Enzyme	0.10934	7 / 0Â Â Â Â Â
KR44	Crotepoxide	Dual specificity phosphatase Cdc25C	CDC25C	P30307	CHEMBL2378	Phosphatase	0.10934	1 / 0Â Â Â Â Â
KR44	Crotepoxide	Dual specificity protein phosphatase 3	DUSP3	P51452	CHEMBL2635	Phosphatase	0.10934	7 / 0Â Â Â Â Â
KR44	Crotepoxide	Dual specificity phosphatase Cdc25A	CDC25A	P30304	CHEMBL3775	Phosphatase	0.10934	4 / 0Â Â Â Â Â
KR45	beta-Sitosterol	Niemann-Pick C1-like protein 1	NPC1L1	Q9UHC9	CHEMBL2027	Other membrane protein	0.739294	13 / 13Â Â Â Â Â
KR45	beta-Sitosterol	LXR-alpha	NR1H3	Q13133	CHEMBL2808	Nuclear receptor	0.60598	19 / 20Â Â Â Â Â
KR45	beta-Sitosterol	HMG-CoA reductase	HMGCR	P04035	CHEMBL402	Oxidoreductase	0.556023	31 / 7Â Â Â Â Â
KR45	beta-Sitosterol	Cytochrome P450 51 (by homology)	CYP51A1	Q16850	CHEMBL3849	Cytochrome P450	0.556023	3 / 2Â Â Â Â Â
KR45	beta-Sitosterol	Nuclear receptor ROR-gamma	RORC	P51449	CHEMBL1741186	Nuclear receptor	0.547655	11 / 9Â Â Â Â Â
KR45	beta-Sitosterol	Cytochrome P450 17A1	CYP17A1	P05093	CHEMBL3522	Cytochrome P450	0.531002	10 / 50Â Â Â Â Â
KR45	beta-Sitosterol	Androgen Receptor	AR	P10275	CHEMBL1871	Nuclear receptor	0.464374	8 / 102Â Â Â Â Â
KR45	beta-Sitosterol	Testis-specific androgen-binding protein	SHBG	P04278	CHEMBL3305	Secreted protein	0.456018	0 / 48Â Â Â Â Â
KR45	beta-Sitosterol	Sterol regulatory element-binding protein 2	SREBF2	Q12772	CHEMBL1795166	Unclassified protein	0.306044	1 / 1Â Â Â Â Â
KR45	beta-Sitosterol	Estrogen receptor alpha	ESR1	P03372	CHEMBL206	Nuclear receptor	0.164472	4 / 39Â Â Â Â Â
KR45	beta-Sitosterol	Estrogen receptor beta	ESR2	Q92731	CHEMBL242	Nuclear receptor	0.164472	3 / 47Â Â Â Â Â
KR45	beta-Sitosterol	Nuclear receptor ROR-alpha	RORA	P35398	CHEMBL5868	Nuclear receptor	0.164472	3 / 3Â Â Â Â Â
KR45	beta-Sitosterol	Cytochrome P450 19A1	CYP19A1	P11511	CHEMBL1978	Cytochrome P450	0.139453	1 / 161Â Â Â Â Â
KR45	beta-Sitosterol	Protein-tyrosine phosphatase 1B	PTPN1	P18031	CHEMBL335	Phosphatase	0.139453	11 / 47Â Â Â Â Â
KR45	beta-Sitosterol	Butyrylcholinesterase	BCHE	P06276	CHEMBL1914	Hydrolase	0.131156	5 / 2Â Â Â Â Â
KR45	beta-Sitosterol	Norepinephrine transporter	SLC6A2	P23975	CHEMBL222	Electrochemical transporter	0.131156	2 / 2Â Â Â Â Â
KR45	beta-Sitosterol	Cytochrome P450 2C19	CYP2C19	P33261	CHEMBL3622	Cytochrome P450	0.131156	0 / 3Â Â Â Â Â
KR45	beta-Sitosterol	Corticosteroid binding globulin	SERPINA6	P08185	CHEMBL2421	Secreted protein	0.114495	0 / 18Â Â Â Â Â
KR45	beta-Sitosterol	Acetylcholinesterase	ACHE	P22303	CHEMBL220	Hydrolase	0.114495	4 / 1Â Â Â Â Â
KR45	beta-Sitosterol	Serotonin transporter	SLC6A4	P31645	CHEMBL228	Electrochemical transporter	0.106166	5 / 5Â Â Â Â Â
KR45	beta-Sitosterol	Muscarinic acetylcholine receptor M2	CHRM2	P08172	CHEMBL211	Family A G protein-coupled receptor	0.106166	1 / 1Â Â Â Â Â
KR45	beta-Sitosterol	Nuclear receptor subfamily 1 group I member 3 (by homology)	NR1I3	Q14994	CHEMBL5503	Nuclear receptor	0.106166	0 / 3Â Â Â Â Â
KR45	beta-Sitosterol	LXR-beta	NR1H2	P55055	CHEMBL4093	Nuclear receptor	0.106166	3 / 1Â Â Â Â Â
KR45	beta-Sitosterol	Glucose-6-phosphate 1-dehydrogenase	G6PD	P11413	CHEMBL5347	Enzyme	0.106166	1 / 2Â Â Â Â Â
KR45	beta-Sitosterol	Vitamin D receptor	VDR	P11473	CHEMBL1977	Nuclear receptor	0.106166	29 / 49Â Â Â Â Â
KR45	beta-Sitosterol	Anti-estrogen binding site (AEBS) (by homology)	DHCR7	Q9UBM7	CHEMBL2169735	Enzyme	0.106166	3 / 5Â Â Â Â Â
KR45	beta-Sitosterol	Carboxylesterase 2	CES2	O00748	CHEMBL3180	Enzyme	0.106166	5 / 10Â Â Â Â Â
KR45	beta-Sitosterol	11-beta-hydroxysteroid dehydrogenase 1	HSD11B1	P28845	CHEMBL4235	Enzyme	0.106166	22 / 23Â Â Â Â Â
KR45	beta-Sitosterol	Prostanoid EP1 receptor (by homology)	PTGER1	P34995	CHEMBL1811	Family A G protein-coupled receptor	0.106166	0 / 9Â Â Â Â Â
KR45	beta-Sitosterol	Prostanoid EP2 receptor (by homology)	PTGER2	P43116	CHEMBL1881	Family A G protein-coupled receptor	0.106166	0 / 20Â Â Â Â Â
KR45	beta-Sitosterol	Prostaglandin E synthase	PTGES	O14684	CHEMBL5658	Enzyme	0.106166	0 / 10Â Â Â Â Â
KR45	beta-Sitosterol	Peroxisome proliferator-activated receptor alpha	PPARA	Q07869	CHEMBL239	Nuclear receptor	0.106166	0 / 11Â Â Â Â Â
KR45	beta-Sitosterol	Peroxisome proliferator-activated receptor delta	PPARD	Q03181	CHEMBL3979	Nuclear receptor	0.106166	0 / 8Â Â Â Â Â
KR45	beta-Sitosterol	Glycine receptor subunit alpha-1	GLRA1	P23415	CHEMBL5845	Ligand-gated ion channel	0.106166	1 / 1Â Â Â Â Â
KR45	beta-Sitosterol	Squalene monooxygenase	SQLE	Q14534	CHEMBL3592	Enzyme	0.106166	0 / 4Â Â Â Â Â
KR45	beta-Sitosterol	Protein-tyrosine phosphatase 1C	PTPN6	P29350	CHEMBL3166	Phosphatase	0.106166	0 / 1Â Â Â Â Â
KR45	beta-Sitosterol	T-cell protein-tyrosine phosphatase	PTPN2	P17706	CHEMBL3807	Phosphatase	0.106166	0 / 15Â Â Â Â Â
KR45	beta-Sitosterol	Nitric oxide synthase, inducible (by homology)	NOS2	P35228	CHEMBL4481	Enzyme	0.106166	2 / 16Â Â Â Â Â
KR45	beta-Sitosterol	Squalene synthetase (by homology)	FDFT1	P37268	CHEMBL3338	Enzyme	0.106166	0 / 1Â Â Â Â Â
KR45	beta-Sitosterol	11-beta-hydroxysteroid dehydrogenase 2	HSD11B2	P80365	CHEMBL3746	Enzyme	0.106166	5 / 8Â Â Â Â Â
KR45	beta-Sitosterol	Peroxisome proliferator-activated receptor gamma	PPARG	P37231	CHEMBL235	Nuclear receptor	0.106166	0 / 12Â Â Â Â Â
KR45	beta-Sitosterol	UDP-glucuronosyltransferase 2B7	UGT2B7	P16662	CHEMBL4370	Enzyme	0.106166	0 / 8Â Â Â Â Â
KR45	beta-Sitosterol	DNA polymerase beta (by homology)	POLB	P06746	CHEMBL2392	Enzyme	0.106166	0 / 6Â Â Â Â Â
KR45	beta-Sitosterol	Glucocorticoid receptor	NR3C1	P04150	CHEMBL2034	Nuclear receptor	0.106166	5 / 25Â Â Â Â Â
KR52	Benzoic acid	D-amino-acid oxidase	DAO	P14920	CHEMBL5485	Enzyme	0.999487	2 / 1Â Â Â Â Â
KR52	Benzoic acid	Carbonic anhydrase II	CA2	P00918	CHEMBL205	Lyase	0.166712	9 / 52Â Â Â Â Â
KR52	Benzoic acid	Carbonic anhydrase I	CA1	P00915	CHEMBL261	Lyase	0.166712	8 / 51Â Â Â Â Â
KR52	Benzoic acid	Carbonic anhydrase VII	CA7	P43166	CHEMBL2326	Lyase	0.0544879	0 / 28Â Â Â Â Â
KR52	Benzoic acid	Carbonic anhydrase III	CA3	P07451	CHEMBL2885	Lyase	0.0544879	0 / 4Â Â Â Â Â
KR52	Benzoic acid	Carbonic anhydrase VI	CA6	P23280	CHEMBL3025	Lyase	0.0544879	0 / 7Â Â Â Â Â
KR52	Benzoic acid	Carbonic anhydrase XII	CA12	O43570	CHEMBL3242	Lyase	0.0544879	0 / 34Â Â Â Â Â
KR52	Benzoic acid	Carbonic anhydrase XIV	CA14	Q9ULX7	CHEMBL3510	Lyase	0.0544879	0 / 28Â Â Â Â Â
KR52	Benzoic acid	Carbonic anhydrase IX	CA9	Q16790	CHEMBL3594	Lyase	0.0544879	0 / 32Â Â Â Â Â
KR52	Benzoic acid	Carbonic anhydrase IV	CA4	P22748	CHEMBL3729	Lyase	0.0544879	0 / 5Â Â Â Â Â
KR52	Benzoic acid	Carbonic anhydrase XIII (by homology)	CA13	Q8N1Q1	CHEMBL3912	Lyase	0.0544879	0 / 3Â Â Â Â Â
KR52	Benzoic acid	Carbonic anhydrase VB	CA5B	Q9Y2D0	CHEMBL3969	Lyase	0.0544879	0 / 4Â Â Â Â Â
KR52	Benzoic acid	Carbonic anhydrase VA	CA5A	P35218	CHEMBL4789	Lyase	0.0544879	0 / 5Â Â Â Â Â
KR52	Benzoic acid	Steroid 5-alpha-reductase 2	SRD5A2	P31213	CHEMBL1856	Oxidoreductase	0.0238327	0 / 19Â Â Â Â Â
KR58	p-Cymene	Cytochrome P450 2A6	CYP2A6	P11509	CHEMBL5282	Cytochrome P450	0.0443083	0 / 3Â Â Â Â Â
KR58	p-Cymene	Acetylcholinesterase	ACHE	P22303	CHEMBL220	Hydrolase	0.0238327	0 / 7Â Â Â Â Â
KR58	p-Cymene	Trace amine-associated receptor 1	TAAR1	Q96RJ0	CHEMBL5857	Family A G protein-coupled receptor	0.0238327	0 / 9Â Â Â Â Â
KR58	p-Cymene	Peroxisome proliferator-activated receptor alpha	PPARA	Q07869	CHEMBL239	Nuclear receptor	0.0238327	1 / 0Â Â Â Â Â
KR58	p-Cymene	Cyclooxygenase-1	PTGS1	P23219	CHEMBL221	Oxidoreductase	0.0238327	0 / 5Â Â Â Â Â
KR58	p-Cymene	Transient receptor potential cation channel subfamily A member 1	TRPA1	O75762	CHEMBL6007	Voltage-gated ion channel	0.0238327	0 / 2Â Â Â Â Â
KR64	4-Allylphenol	Succinate semialdehyde dehydrogenase	ALDH5A1	P51649	CHEMBL1911	Oxidoreductase	0.0649511	0 / 1Â Â Â Â Â
KR64	4-Allylphenol	Androgen Receptor	AR	P10275	CHEMBL1871	Nuclear receptor	0.0649511	5 / 5Â Â Â Â Â
KR64	4-Allylphenol	Carbonic anhydrase II	CA2	P00918	CHEMBL205	Lyase	0.0443083	48 / 10Â Â Â Â Â
KR64	4-Allylphenol	Dopamine D2 receptor	DRD2	P14416	CHEMBL217	Family A G protein-coupled receptor	0.0339707	4 / 13Â Â Â Â Â
KR64	4-Allylphenol	Dopamine D4 receptor	DRD4	P21917	CHEMBL219	Family A G protein-coupled receptor	0.0339707	1 / 2Â Â Â Â Â
KR64	4-Allylphenol	Carbonic anhydrase VA	CA5A	P35218	CHEMBL4789	Lyase	0.0339707	6 / 0Â Â Â Â Â
KR64	4-Allylphenol	D-amino-acid oxidase	DAO	P14920	CHEMBL5485	Enzyme	0.0339707	16 / 0Â Â Â Â Â
KR64	4-Allylphenol	Serotonin 2b (5-HT2b) receptor	HTR2B	P41595	CHEMBL1833	Family A G protein-coupled receptor	0.0238327	1 / 3Â Â Â Â Â
KR64	4-Allylphenol	Cytochrome P450 17A1 (by homology)	CYP17A1	P05093	CHEMBL3522	Cytochrome P450	0.0238327	1 / 0Â Â Â Â Â
KR64	4-Allylphenol	Histone deacetylase 6	HDAC6	Q9UBN7	CHEMBL1865	Eraser	0.0238327	7 / 0Â Â Â Â Â
KR64	4-Allylphenol	Indoleamine 2,3-dioxygenase	IDO1	P14902	CHEMBL4685	Enzyme	0.0238327	10 / 0Â Â Â Â Â
KR64	4-Allylphenol	GABA-A receptor; alpha-1/beta-2/gamma-2	GABRA1 GABRB2 GABRG2	P14867 P47870 P18507	CHEMBL2095172	Ligand-gated ion channel	0.0238327	0 / 3Â Â Â Â Â
KR64	4-Allylphenol	Alkaline phosphatase, tissue-nonspecific isozyme	ALPL	P05186	CHEMBL5979	Enzyme	0.0238327	6 / 0Â Â Â Â Â
KR74	(1R)-2-methyl-5-propan-2-ylbicyclo[3.1.0]hex-2-ene	Peroxisome proliferator-activated receptor alpha	PPARA	Q07869	CHEMBL239	Nuclear receptor	0.0649511	1 / 6Â Â Â Â Â
KR74	(1R)-2-methyl-5-propan-2-ylbicyclo[3.1.0]hex-2-ene	Cannabinoid receptor 2	CNR2	P34972	CHEMBL253	Family A G protein-coupled receptor	0.0649511	1 / 1Â Â Â Â Â
KR74	(1R)-2-methyl-5-propan-2-ylbicyclo[3.1.0]hex-2-ene	Nuclear receptor subfamily 1 group I member 3 (by homology)	NR1I3	Q14994	CHEMBL5503	Nuclear receptor	0.0238327	0 / 2Â Â Â Â Â
KR74	(1R)-2-methyl-5-propan-2-ylbicyclo[3.1.0]hex-2-ene	Anandamide amidohydrolase	FAAH	O00519	CHEMBL2243	Enzyme	0.0238327	0 / 10Â Â Â Â Â
KR74	(1R)-2-methyl-5-propan-2-ylbicyclo[3.1.0]hex-2-ene	Vanilloid receptor	TRPV1	Q8NER1	CHEMBL4794	Voltage-gated ion channel	0.0238327	0 / 2Â Â Â Â Â
KR74	(1R)-2-methyl-5-propan-2-ylbicyclo[3.1.0]hex-2-ene	Androgen Receptor (by homology)	AR	P10275	CHEMBL1871	Nuclear receptor	0.0238327	0 / 47Â Â Â Â Â
KR74	(1R)-2-methyl-5-propan-2-ylbicyclo[3.1.0]hex-2-ene	Cytochrome P450 19A1	CYP19A1	P11511	CHEMBL1978	Cytochrome P450	0.0238327	0 / 146Â Â Â Â Â
KR74	(1R)-2-methyl-5-propan-2-ylbicyclo[3.1.0]hex-2-ene	Estrogen receptor alpha	ESR1	P03372	CHEMBL206	Nuclear receptor	0.0238327	0 / 26Â Â Â Â Â
KR74	(1R)-2-methyl-5-propan-2-ylbicyclo[3.1.0]hex-2-ene	Muscarinic acetylcholine receptor M2	CHRM2	P08172	CHEMBL211	Family A G protein-coupled receptor	0.0238327	0 / 1Â Â Â Â Â
KR74	(1R)-2-methyl-5-propan-2-ylbicyclo[3.1.0]hex-2-ene	Norepinephrine transporter	SLC6A2	P23975	CHEMBL222	Electrochemical transporter	0.0238327	0 / 1Â Â Â Â Â
KR74	(1R)-2-methyl-5-propan-2-ylbicyclo[3.1.0]hex-2-ene	Serotonin transporter	SLC6A4	P31645	CHEMBL228	Electrochemical transporter	0.0238327	0 / 1Â Â Â Â Â
KR74	(1R)-2-methyl-5-propan-2-ylbicyclo[3.1.0]hex-2-ene	Cytochrome P450 2C19	CYP2C19	P33261	CHEMBL3622	Cytochrome P450	0.0238327	0 / 1Â Â Â Â Â
KR77	Terpinolene	Peroxisome proliferator-activated receptor alpha	PPARA	Q07869	CHEMBL239	Nuclear receptor	0.0443083	1 / 7Â Â Â Â Â
KR77	Terpinolene	Cannabinoid receptor 2	CNR2	P34972	CHEMBL253	Family A G protein-coupled receptor	0.0443083	1 / 1Â Â Â Â Â
KR79	Elemol	UDP-glucuronosyltransferase 2B7	UGT2B7	P16662	CHEMBL4370	Enzyme	0.129815	28 / 20Â Â Â Â Â
KR79	Elemol	11-beta-hydroxysteroid dehydrogenase 1	HSD11B1	P28845	CHEMBL4235	Enzyme	0.0864427	106 / 17Â Â Â Â Â
KR79	Elemol	Cyclooxygenase-1	PTGS1	P23219	CHEMBL221	Oxidoreductase	0.0777583	1 / 2Â Â Â Â Â
KR79	Elemol	LXR-alpha	NR1H3	Q13133	CHEMBL2808	Nuclear receptor	0.0604246	3 / 18Â Â Â Â Â
KR79	Elemol	Cytochrome P450 19A1	CYP19A1	P11511	CHEMBL1978	Cytochrome P450	0.0604246	84 / 36Â Â Â Â Â
KR79	Elemol	Serotonin transporter	SLC6A4	P31645	CHEMBL228	Electrochemical transporter	0.0604246	33 / 1Â Â Â Â Â
KR79	Elemol	Androgen Receptor	AR	P10275	CHEMBL1871	Nuclear receptor	0.0604246	91 / 58Â Â Â Â Â
KR79	Elemol	Cytochrome P450 17A1	CYP17A1	P05093	CHEMBL3522	Cytochrome P450	0.0604246	22 / 23Â Â Â Â Â
KR79	Elemol	Mineralocorticoid receptor	NR3C2	P08235	CHEMBL1994	Nuclear receptor	0.0604246	30 / 0Â Â Â Â Â
KR79	Elemol	Nuclear receptor subfamily 1 group I member 3 (by homology)	NR1I3	Q14994	CHEMBL5503	Nuclear receptor	0.0604246	5 / 2Â Â Â Â Â
KR79	Elemol	Polyadenylate-binding protein 1	PABPC1	P11940	CHEMBL1293286	Unclassified protein	0.0604246	5 / 0Â Â Â Â Â
KR79	Elemol	Ileal bile acid transporter	SLC10A2	Q12908	CHEMBL2778	Electrochemical transporter	0.0604246	33 / 0Â Â Â Â Â
KR79	Elemol	SUMO-activating enzyme	SAE1 UBA2	Q9UBE0 Q9UBT2	CHEMBL2095174	Enzyme	0.0604246	0 / 1Â Â Â Â Â
KR79	Elemol	Aldo-keto reductase family 1 member B10	AKR1B10	O60218	CHEMBL5983	Enzyme	0.0604246	0 / 6Â Â Â Â Â
KR79	Elemol	Butyrylcholinesterase	BCHE	P06276	CHEMBL1914	Hydrolase	0.0604246	22 / 2Â Â Â Â Â
KR79	Elemol	Testis-specific androgen-binding protein	SHBG	P04278	CHEMBL3305	Secreted protein	0.0604246	21 / 40Â Â Â Â Â
KR79	Elemol	Isoprenylcysteine carboxyl methyltransferase	ICMT	O60725	CHEMBL4699	Enzyme	0.0604246	59 / 0Â Â Â Â Â
KR79	Elemol	Metabotropic glutamate receptor 5	GRM5	P41594	CHEMBL3227	Family C G protein-coupled receptor	0.0604246	35 / 0Â Â Â Â Â
KR79	Elemol	Monoacylglycerol lipase ABHD6	ABHD6	Q9BV23	CHEMBL2189127	Enzyme	0.0604246	2 / 0Â Â Â Â Â
KR79	Elemol	Estradiol 17-beta-dehydrogenase 2	HSD17B2	P37059	CHEMBL2789	Enzyme	0.0604246	40 / 0Â Â Â Â Â
KR79	Elemol	Glucagon receptor	GCGR	P47871	CHEMBL1985	Family B G protein-coupled receptor	0.0604246	33 / 0Â Â Â Â Â
KR79	Elemol	Cannabinoid receptor 2	CNR2	P34972	CHEMBL253	Family A G protein-coupled receptor	0.0604246	136 / 0Â Â Â Â Â
KR79	Elemol	Histamine H3 receptor	HRH3	Q9Y5N1	CHEMBL264	Family A G protein-coupled receptor	0.0604246	5 / 0Â Â Â Â Â
KR79	Elemol	Gamma-secretase	PSEN2 PSENEN NCSTN APH1A PSEN1 APH1B	P49810 Q9NZ42 Q92542 Q96BI3 P49768 Q8WW43	CHEMBL2094135	Protease	0.0604246	80 / 0Â Â Â Â Â
KR79	Elemol	Vesicular acetylcholine transporter	SLC18A3	Q16572	CHEMBL4767	Electrochemical transporter	0.0604246	2 / 0Â Â Â Â Â
KR87	alpha-Phellandrene	Peroxisome proliferator-activated receptor alpha	PPARA	Q07869	CHEMBL239	Nuclear receptor	0.0238327	1 / 2Â Â Â Â Â
KR87	alpha-Phellandrene	Cannabinoid receptor 2	CNR2	P34972	CHEMBL253	Family A G protein-coupled receptor	0.0238327	1 / 1Â Â Â Â Â
KR87	alpha-Phellandrene	Adenosine A1 receptor	ADORA1	P30542	CHEMBL226	Family A G protein-coupled receptor	0.0238327	0 / 1Â Â Â Â Â
KR87	alpha-Phellandrene	Adenosine A2a receptor	ADORA2A	P29274	CHEMBL251	Family A G protein-coupled receptor	0.0238327	0 / 1Â Â Â Â Â
KR87	alpha-Phellandrene	Adenosine A3 receptor	ADORA3	P0DMS8	CHEMBL256	Family A G protein-coupled receptor	0.0238327	0 / 3Â Â Â Â Â
KR92	Nerolidol	Squalene monooxygenase	SQLE	Q14534	CHEMBL3592	Enzyme	0.112451	0 / 5Â Â Â Â Â
KR92	Nerolidol	Indoleamine 2,3-dioxygenase	IDO1	P14902	CHEMBL4685	Enzyme	0.0604246	10 / 0Â Â Â Â Â
KR92	Nerolidol	Period circadian protein homolog 2	PER2	O15055	CHEMBL3751648	Unclassified protein	0.0604246	39 / 0Â Â Â Â Â
KR92	Nerolidol	Beta-secretase 1	BACE1	P56817	CHEMBL4822	Protease	0.0604246	232 / 0Â Â Â Â Â
KR92	Nerolidol	Glucagon receptor	GCGR	P47871	CHEMBL1985	Family B G protein-coupled receptor	0.0604246	49 / 0Â Â Â Â Â
KR92	Nerolidol	Progesterone receptor	PGR	P06401	CHEMBL208	Nuclear receptor	0.0604246	152 / 0Â Â Â Â Â
KR92	Nerolidol	Metabotropic glutamate receptor 5	GRM5	P41594	CHEMBL3227	Family C G protein-coupled receptor	0.0604246	124 / 0Â Â Â Â Â
KR92	Nerolidol	Gamma-secretase	PSEN2 PSENEN NCSTN APH1A PSEN1 APH1B	P49810 Q9NZ42 Q92542 Q96BI3 P49768 Q8WW43	CHEMBL2094135	Protease	0.0604246	163 / 0Â Â Â Â Â
KR92	Nerolidol	Estradiol 17-beta-dehydrogenase 2	HSD17B2	P37059	CHEMBL2789	Enzyme	0.0604246	71 / 0Â Â Â Â Â
KR92	Nerolidol	Glucocorticoid receptor	NR3C1	P04150	CHEMBL2034	Nuclear receptor	0.0604246	256 / 0Â Â Â Â Â
KR92	Nerolidol	Dopamine transporter (by homology)	SLC6A3	Q01959	CHEMBL238	Electrochemical transporter	0.0604246	373 / 0Â Â Â Â Â
KR92	Nerolidol	HERG	KCNH2	Q12809	CHEMBL240	Voltage-gated ion channel	0.0604246	105 / 0Â Â Â Â Â
KR92	Nerolidol	Ileal bile acid transporter	SLC10A2	Q12908	CHEMBL2778	Electrochemical transporter	0.0604246	75 / 0Â Â Â Â Â
KR92	Nerolidol	Protein farnesyltransferase	FNTA FNTB	P49354 P49356	CHEMBL2094108	Enzyme	0.0604246	171 / 2Â Â Â Â Â
KR92	Nerolidol	Vasopressin V1a receptor	AVPR1A	P37288	CHEMBL1889	Family A G protein-coupled receptor	0.0604246	38 / 0Â Â Â Â Â
KR92	Nerolidol	Neuropeptide Y receptor type 5	NPY5R	Q15761	CHEMBL4561	Family A G protein-coupled receptor	0.0604246	86 / 0Â Â Â Â Â
KR92	Nerolidol	Tubulin--tyrosine ligase	TTL	Q8NG68	CHEMBL5549	Enzyme	0.0604246	4 / 0Â Â Â Â Â
KR92	Nerolidol	LXR-alpha	NR1H3	Q13133	CHEMBL2808	Nuclear receptor	0.0604246	8 / 12Â Â Â Â Â
KR92	Nerolidol	Cytochrome P450 2C9	CYP2C9	P11712	CHEMBL3397	Cytochrome P450	0.0604246	9 / 0Â Â Â Â Â
KR92	Nerolidol	Cytochrome P450 3A4	CYP3A4	P08684	CHEMBL340	Cytochrome P450	0.0604246	2 / 0Â Â Â Â Â
KR92	Nerolidol	c-Jun N-terminal kinase 1	MAPK8	P45983	CHEMBL2276	Kinase	0.0604246	79 / 0Â Â Â Â Â
KR92	Nerolidol	Geranylgeranyl transferase type I beta subunit	PGGT1B	P53609	CHEMBL4135	Enzyme	0.0604246	20 / 0Â Â Â Â Â
KR92	Nerolidol	Polyadenylate-binding protein 1	PABPC1	P11940	CHEMBL1293286	Unclassified protein	0.0604246	8 / 0Â Â Â Â Â
KR92	Nerolidol	MAP kinase p38 alpha (by homology)	MAPK14	Q16539	CHEMBL260	Kinase	0.0604246	244 / 0Â Â Â Â Â
KR92	Nerolidol	Metabotropic glutamate receptor 2	GRM2	Q14416	CHEMBL5137	Family C G protein-coupled receptor	0.0604246	10 / 0Â Â Â Â Â
KR92	Nerolidol	Protein kinase C delta	PRKCD	Q05655	CHEMBL2996	Kinase	0.0604246	50 / 0Â Â Â Â Â
KR92	Nerolidol	Vanilloid receptor	TRPV1	Q8NER1	CHEMBL4794	Voltage-gated ion channel	0.0604246	118 / 0Â Â Â Â Â
KR92	Nerolidol	Aldo-keto-reductase family 1 member C3	AKR1C3	P42330	CHEMBL4681	Enzyme	0.0604246	32 / 0Â Â Â Â Â
KR92	Nerolidol	Dual specificity phosphatase Cdc25A	CDC25A	P30304	CHEMBL3775	Phosphatase	0.0604246	17 / 0Â Â Â Â Â
KR92	Nerolidol	Proteinase-activated receptor 1	F2R	P25116	CHEMBL3974	Family A G protein-coupled receptor	0.0604246	30 / 0Â Â Â Â Â
KR92	Nerolidol	C-C chemokine receptor type 1	CCR1	P32246	CHEMBL2413	Family A G protein-coupled receptor	0.0604246	89 / 0Â Â Â Â Â
KR92	Nerolidol	Phosphodiesterase 2A	PDE2A	O00408	CHEMBL2652	Phosphodiesterase	0.0604246	88 / 0Â Â Â Â Â
KR92	Nerolidol	Phosphodiesterase 10A	PDE10A	Q9Y233	CHEMBL4409	Phosphodiesterase	0.0604246	531 / 0Â Â Â Â Â
KR92	Nerolidol	Interleukin-6 receptor subunit beta	IL6ST	P40189	CHEMBL3124734	Membrane receptor	0.0604246	5 / 0Â Â Â Â Â
KR92	Nerolidol	Cytochrome P450 11B1	CYP11B1	P15538	CHEMBL1908	Cytochrome P450	0.0604246	28 / 0Â Â Â Â Â
KR92	Nerolidol	Cytochrome P450 11B2	CYP11B2	P19099	CHEMBL2722	Cytochrome P450	0.0604246	28 / 0Â Â Â Â Â
KR92	Nerolidol	LXR-beta	NR1H2	P55055	CHEMBL4093	Nuclear receptor	0.0604246	6 / 0Â Â Â Â Â
KR92	Nerolidol	Sodium channel protein type IX alpha subunit	SCN9A	Q15858	CHEMBL4296	Voltage-gated ion channel	0.0604246	122 / 0Â Â Â Â Â
KR92	Nerolidol	Tyrosine-protein kinase JAK1	JAK1	P23458	CHEMBL2835	Kinase	0.0604246	115 / 0Â Â Â Â Â
KR92	Nerolidol	Tyrosine-protein kinase JAK2	JAK2	O60674	CHEMBL2971	Kinase	0.0604246	187 / 0Â Â Â Â Â
KR92	Nerolidol	Tyrosine-protein kinase JAK3	JAK3	P52333	CHEMBL2148	Kinase	0.0604246	113 / 0Â Â Â Â Â
KR92	Nerolidol	Cyclooxygenase-2	PTGS2	P35354	CHEMBL230	Oxidoreductase	0.0604246	136 / 0Â Â Â Â Â
KR92	Nerolidol	Liver glycogen phosphorylase	PYGL	P06737	CHEMBL2568	Enzyme	0.0604246	45 / 0Â Â Â Â Â
KR92	Nerolidol	Voltage-gated potassium channel subunit Kv1.5	KCNA5	P22460	CHEMBL4306	Voltage-gated ion channel	0.0604246	105 / 0Â Â Â Â Â
KR92	Nerolidol	Voltage-gated potassium channel subunit Kv1.3	KCNA3	P22001	CHEMBL4633	Voltage-gated ion channel	0.0604246	30 / 0Â Â Â Â Â
KR92	Nerolidol	Calcium sensing receptor	CASR	P41180	CHEMBL1878	Family C G protein-coupled receptor	0.0604246	20 / 0Â Â Â Â Â
KR92	Nerolidol	Epoxide hydratase	EPHX2	P34913	CHEMBL2409	Protease	0.0604246	102 / 0Â Â Â Â Â
KR92	Nerolidol	Muscarinic acetylcholine receptor M4	CHRM4	P08173	CHEMBL1821	Family A G protein-coupled receptor	0.0604246	43 / 0Â Â Â Â Â
KR92	Nerolidol	Muscarinic acetylcholine receptor M5	CHRM5	P08912	CHEMBL2035	Family A G protein-coupled receptor	0.0604246	41 / 0Â Â Â Â Â
KR92	Nerolidol	Bombesin receptor subtype-3	BRS3	P32247	CHEMBL4080	Family A G protein-coupled receptor	0.0604246	21 / 0Â Â Â Â Â
KR92	Nerolidol	Lysosomal Pro-X carboxypeptidase	PRCP	P42785	CHEMBL2335	Protease	0.0604246	18 / 0Â Â Â Â Â
KR92	Nerolidol	Neuropeptide Y receptor type 2	NPY2R	P49146	CHEMBL4018	Family A G protein-coupled receptor	0.0604246	3 / 0Â Â Â Â Â
KR92	Nerolidol	Tyrosine-protein kinase TYK2	TYK2	P29597	CHEMBL3553	Kinase	0.0604246	41 / 0Â Â Â Â Â
KR92	Nerolidol	Acyl-protein thioesterase 2	LYPLA2	O95372	CHEMBL1932891	Enzyme	0.0604246	2 / 0Â Â Â Â Â
KR92	Nerolidol	Oxytocin receptor (by homology)	OXTR	P30559	CHEMBL2049	Family A G protein-coupled receptor	0.0604246	61 / 0Â Â Â Â Â
KR92	Nerolidol	Protein kinase C gamma	PRKCG	P05129	CHEMBL2938	Kinase	0.0604246	20 / 0Â Â Â Â Â
KR92	Nerolidol	Protein kinase C alpha	PRKCA	P17252	CHEMBL299	Kinase	0.0604246	89 / 0Â Â Â Â Â
KR92	Nerolidol	Protein kinase C beta	PRKCB	P05771	CHEMBL3045	Kinase	0.0604246	24 / 0Â Â Â Â Â
KR92	Nerolidol	Protein kinase C epsilon	PRKCE	Q02156	CHEMBL3582	Kinase	0.0604246	19 / 0Â Â Â Â Â
KR92	Nerolidol	Protein kinase C eta	PRKCH	P24723	CHEMBL3616	Kinase	0.0604246	18 / 0Â Â Â Â Â
KR92	Nerolidol	Protein kinase C theta	PRKCQ	Q04759	CHEMBL3920	Kinase	0.0604246	32 / 0Â Â Â Â Â
KR92	Nerolidol	Estradiol 17-beta-dehydrogenase 3	HSD17B3	P37058	CHEMBL4234	Enzyme	0.0604246	20 / 0Â Â Â Â Â
KR92	Nerolidol	RAS guanyl-releasing protein 1 (by homology)	RASGRP1	O95267	CHEMBL5953	Other cytosolic protein	0.0604246	2 / 0Â Â Â Â Â
KR92	Nerolidol	Protein-tyrosine phosphatase 1B	PTPN1	P18031	CHEMBL335	Phosphatase	0.0604246	36 / 25Â Â Â Â Â
KR92	Nerolidol	Nitric-oxide synthase, brain	NOS1	P29475	CHEMBL3568	Enzyme	0.0604246	18 / 0Â Â Â Â Â
KR92	Nerolidol	Acyl-protein thioesterase 1	LYPLA1	O75608	CHEMBL1681631	Enzyme	0.0604246	1 / 0Â Â Â Â Â
KR92	Nerolidol	Glycine transporter 1 (by homology)	SLC6A9	P48067	CHEMBL2337	Electrochemical transporter	0.0604246	30 / 0Â Â Â Â Â
KR92	Nerolidol	Squalene synthetase	FDFT1	P37268	CHEMBL3338	Enzyme	0.0604246	18 / 0Â Â Â Â Â
KR92	Nerolidol	Hexokinase type IV	GCK	P35557	CHEMBL3820	Enzyme	0.0604246	58 / 0Â Â Â Â Â
KR92	Nerolidol	GABA-B receptor	GABBR2 GABBR1	O75899 Q9UBS5	CHEMBL2111463	Family C G protein-coupled receptor	0.0604246	1 / 0Â Â Â Â Â
KR92	Nerolidol	Monoacylglycerol lipase ABHD6	ABHD6	Q9BV23	CHEMBL2189127	Enzyme	0.0604246	9 / 0Â Â Â Â Â
KR92	Nerolidol	Isoprenylcysteine carboxyl methyltransferase	ICMT	O60725	CHEMBL4699	Enzyme	0.0604246	63 / 0Â Â Â Â Â
KR92	Nerolidol	Macrophage colony stimulating factor receptor	CSF1R	P07333	CHEMBL1844	Kinase	0.0604246	64 / 0Â Â Â Â Â
KR92	Nerolidol	Stem cell growth factor receptor	KIT	P10721	CHEMBL1936	Kinase	0.0604246	69 / 0Â Â Â Â Â
KR92	Nerolidol	C5a anaphylatoxin chemotactic receptor	C5AR1	P21730	CHEMBL2373	Family A G protein-coupled receptor	0.0604246	42 / 0Â Â Â Â Â
KR92	Nerolidol	p53-binding protein Mdm-2	MDM2	Q00987	CHEMBL5023	Other nuclear protein	0.0604246	252 / 0Â Â Â Â Â
KR92	Nerolidol	Vascular endothelial growth factor receptor 2	KDR	P35968	CHEMBL279	Kinase	0.0604246	289 / 0Â Â Â Â Â
KR92	Nerolidol	Geranylgeranyl transferase type I	PGGT1B FNTA	P53609 P49354	CHEMBL2095164	Enzyme	0.0604246	48 / 0Â Â Â Â Â
KR92	Nerolidol	Muscarinic acetylcholine receptor M1	CHRM1	P11229	CHEMBL216	Family A G protein-coupled receptor	0.0604246	134 / 0Â Â Â Â Â
KR92	Nerolidol	Muscarinic acetylcholine receptor M3	CHRM3	P20309	CHEMBL245	Family A G protein-coupled receptor	0.0604246	105 / 0Â Â Â Â Â
KR92	Nerolidol	Transient receptor potential cation channel subfamily A member 1	TRPA1	O75762	CHEMBL6007	Voltage-gated ion channel	0.0604246	9 / 0Â Â Â Â Â
KR92	Nerolidol	Histamine H3 receptor	HRH3	Q9Y5N1	CHEMBL264	Family A G protein-coupled receptor	0.0604246	24 / 0Â Â Â Â Â
KR92	Nerolidol	Sigma opioid receptor	SIGMAR1	Q99720	CHEMBL287	Membrane receptor	0.0604246	173 / 0Â Â Â Â Â
KR92	Nerolidol	Eukaryotic translation initiation factor 2-alpha kinase 1	EIF2AK1	Q9BQI3	CHEMBL6029	Kinase	0.0604246	19 / 0Â Â Â Â Â
KR95	Flavokawain A	ATP-binding cassette sub-family G member 2	ABCG2	Q9UNQ0	CHEMBL5393	Primary active transporter	0.334887	0 / 54Â Â Â Â Â
KR95	Flavokawain A	Voltage-gated potassium channel subunit Kv1.3	KCNA3	P22001	CHEMBL4633	Voltage-gated ion channel	0.226582	0 / 10Â Â Â Â Â
KR95	Flavokawain A	Aldose reductase	AKR1B1	P15121	CHEMBL1900	Enzyme	0.226582	3 / 39Â Â Â Â Â
KR95	Flavokawain A	Beta amyloid A4 protein	APP	P05067	CHEMBL2487	Membrane receptor	0.176594	0 / 15Â Â Â Â Â
KR95	Flavokawain A	3-phosphoinositide dependent protein kinase-1	PDPK1	O15530	CHEMBL2534	Kinase	0.151565	0 / 1Â Â Â Â Â
KR95	Flavokawain A	Tubulin beta-1 chain	TUBB1	Q9H4B7	CHEMBL1915	Structural protein	0.109946	0 / 18Â Â Â Â Â
KR95	Flavokawain A	Arachidonate 5-lipoxygenase	ALOX5	P09917	CHEMBL215	Oxidoreductase	0.109946	3 / 28Â Â Â Â Â
KR95	Flavokawain A	Neuronal acetylcholine receptor protein alpha-7 subunit	CHRNA7	P36544	CHEMBL2492	Ligand-gated ion channel	0.109946	0 / 11Â Â Â Â Â
KR95	Flavokawain A	Coagulation factor VII/tissue factor	F3	P13726	CHEMBL4081	Surface antigen	0.109946	0 / 6Â Â Â Â Â
KR95	Flavokawain A	Monoamine oxidase B	MAOB	P27338	CHEMBL2039	Oxidoreductase	0.109946	0 / 118Â Â Â Â Â
KR95	Flavokawain A	Telomerase reverse transcriptase	TERT	O14746	CHEMBL2916	Enzyme	0.101614	3 / 2Â Â Â Â Â
KR95	Flavokawain A	Monoamine oxidase A	MAOA	P21397	CHEMBL1951	Oxidoreductase	0.101614	1 / 31Â Â Â Â Â
KR95	Flavokawain A	Cyclooxygenase-2	PTGS2	P35354	CHEMBL230	Oxidoreductase	0.101614	2 / 16Â Â Â Â Â
KR95	Flavokawain A	Aldehyde dehydrogenase	ALDH2	P05091	CHEMBL1935	Oxidoreductase	0.101614	0 / 1Â Â Â Â Â
KR95	Flavokawain A	Epidermal growth factor receptor erbB1	EGFR	P00533	CHEMBL203	Kinase	0.101614	2 / 19Â Â Â Â Â
KR95	Flavokawain A	Toll-like receptor (TLR7/TLR9)	TLR9	Q9NR96	CHEMBL5804	Toll-like and Il-1 receptors	0.101614	1 / 6Â Â Â Â Â
KR95	Flavokawain A	Solute carrier family 22 member 12	SLC22A12	Q96S37	CHEMBL6120	Electrochemical transporter	0.101614	6 / 0Â Â Â Â Â
KR95	Flavokawain A	P-glycoprotein 1	ABCB1	P08183	CHEMBL4302	Primary active transporter	0.101614	9 / 22Â Â Â Â Â
KR95	Flavokawain A	Cyclooxygenase-1	PTGS1	P23219	CHEMBL221	Oxidoreductase	0.101614	0 / 14Â Â Â Â Â
KR95	Flavokawain A	Phosphodiesterase 10A	PDE10A	Q9Y233	CHEMBL4409	Phosphodiesterase	0.101614	18 / 0Â Â Â Â Â
KR95	Flavokawain A	Ornithine decarboxylase	ODC1	P11926	CHEMBL1869	Lyase	0.101614	0 / 5Â Â Â Â Â
KR95	Flavokawain A	Alpha-synuclein	SNCA	P37840	CHEMBL6152	Unclassified protein	0.101614	0 / 3Â Â Â Â Â
KR95	Flavokawain A	Egl nine homolog 1	EGLN1	Q9GZT9	CHEMBL5697	Oxidoreductase	0.101614	53 / 0Â Â Â Â Â
KR95	Flavokawain A	Cytochrome P450 19A1	CYP19A1	P11511	CHEMBL1978	Cytochrome P450	0.101614	4 / 45Â Â Â Â Â
KR95	Flavokawain A	Acetylcholinesterase	ACHE	P22303	CHEMBL220	Hydrolase	0.101614	1 / 73Â Â Â Â Â
KR95	Flavokawain A	Protein-tyrosine phosphatase 1B	PTPN1	P18031	CHEMBL335	Phosphatase	0.101614	3 / 34Â Â Â Â Â
KR95	Flavokawain A	Cathepsin D	CTSD	P07339	CHEMBL2581	Protease	0.101614	17 / 0Â Â Â Â Â
KR95	Flavokawain A	Matrix metalloproteinase 12	MMP12	P39900	CHEMBL4393	Protease	0.101614	1 / 0Â Â Â Â Â
KR95	Flavokawain A	Peroxisome proliferator-activated receptor gamma	PPARG	P37231	CHEMBL235	Nuclear receptor	0.101614	0 / 18Â Â Â Â Â
KR95	Flavokawain A	Matrix metalloproteinase 9	MMP9	P14780	CHEMBL321	Protease	0.101614	11 / 0Â Â Â Â Â
KR95	Flavokawain A	C-X-C chemokine receptor type 4	CXCR4	P61073	CHEMBL2107	Family A G protein-coupled receptor	0.101614	0 / 1Â Â Â Â Â
KR96	Astilbic acid	Protein-tyrosine phosphatase 1B	PTPN1	P18031	CHEMBL335	Phosphatase	0.369472	12 / 58Â Â Â Â Â
KR96	Astilbic acid	LXR-alpha	NR1H3	Q13133	CHEMBL2808	Nuclear receptor	0.136845	0 / 20Â Â Â Â Â
KR96	Astilbic acid	Estrogen receptor beta	ESR2	Q92731	CHEMBL242	Nuclear receptor	0.128532	2 / 46Â Â Â Â Â
KR96	Astilbic acid	Corticosteroid binding globulin	SERPINA6	P08185	CHEMBL2421	Secreted protein	0.128532	0 / 20Â Â Â Â Â
KR96	Astilbic acid	Testis-specific androgen-binding protein	SHBG	P04278	CHEMBL3305	Secreted protein	0.128532	0 / 45Â Â Â Â Â
KR96	Astilbic acid	Glucose-6-phosphate 1-dehydrogenase	G6PD	P11413	CHEMBL5347	Enzyme	0.128532	0 / 2Â Â Â Â Â
KR96	Astilbic acid	Cytochrome P450 51 (by homology)	CYP51A1	Q16850	CHEMBL3849	Cytochrome P450	0.128532	0 / 2Â Â Â Â Â
KR96	Astilbic acid	Cytochrome P450 19A1	CYP19A1	P11511	CHEMBL1978	Cytochrome P450	0.120226	0 / 220Â Â Â Â Â
KR96	Astilbic acid	Carboxylesterase 2	CES2	O00748	CHEMBL3180	Enzyme	0.120226	0 / 14Â Â Â Â Â
KR96	Astilbic acid	11-beta-hydroxysteroid dehydrogenase 1	HSD11B1	P28845	CHEMBL4235	Enzyme	0.120226	11 / 35Â Â Â Â Â
KR96	Astilbic acid	T-cell protein-tyrosine phosphatase	PTPN2	P17706	CHEMBL3807	Phosphatase	0.120226	0 / 18Â Â Â Â Â
KR96	Astilbic acid	HMG-CoA reductase	HMGCR	P04035	CHEMBL402	Oxidoreductase	0.120226	3 / 74Â Â Â Â Â
KR96	Astilbic acid	Serotonin transporter (by homology)	SLC6A4	P31645	CHEMBL228	Electrochemical transporter	0.120226	0 / 5Â Â Â Â Â
KR96	Astilbic acid	Cytochrome P450 17A1	CYP17A1	P05093	CHEMBL3522	Cytochrome P450	0.120226	0 / 50Â Â Â Â Â
KR96	Astilbic acid	Dual specificity phosphatase Cdc25A	CDC25A	P30304	CHEMBL3775	Phosphatase	0.120226	1 / 8Â Â Â Â Â
KR96	Astilbic acid	11-beta-hydroxysteroid dehydrogenase 2	HSD11B2	P80365	CHEMBL3746	Enzyme	0.120226	2 / 15Â Â Â Â Â
KR96	Astilbic acid	DNA polymerase beta (by homology)	POLB	P06746	CHEMBL2392	Enzyme	0.120226	2 / 13Â Â Â Â Â
KR96	Astilbic acid	Telomerase reverse transcriptase	TERT	O14746	CHEMBL2916	Enzyme	0.120226	1 / 2Â Â Â Â Â
KR96	Astilbic acid	Prolyl endopeptidase	PREP	P48147	CHEMBL3202	Protease	0.120226	0 / 2Â Â Â Â Â
KR96	Astilbic acid	Protein-tyrosine phosphatase 2C	PTPN11	Q06124	CHEMBL3864	Phosphatase	0.120226	2 / 2Â Â Â Â Â
KR96	Astilbic acid	Anandamide amidohydrolase	FAAH	O00519	CHEMBL2243	Enzyme	0.120226	0 / 13Â Â Â Â Â
KR96	Astilbic acid	Fatty acid-binding protein, liver	FABP1	P07148	CHEMBL5421	Fatty acid binding protein family	0.120226	0 / 3Â Â Â Â Â
KR96	Astilbic acid	Niemann-Pick C1-like protein 1	NPC1L1	Q9UHC9	CHEMBL2027	Other membrane protein	0.120226	0 / 10Â Â Â Â Â
KR96	Astilbic acid	Nuclear receptor ROR-alpha	RORA	P35398	CHEMBL5868	Nuclear receptor	0.120226	0 / 3Â Â Â Â Â
KR96	Astilbic acid	Prostaglandin E synthase	PTGES	O14684	CHEMBL5658	Enzyme	0.120226	9 / 13Â Â Â Â Â
KR96	Astilbic acid	Sigma opioid receptor	SIGMAR1	Q99720	CHEMBL287	Membrane receptor	0.120226	0 / 5Â Â Â Â Â
KR96	Astilbic acid	Acyl-CoA desaturase	SCD	O00767	CHEMBL5555	Enzyme	0.120226	0 / 1Â Â Â Â Â
KR96	Astilbic acid	Nuclear receptor ROR-gamma	RORC	P51449	CHEMBL1741186	Nuclear receptor	0.120226	0 / 9Â Â Â Â Â
KR96	Astilbic acid	Phosphodiesterase 4D	PDE4D	Q08499	CHEMBL288	Phosphodiesterase	0.120226	0 / 1Â Â Â Â Â
KR96	Astilbic acid	Receptor-type tyrosine-protein phosphatase F (LAR)	PTPRF	P10586	CHEMBL3521	Membrane receptor	0.120226	0 / 1Â Â Â Â Â
KR96	Astilbic acid	Low molecular weight phosphotyrosine protein phosphatase	ACP1	P24666	CHEMBL4903	Phosphatase	0.120226	0 / 1Â Â Â Â Â
KR96	Astilbic acid	Androgen Receptor (by homology)	AR	P10275	CHEMBL1871	Nuclear receptor	0.120226	0 / 122Â Â Â Â Â
KR96	Astilbic acid	Protein-tyrosine phosphatase 1C	PTPN6	P29350	CHEMBL3166	Phosphatase	0.120226	1 / 1Â Â Â Â Â
KR96	Astilbic acid	Dual specificity phosphatase Cdc25B	CDC25B	P30305	CHEMBL4804	Phosphatase	0.120226	4 / 1Â Â Â Â Â
KR96	Astilbic acid	Peroxisome proliferator-activated receptor gamma	PPARG	P37231	CHEMBL235	Nuclear receptor	0.120226	32 / 19Â Â Â Â Â
KR96	Astilbic acid	Indoleamine 2,3-dioxygenase	IDO1	P14902	CHEMBL4685	Enzyme	0.120226	0 / 1Â Â Â Â Â
KR96	Astilbic acid	Prostanoid EP2 receptor (by homology)	PTGER2	P43116	CHEMBL1881	Family A G protein-coupled receptor	0.120226	11 / 21Â Â Â Â Â
KR96	Astilbic acid	Sterol regulatory element-binding protein 2	SREBF2	Q12772	CHEMBL1795166	Unclassified protein	0.120226	0 / 1Â Â Â Â Â
KR96	Astilbic acid	Peroxisome proliferator-activated receptor alpha	PPARA	Q07869	CHEMBL239	Nuclear receptor	0.120226	14 / 12Â Â Â Â Â
KR96	Astilbic acid	Prostanoid IP receptor	PTGIR	P43119	CHEMBL1995	Family A G protein-coupled receptor	0.120226	0 / 6Â Â Â Â Â
KR96	Astilbic acid	Aldo-keto reductase family 1 member B10	AKR1B10	O60218	CHEMBL5983	Enzyme	0.120226	3 / 7Â Â Â Â Â
KR96	Astilbic acid	Fatty acid binding protein adipocyte	FABP4	P15090	CHEMBL2083	Fatty acid binding protein family	0.120226	2 / 3Â Â Â Â Â
KR96	Astilbic acid	Fatty acid binding protein muscle	FABP3	P05413	CHEMBL3344	Fatty acid binding protein family	0.120226	1 / 4Â Â Â Â Â
KR96	Astilbic acid	Fatty acid binding protein epidermal	FABP5	Q01469	CHEMBL3674	Fatty acid binding protein family	0.120226	1 / 1Â Â Â Â Â
KR96	Astilbic acid	Cyclooxygenase-2	PTGS2	P35354	CHEMBL230	Oxidoreductase	0.120226	0 / 5Â Â Â Â Â
KR96	Astilbic acid	Leukocyte adhesion glycoprotein LFA-1 alpha	ITGAL	P20701	CHEMBL1803	Adhesion	0.120226	0 / 4Â Â Â Â Â
KR96	Astilbic acid	Cytochrome P450 2C19	CYP2C19	P33261	CHEMBL3622	Cytochrome P450	0.120226	0 / 4Â Â Â Â Â
KR96	Astilbic acid	Butyrylcholinesterase	BCHE	P06276	CHEMBL1914	Hydrolase	0.120226	0 / 2Â Â Â Â Â
KR96	Astilbic acid	Cyclooxygenase-1	PTGS1	P23219	CHEMBL221	Oxidoreductase	0.120226	0 / 3Â Â Â Â Â
KR96	Astilbic acid	Free fatty acid receptor 1	FFAR1	O14842	CHEMBL4422	Family A G protein-coupled receptor	0.120226	0 / 2Â Â Â Â Â
KR96	Astilbic acid	CD81 antigen	CD81	P60033	CHEMBL1075180	Surface antigen	0.120226	1 / 1Â Â Â Â Â
KR96	Astilbic acid	Peroxisome proliferator-activated receptor delta	PPARD	Q03181	CHEMBL3979	Nuclear receptor	0.120226	3 / 8Â Â Â Â Â
KR96	Astilbic acid	DNA topoisomerase II alpha	TOP2A	P11388	CHEMBL1806	Isomerase	0.120226	0 / 2Â Â Â Â Â
KR96	Astilbic acid	Prostanoid EP1 receptor	PTGER1	P34995	CHEMBL1811	Family A G protein-coupled receptor	0.120226	22 / 9Â Â Â Â Â
KR96	Astilbic acid	Nitric oxide synthase, inducible (by homology)	NOS2	P35228	CHEMBL4481	Enzyme	0.120226	1 / 20Â Â Â Â Â
KR96	Astilbic acid	DNA topoisomerase I	TOP1	P11387	CHEMBL1781	Isomerase	0.120226	0 / 2Â Â Â Â Â
KR96	Astilbic acid	Type-1 angiotensin II receptor	AGTR1	P30556	CHEMBL227	Family A G protein-coupled receptor	0.120226	50 / 0Â Â Â Â Â
KR96	Astilbic acid	Mu opioid receptor (by homology)	OPRM1	P35372	CHEMBL233	Family A G protein-coupled receptor	0.120226	13 / 0Â Â Â Â Â
KR96	Astilbic acid	Delta opioid receptor (by homology)	OPRD1	P41143	CHEMBL236	Family A G protein-coupled receptor	0.120226	15 / 0Â Â Â Â Â
KR96	Astilbic acid	Glucocorticoid receptor	NR3C1	P04150	CHEMBL2034	Nuclear receptor	0.120226	4 / 36Â Â Â Â Â
AR2	Quercetin	NADPH oxidase 4	NOX4	Q9NPH5	CHEMBL1250375	Enzyme	1	7 / 8Â Â Â Â Â
AR2	Quercetin	Vasopressin V2 receptor	AVPR2	P30518	CHEMBL1790	Family A G protein-coupled receptor	1	1 / 1Â Â Â Â Â
AR2	Quercetin	Aldose reductase	AKR1B1	P15121	CHEMBL1900	Enzyme	1	18 / 72Â Â Â Â Â
AR2	Quercetin	Xanthine dehydrogenase	XDH	P47989	CHEMBL1929	Oxidoreductase	1	12 / 20Â Â Â Â Â
AR2	Quercetin	Monoamine oxidase A	MAOA	P21397	CHEMBL1951	Oxidoreductase	1	4 / 14Â Â Â Â Â
AR2	Quercetin	Insulin-like growth factor I receptor	IGF1R	P08069	CHEMBL1957	Kinase	1	3 / 3Â Â Â Â Â
AR2	Quercetin	Tyrosine-protein kinase receptor FLT3	FLT3	P36888	CHEMBL1974	Kinase	1	5 / 7Â Â Â Â Â
AR2	Quercetin	Cytochrome P450 19A1	CYP19A1	P11511	CHEMBL1978	Cytochrome P450	1	5 / 18Â Â Â Â Â
AR2	Quercetin	Epidermal growth factor receptor erbB1	EGFR	P00533	CHEMBL203	Kinase	1	5 / 28Â Â Â Â Â
AR2	Quercetin	Thrombin	F2	P00734	CHEMBL204	Protease	1	11 / 3Â Â Â Â Â
AR2	Quercetin	Carbonic anhydrase II	CA2	P00918	CHEMBL205	Lyase	1	7 / 15Â Â Â Â Â
AR2	Quercetin	Serine/threonine-protein kinase PIM1	PIM1	P11309	CHEMBL2147	Kinase	1	7 / 7Â Â Â Â Â
AR2	Quercetin	Arachidonate 5-lipoxygenase	ALOX5	P09917	CHEMBL215	Oxidoreductase	1	5 / 46Â Â Â Â Â
AR2	Quercetin	Serine/threonine-protein kinase Aurora-B	AURKB	Q96GD4	CHEMBL2185	Kinase	1	3 / 4Â Â Â Â Â
AR2	Quercetin	Dopamine D4 receptor	DRD4	P21917	CHEMBL219	Family A G protein-coupled receptor	1	1 / 1Â Â Â Â Â
AR2	Quercetin	Adenosine A1 receptor (by homology)	ADORA1	P30542	CHEMBL226	Family A G protein-coupled receptor	1	6 / 23Â Â Â Â Â
AR2	Quercetin	Carbonic anhydrase VII	CA7	P43166	CHEMBL2326	Lyase	1	8 / 14Â Â Â Â Â
AR2	Quercetin	Glyoxalase I	GLO1	Q04760	CHEMBL2424	Enzyme	1	3 / 4Â Â Â Â Â
AR2	Quercetin	Myeloperoxidase	MPO	P05164	CHEMBL2439	Enzyme	1	1 / 1Â Â Â Â Â
AR2	Quercetin	PI3-kinase p85-alpha subunit	PIK3R1	P27986	CHEMBL2506	Enzyme	1	1 / 1Â Â Â Â Â
AR2	Quercetin	Adenosine A2a receptor (by homology)	ADORA2A	P29274	CHEMBL251	Family A G protein-coupled receptor	1	5 / 11Â Â Â Â Â
AR2	Quercetin	Death-associated protein kinase 1	DAPK1	P53355	CHEMBL2558	Kinase	1	2 / 2Â Â Â Â Â
AR2	Quercetin	Liver glycogen phosphorylase	PYGL	P06737	CHEMBL2568	Enzyme	1	1 / 1Â Â Â Â Â
AR2	Quercetin	Carbonic anhydrase I	CA1	P00915	CHEMBL261	Lyase	1	3 / 5Â Â Â Â Â
AR2	Quercetin	Glycogen synthase kinase-3 beta	GSK3B	P49841	CHEMBL262	Kinase	1	3 / 6Â Â Â Â Â
AR2	Quercetin	Tyrosine-protein kinase SRC	SRC	P12931	CHEMBL267	Kinase	1	2 / 10Â Â Â Â Â
AR2	Quercetin	Focal adhesion kinase 1	PTK2	Q05397	CHEMBL2695	Kinase	1	1 / 2Â Â Â Â Â
AR2	Quercetin	Estradiol 17-beta-dehydrogenase 2	HSD17B2	P37059	CHEMBL2789	Enzyme	1	8 / 3Â Â Â Â Â
AR2	Quercetin	Vascular endothelial growth factor receptor 2	KDR	P35968	CHEMBL279	Kinase	1	2 / 3Â Â Â Â Â
AR2	Quercetin	Matrix metalloproteinase 13	MMP13	P45452	CHEMBL280	Protease	1	1 / 1Â Â Â Â Â
AR2	Quercetin	Matrix metalloproteinase 3	MMP3	P08254	CHEMBL283	Protease	1	1 / 1Â Â Â Â Â
AR2	Quercetin	Carbonic anhydrase III	CA3	P07451	CHEMBL2885	Lyase	1	1 / 1Â Â Â Â Â
AR2	Quercetin	Arachidonate 15-lipoxygenase	ALOX15	P16050	CHEMBL2903	Enzyme	1	4 / 8Â Â Â Â Â
AR2	Quercetin	Multidrug resistance-associated protein 1	ABCC1	P33527	CHEMBL3004	Primary active transporter	1	7 / 11Â Â Â Â Â
AR2	Quercetin	Serine/threonine-protein kinase PLK1	PLK1	P53350	CHEMBL3024	Kinase	1	2 / 3Â Â Â Â Â
AR2	Quercetin	Carbonic anhydrase VI	CA6	P23280	CHEMBL3025	Lyase	1	1 / 1Â Â Â Â Â
AR2	Quercetin	Cyclin-dependent kinase 1	CDK1	P06493	CHEMBL308	Kinase	1	2 / 13Â Â Â Â Â
AR2	Quercetin	Matrix metalloproteinase 9	MMP9	P14780	CHEMBL321	Protease	1	2 / 2Â Â Â Â Â
AR2	Quercetin	Carbonic anhydrase XII	CA12	O43570	CHEMBL3242	Lyase	1	8 / 17Â Â Â Â Â
AR2	Quercetin	Matrix metalloproteinase 2	MMP2	P08253	CHEMBL333	Protease	1	2 / 2Â Â Â Â Â
AR2	Quercetin	Protein kinase N1	PKN1	Q16512	CHEMBL3384	Kinase	1	1 / 3Â Â Â Â Â
AR2	Quercetin	Carbonic anhydrase XIV	CA14	Q9ULX7	CHEMBL3510	Lyase	1	1 / 1Â Â Â Â Â
AR2	Quercetin	Carbonic anhydrase IX	CA9	Q16790	CHEMBL3594	Lyase	1	3 / 5Â Â Â Â Â
AR2	Quercetin	Casein kinase II alpha	CSNK2A1	P68400	CHEMBL3629	Kinase	1	3 / 2Â Â Â Â Â
AR2	Quercetin	Arachidonate 12-lipoxygenase	ALOX12	P18054	CHEMBL3687	Enzyme	1	5 / 10Â Â Â Â Â
AR2	Quercetin	Hepatocyte growth factor receptor	MET	P08581	CHEMBL3717	Kinase	1	2 / 4Â Â Â Â Â
AR2	Quercetin	Carbonic anhydrase IV	CA4	P22748	CHEMBL3729	Lyase	1	7 / 13Â Â Â Â Â
AR2	Quercetin	Serine/threonine-protein kinase NEK2	NEK2	P51955	CHEMBL3835	Kinase	1	1 / 2Â Â Â Â Â
AR2	Quercetin	Interleukin-8 receptor A	CXCR1	P25024	CHEMBL4029	Family A G protein-coupled receptor	1	1 / 1Â Â Â Â Â
AR2	Quercetin	CaM kinase II beta	CAMK2B	Q13554	CHEMBL4121	Kinase	1	1 / 2Â Â Â Â Â
AR2	Quercetin	ALK tyrosine kinase receptor	ALK	Q9UM73	CHEMBL4247	Kinase	1	2 / 4Â Â Â Â Â
AR2	Quercetin	Serine/threonine-protein kinase AKT	AKT1	P31749	CHEMBL4282	Kinase	1	1 / 4Â Â Â Â Â
AR2	Quercetin	P-glycoprotein 1	ABCB1	P08183	CHEMBL4302	Primary active transporter	1	11 / 48Â Â Â Â Â
AR2	Quercetin	Serine/threonine-protein kinase NEK6	NEK6	Q9HC98	CHEMBL4309	Kinase	1	1 / 2Â Â Â Â Â
AR2	Quercetin	Phospholipase A2 group 1B	PLA2G1B	P04054	CHEMBL4426	Enzyme	1	1 / 1Â Â Â Â Â
AR2	Quercetin	Carbonic anhydrase VA	CA5A	P35218	CHEMBL4789	Lyase	1	1 / 1Â Â Â Â Â
AR2	Quercetin	Beta-secretase 1	BACE1	P56817	CHEMBL4822	Protease	1	8 / 14Â Â Â Â Â
AR2	Quercetin	Cytochrome P450 1B1	CYP1B1	Q16678	CHEMBL4878	Cytochrome P450	1	12 / 46Â Â Â Â Â
AR2	Quercetin	Tyrosine-protein kinase receptor UFO	AXL	P30530	CHEMBL4895	Kinase	1	2 / 4Â Â Â Â Â
AR2	Quercetin	ATP-binding cassette sub-family G member 2	ABCG2	Q9UNQ0	CHEMBL5393	Primary active transporter	1	6 / 50Â Â Â Â Â
AR2	Quercetin	NUAK family SNF1-like kinase 1	NUAK1	O60285	CHEMBL5784	Kinase	1	1 / 2Â Â Â Â Â
AR2	Quercetin	Aldo-keto reductase family 1 member C2 (by homology)	AKR1C2	P52895	CHEMBL5847	Enzyme	1	1 / 1Â Â Â Â Â
AR2	Quercetin	Aldo-keto reductase family 1 member C1 (by homology)	AKR1C1	Q04828	CHEMBL5905	Enzyme	1	1 / 1Â Â Â Â Â
AR2	Quercetin	Aldo-keto-reductase family 1 member C3 (by homology)	AKR1C3	P42330	CHEMBL4681	Enzyme	1	1 / 1Â Â Â Â Â
AR2	Quercetin	Aldo-keto reductase family 1 member C4 (by homology)	AKR1C4	P17516	CHEMBL4999	Enzyme	1	1 / 1Â Â Â Â Â
AR2	Quercetin	Carbonic anhydrase XIII (by homology)	CA13	Q8N1Q1	CHEMBL3912	Lyase	1	1 / 1Â Â Â Â Â
AR2	Quercetin	Aldehyde reductase (by homology)	AKR1A1	P14550	CHEMBL2246	Enzyme	1	1 / 1Â Â Â Â Â
AR2	Quercetin	G-protein coupled receptor 35	GPR35	Q9HC97	CHEMBL1293267	Family A G protein-coupled receptor	1	2 / 4Â Â Â Â Â
AR2	Quercetin	Microtubule-associated protein tau	MAPT	P10636	CHEMBL1293224	Unclassified protein	0.680284	1 / 1Â Â Â Â Â
AR2	Quercetin	Lysine-specific demethylase 4D-like	KDM4E	B2RXH2	CHEMBL1293226	Eraser	0.680284	2 / 2Â Â Â Â Â
AR2	Quercetin	DNA topoisomerase II alpha	TOP2A	P11388	CHEMBL1806	Isomerase	0.680284	1 / 1Â Â Â Â Â
AR2	Quercetin	Insulin receptor	INSR	P06213	CHEMBL1981	Kinase	0.680284	1 / 1Â Â Â Â Â
AR2	Quercetin	Acetylcholinesterase	ACHE	P22303	CHEMBL220	Hydrolase	0.680284	4 / 27Â Â Â Â Â
AR2	Quercetin	Myosin light chain kinase, smooth muscle	MYLK	Q15746	CHEMBL2428	Kinase	0.680284	1 / 1Â Â Â Â Â
AR2	Quercetin	Tyrosine-protein kinase SYK	SYK	P43405	CHEMBL2599	Kinase	0.680284	3 / 3Â Â Â Â Â
AR2	Quercetin	PI3-kinase p110-gamma subunit	PIK3CG	P48736	CHEMBL3267	Enzyme	0.680284	3 / 1Â Â Â Â Â
AR2	Quercetin	DNA-(apurinic or apyrimidinic site) lyase	APEX1	P27695	CHEMBL5619	Enzyme	0.680284	1 / 1Â Â Â Â Â
AR2	Quercetin	Receptor-type tyrosine-protein phosphatase S	PTPRS	Q13332	CHEMBL2396508	Phosphatase	0.545872	6 / 8Â Â Â Â Â
AR2	Quercetin	Estrogen receptor beta	ESR2	Q92731	CHEMBL242	Nuclear receptor	0.545872	62 / 29Â Â Â Â Â
AR2	Quercetin	DNA-3-methyladenine glycosylase	MPG	P29372	CHEMBL3396943	Enzyme	0.545872	1 / 1Â Â Â Â Â
AR2	Quercetin	Solute carrier family 22 member 12	SLC22A12	Q96S37	CHEMBL6120	Electrochemical transporter	0.545872	4 / 1Â Â Â Â Â
AR2	Quercetin	Cyclin-dependent kinase 5/CDK5 activator 1	CDK5R1 CDK5	Q15078 Q00535	CHEMBL1907600	Kinase	0.538062	6 / 18Â Â Â Â Â
AR2	Quercetin	Cyclin-dependent kinase 1/cyclin B	CCNB3 CDK1 CCNB1 CCNB2	Q8WWL7 P06493 P14635 O95067	CHEMBL2094127	Other cytosolic protein	0.538062	4 / 9Â Â Â Â Â
AR2	Quercetin	Arginase-1 (by homology)	ARG1	P05089	CHEMBL1075097	Enzyme	0.538062	2 / 2Â Â Â Â Â
AR2	Quercetin	Cyclin-dependent kinase 6	CDK6	Q00534	CHEMBL2508	Kinase	0.498513	3 / 4Â Â Â Â Â
AR2	Quercetin	Cyclin-dependent kinase 2	CDK2	P24941	CHEMBL301	Kinase	0.498513	1 / 17Â Â Â Â Â
AR2	Quercetin	Tyrosinase	TYR	P14679	CHEMBL1973	Oxidoreductase	0.395895	2 / 3Â Â Â Â Â
AR2	Quercetin	Estradiol 17-beta-dehydrogenase 1	HSD17B1	P14061	CHEMBL3181	Enzyme	0.395895	8 / 4Â Â Â Â Â
AR2	Quercetin	Aryl hydrocarbon receptor	AHR	P35869	CHEMBL3201	Transcription factor	0.395895	1 / 1Â Â Â Â Â
AR2	Quercetin	Estrogen-related receptor alpha	ESRRA	P11474	CHEMBL3429	Nuclear receptor	0.395895	2 / 2Â Â Â Â Â
AR2	Quercetin	Beta amyloid A4 protein	APP	P05067	CHEMBL2487	Membrane receptor	0.26156	2 / 12Â Â Â Â Â
AR2	Quercetin	Poly [ADP-ribose] polymerase-1	PARP1	P09874	CHEMBL3105	Enzyme	0.26156	3 / 9Â Â Â Â Â
AR2	Quercetin	Transthyretin	TTR	P02766	CHEMBL3194	Secreted protein	0.26156	2 / 2Â Â Â Â Â
AR2	Quercetin	Matrix metalloproteinase 12	MMP12	P39900	CHEMBL4393	Protease	0.26156	1 / 1Â Â Â Â Â
AR2	Quercetin	Lymphocyte differentiation antigen CD38	CD38	P28907	CHEMBL4660	Enzyme	0.26156	2 / 3Â Â Â Â Â
AR2	Quercetin	Aldo-keto reductase family 1 member B10	AKR1B10	O60218	CHEMBL5983	Enzyme	0.26156	2 / 3Â Â Â Â Â
AR2	Quercetin	Tankyrase-2	TNKS2	Q9H2K2	CHEMBL6154	Enzyme	0.26156	4 / 12Â Â Â Â Â
AR2	Quercetin	Tankyrase-1	TNKS	O95271	CHEMBL6164	Enzyme	0.26156	4 / 28Â Â Â Â Â
AR2	Quercetin	DNA topoisomerase I (by homology)	TOP1	P11387	CHEMBL1781	Isomerase	0.26156	1 / 1Â Â Â Â Â
AR2	Quercetin	Telomerase reverse transcriptase	TERT	O14746	CHEMBL2916	Enzyme	0.198389	9 / 22Â Â Â Â Â
AR3	Bergenin	Thrombin and coagulation factor X	F10	P00742	CHEMBL244	Protease	0.101614	0 / 5Â Â Â Â Â
AR3	Bergenin	Purine nucleoside phosphorylase	PNP	P00491	CHEMBL4338	Enzyme	0.101614	27 / 0Â Â Â Â Â
AR3	Bergenin	Adenosine deaminase	ADA	P00813	CHEMBL1910	Hydrolase	0.101614	8 / 0Â Â Â Â Â
AR3	Bergenin	Glycogen synthase kinase-3 beta	GSK3B	P49841	CHEMBL262	Kinase	0.101614	1 / 0Â Â Â Â Â
AR3	Bergenin	Adenosine A2a receptor	ADORA2A	P29274	CHEMBL251	Family A G protein-coupled receptor	0.101614	108 / 0Â Â Â Â Â
AR3	Bergenin	Adenosine A3 receptor	ADORA3	P0DMS8	CHEMBL256	Family A G protein-coupled receptor	0.101614	84 / 0Â Â Â Â Â
AR3	Bergenin	Adenosine kinase	ADK	P55263	CHEMBL3589	Enzyme	0.101614	36 / 0Â Â Â Â Â
AR3	Bergenin	Carbonic anhydrase XIV	CA14	Q9ULX7	CHEMBL3510	Lyase	0.101614	22 / 0Â Â Â Â Â
AR3	Bergenin	Tyrosyl-DNA phosphodiesterase 1	TDP1	Q9NUW8	CHEMBL1075138	Enzyme	0.101614	0 / 2Â Â Â Â Â
AR3	Bergenin	Thymidine phosphorylase	TYMP	P19971	CHEMBL3106	Enzyme	0.101614	6 / 0Â Â Â Â Â
AR3	Bergenin	Glyceraldehyde-3-phosphate dehydrogenase liver	GAPDH	P04406	CHEMBL2284	Oxidoreductase	0.101614	2 / 0Â Â Â Â Â
AR3	Bergenin	Matrix metalloproteinase 3	MMP3	P08254	CHEMBL283	Protease	0.101614	6 / 0Â Â Â Â Â
AR3	Bergenin	Matrix metalloproteinase 9	MMP9	P14780	CHEMBL321	Protease	0.101614	7 / 0Â Â Â Â Â
AR3	Bergenin	Matrix metalloproteinase 1	MMP1	P03956	CHEMBL332	Protease	0.101614	8 / 0Â Â Â Â Â
AR3	Bergenin	ADAM17	ADAM17	P78536	CHEMBL3706	Protease	0.101614	6 / 0Â Â Â Â Â
AR4	Caffeic acid	Carbonic anhydrase II	CA2	P00918	CHEMBL205	Lyase	0.545536	37 / 13Â Â Â Â Â
AR4	Caffeic acid	Arachidonate 5-lipoxygenase	ALOX5	P09917	CHEMBL215	Oxidoreductase	0.545536	1 / 29Â Â Â Â Â
AR4	Caffeic acid	Carbonic anhydrase VII	CA7	P43166	CHEMBL2326	Lyase	0.545536	11 / 19Â Â Â Â Â
AR4	Caffeic acid	Carbonic anhydrase I	CA1	P00915	CHEMBL261	Lyase	0.545536	32 / 16Â Â Â Â Â
AR4	Caffeic acid	Carbonic anhydrase VI	CA6	P23280	CHEMBL3025	Lyase	0.545536	8 / 15Â Â Â Â Â
AR4	Caffeic acid	Matrix metalloproteinase 9	MMP9	P14780	CHEMBL321	Protease	0.545536	2 / 35Â Â Â Â Â
AR4	Caffeic acid	Carbonic anhydrase XII	CA12	O43570	CHEMBL3242	Lyase	0.545536	18 / 14Â Â Â Â Â
AR4	Caffeic acid	Matrix metalloproteinase 1	MMP1	P03956	CHEMBL332	Protease	0.545536	2 / 34Â Â Â Â Â
AR4	Caffeic acid	Matrix metalloproteinase 2	MMP2	P08253	CHEMBL333	Protease	0.545536	2 / 36Â Â Â Â Â
AR4	Caffeic acid	Protein-tyrosine phosphatase 1B	PTPN1	P18031	CHEMBL335	Phosphatase	0.545536	17 / 2Â Â Â Â Â
AR4	Caffeic acid	Carbonic anhydrase XIV	CA14	Q9ULX7	CHEMBL3510	Lyase	0.545536	10 / 18Â Â Â Â Â
AR4	Caffeic acid	Carbonic anhydrase IX	CA9	Q16790	CHEMBL3594	Lyase	0.545536	14 / 18Â Â Â Â Â
AR4	Caffeic acid	Carbonic anhydrase VB	CA5B	Q9Y2D0	CHEMBL3969	Lyase	0.545536	5 / 13Â Â Â Â Â
AR4	Caffeic acid	Carbonic anhydrase VA	CA5A	P35218	CHEMBL4789	Lyase	0.545536	6 / 14Â Â Â Â Â
AR4	Caffeic acid	Carbonic anhydrase III	CA3	P07451	CHEMBL2885	Lyase	0.177303	4 / 3Â Â Â Â Â
AR4	Caffeic acid	Aldose reductase	AKR1B1	P15121	CHEMBL1900	Enzyme	0.159648	15 / 35Â Â Â Â Â
AR4	Caffeic acid	Estrogen receptor beta	ESR2	Q92731	CHEMBL242	Nuclear receptor	0.133316	3 / 10Â Â Â Â Â
AR4	Caffeic acid	Carbonic anhydrase IV	CA4	P22748	CHEMBL3729	Lyase	0.133316	3 / 8Â Â Â Â Â
AR4	Caffeic acid	Aldo-keto reductase family 1 member B10	AKR1B10	O60218	CHEMBL5983	Enzyme	0.08057	0 / 18Â Â Â Â Â
AR4	Caffeic acid	Quinone reductase 2	NQO2	P16083	CHEMBL3959	Enzyme	0.0717872	0 / 17Â Â Â Â Â
AR4	Caffeic acid	Toll-like receptor 4 (by homology)	TLR4	O00206	CHEMBL5255	Toll-like and Il-1 receptors	0.0717872	0 / 20Â Â Â Â Â
AR4	Caffeic acid	Macrophage migration inhibitory factor	MIF	P14174	CHEMBL2085	Enzyme	0.0717872	1 / 1Â Â Â Â Â
AR4	Caffeic acid	Carbonic anhydrase XIII	CA13	Q8N1Q1	CHEMBL3912	Lyase	0.0717872	4 / 10Â Â Â Â Â
AR4	Caffeic acid	Norepinephrine transporter	SLC6A2	P23975	CHEMBL222	Electrochemical transporter	0.0717872	0 / 3Â Â Â Â Â
AR4	Caffeic acid	MAP kinase ERK2	MAPK1	P28482	CHEMBL4040	Kinase	0.0717872	0 / 1Â Â Â Â Â
AR4	Caffeic acid	Aldo-keto reductase family 1 member C4	AKR1C4	P17516	CHEMBL4999	Enzyme	0.0717872	0 / 1Â Â Â Â Â
AR4	Caffeic acid	Low affinity neurotrophin receptor p75NTR	NGFR	P08138	CHEMBL4762	Membrane receptor	0.0717872	2 / 0Â Â Â Â Â
AR4	Caffeic acid	Tyrosine-protein kinase FYN	FYN	P06241	CHEMBL1841	Kinase	0.0717872	3 / 2Â Â Â Â Â
AR4	Caffeic acid	Tyrosine-protein kinase LCK	LCK	P06239	CHEMBL258	Kinase	0.0717872	2 / 6Â Â Â Â Â
AR4	Caffeic acid	Thiopurine S-methyltransferase	TPMT	P51580	CHEMBL2500	Enzyme	0.0717872	4 / 0Â Â Â Â Â
AR4	Caffeic acid	Tyrosine-protein kinase SYK	SYK	P43405	CHEMBL2599	Kinase	0.0717872	0 / 1Â Â Â Â Â
AR4	Caffeic acid	Beta amyloid A4 protein	APP	P05067	CHEMBL2487	Membrane receptor	0.0717872	0 / 44Â Â Â Â Â
AR4	Caffeic acid	Cyclooxygenase-1	PTGS1	P23219	CHEMBL221	Oxidoreductase	0.0717872	1 / 20Â Â Â Â Â
AR4	Caffeic acid	Lysine-specific demethylase 4D-like	KDM4E	B2RXH2	CHEMBL1293226	Eraser	0.0717872	4 / 0Â Â Â Â Â
AR4	Caffeic acid	Lysine-specific demethylase 4A	KDM4A	O75164	CHEMBL5896	Eraser	0.0717872	4 / 0Â Â Â Â Â
AR4	Caffeic acid	Monoamine oxidase B	MAOB	P27338	CHEMBL2039	Oxidoreductase	0.0717872	2 / 17Â Â Â Â Â
AR4	Caffeic acid	C-terminal-binding protein 2	CTBP2	P56545	CHEMBL3797016	Unclassified protein	0.0717872	10 / 0Â Â Â Â Â
AR4	Caffeic acid	PI3-kinase p110-beta subunit	PIK3CB	P42338	CHEMBL3145	Enzyme	0.0717872	0 / 1Â Â Â Â Â
AR4	Caffeic acid	Cytochrome P450 1A2	CYP1A2	P05177	CHEMBL3356	Cytochrome P450	0.0717872	0 / 5Â Â Â Â Â
AR4	Caffeic acid	Cytochrome P450 2C9	CYP2C9	P11712	CHEMBL3397	Cytochrome P450	0.0717872	0 / 3Â Â Â Â Â
AR4	Caffeic acid	Cytochrome P450 3A4	CYP3A4	P08684	CHEMBL340	Cytochrome P450	0.0717872	0 / 3Â Â Â Â Â
AR4	Caffeic acid	Cytochrome P450 2C19	CYP2C19	P33261	CHEMBL3622	Cytochrome P450	0.0717872	0 / 3Â Â Â Â Â
AR4	Caffeic acid	PI3-kinase p110-alpha subunit	PIK3CA	P42336	CHEMBL4005	Enzyme	0.0717872	0 / 1Â Â Â Â Â
AR4	Caffeic acid	Epidermal growth factor receptor erbB1	EGFR	P00533	CHEMBL203	Kinase	0.0717872	4 / 38Â Â Â Â Â
AR4	Caffeic acid	Leukocyte elastase	ELANE	P08246	CHEMBL248	Protease	0.0717872	0 / 2Â Â Â Â Â
AR4	Caffeic acid	Lysine-specific demethylase 3A	KDM3A	Q9Y4C1	CHEMBL1938209	Eraser	0.0717872	2 / 0Â Â Â Â Â
AR4	Caffeic acid	Lysine-specific demethylase 6B	KDM6B	O15054	CHEMBL1938211	Eraser	0.0717872	2 / 0Â Â Â Â Â
AR4	Caffeic acid	Alpha-ketoglutarate-dependent dioxygenase FTO	FTO	Q9C0B1	CHEMBL2331065	Oxidoreductase	0.0717872	2 / 0Â Â Â Â Â
AR4	Caffeic acid	Lysine-specific demethylase 4C	KDM4C	Q9H3R0	CHEMBL6175	Eraser	0.0717872	3 / 0Â Â Â Â Â
AR4	Caffeic acid	Matrix metalloproteinase 8	MMP8	P22894	CHEMBL4588	Protease	0.0717872	1 / 0Â Â Â Â Â
AR4	Caffeic acid	Coagulation factor VII/tissue factor	F3	P13726	CHEMBL4081	Surface antigen	0.0717872	0 / 9Â Â Â Â Â
AR4	Caffeic acid	11-beta-hydroxysteroid dehydrogenase 1	HSD11B1	P28845	CHEMBL4235	Enzyme	0.0717872	0 / 6Â Â Â Â Â
AR4	Caffeic acid	Cyclooxygenase-2	PTGS2	P35354	CHEMBL230	Oxidoreductase	0.0717872	6 / 21Â Â Â Â Â
AR4	Caffeic acid	Nuclear factor erythroid 2-related factor 2	NFE2L2	Q16236	CHEMBL1075094	Unclassified protein	0.0717872	0 / 4Â Â Â Â Â
AR4	Caffeic acid	Signal transducer and activator of transcription 3	STAT3	P40763	CHEMBL4026	Transcription factor	0.0717872	0 / 1Â Â Â Â Â
AR5	beta-Amyrin	Androgen Receptor	AR	P10275	CHEMBL1871	Nuclear receptor	0.416538	10 / 103Â Â Â Â Â
AR5	beta-Amyrin	Protein-tyrosine phosphatase 1B	PTPN1	P18031	CHEMBL335	Phosphatase	0.344063	10 / 53Â Â Â Â Â
AR5	beta-Amyrin	Estrogen receptor alpha	ESR1	P03372	CHEMBL206	Nuclear receptor	0.287795	0 / 40Â Â Â Â Â
AR5	beta-Amyrin	Muscarinic acetylcholine receptor M2	CHRM2	P08172	CHEMBL211	Family A G protein-coupled receptor	0.287795	0 / 2Â Â Â Â Â
AR5	beta-Amyrin	Acetylcholinesterase	ACHE	P22303	CHEMBL220	Hydrolase	0.287795	0 / 2Â Â Â Â Â
AR5	beta-Amyrin	Serotonin transporter	SLC6A4	P31645	CHEMBL228	Electrochemical transporter	0.287795	0 / 5Â Â Â Â Â
AR5	beta-Amyrin	Cytochrome P450 2C19	CYP2C19	P33261	CHEMBL3622	Cytochrome P450	0.287795	0 / 3Â Â Â Â Â
AR5	beta-Amyrin	Nuclear receptor subfamily 1 group I member 3 (by homology)	NR1I3	Q14994	CHEMBL5503	Nuclear receptor	0.19929	0 / 3Â Â Â Â Â
AR5	beta-Amyrin	Norepinephrine transporter	SLC6A2	P23975	CHEMBL222	Electrochemical transporter	0.175187	1 / 2Â Â Â Â Â
AR5	beta-Amyrin	Cytochrome P450 19A1	CYP19A1	P11511	CHEMBL1978	Cytochrome P450	0.167149	5 / 172Â Â Â Â Â
AR5	beta-Amyrin	Butyrylcholinesterase	BCHE	P06276	CHEMBL1914	Hydrolase	0.167149	2 / 2Â Â Â Â Â
AR5	beta-Amyrin	HMG-CoA reductase	HMGCR	P04035	CHEMBL402	Oxidoreductase	0.143015	27 / 12Â Â Â Â Â
AR5	beta-Amyrin	Cytochrome P450 51 (by homology)	CYP51A1	Q16850	CHEMBL3849	Cytochrome P450	0.143015	2 / 2Â Â Â Â Â
AR5	beta-Amyrin	Niemann-Pick C1-like protein 1	NPC1L1	Q9UHC9	CHEMBL2027	Other membrane protein	0.134972	4 / 11Â Â Â Â Â
AR5	beta-Amyrin	Sterol regulatory element-binding protein 2	SREBF2	Q12772	CHEMBL1795166	Unclassified protein	0.126929	0 / 1Â Â Â Â Â
AR5	beta-Amyrin	Estrogen receptor beta	ESR2	Q92731	CHEMBL242	Nuclear receptor	0.126929	0 / 48Â Â Â Â Â
AR5	beta-Amyrin	Testis-specific androgen-binding protein	SHBG	P04278	CHEMBL3305	Secreted protein	0.126929	0 / 46Â Â Â Â Â
AR5	beta-Amyrin	LXR-alpha	NR1H3	Q13133	CHEMBL2808	Nuclear receptor	0.126929	10 / 20Â Â Â Â Â
AR5	beta-Amyrin	Cytochrome P450 17A1	CYP17A1	P05093	CHEMBL3522	Cytochrome P450	0.118883	27 / 45Â Â Â Â Â
AR5	beta-Amyrin	Nuclear receptor ROR-gamma	RORC	P51449	CHEMBL1741186	Nuclear receptor	0.118883	2 / 10Â Â Â Â Â
AR5	beta-Amyrin	Protein-tyrosine phosphatase 1C	PTPN6	P29350	CHEMBL3166	Phosphatase	0.118883	0 / 1Â Â Â Â Â
AR5	beta-Amyrin	T-cell protein-tyrosine phosphatase	PTPN2	P17706	CHEMBL3807	Phosphatase	0.118883	0 / 17Â Â Â Â Â
AR5	beta-Amyrin	Squalene monooxygenase	SQLE	Q14534	CHEMBL3592	Enzyme	0.118883	0 / 4Â Â Â Â Â
AR5	beta-Amyrin	Prolyl endopeptidase	PREP	P48147	CHEMBL3202	Protease	0.118883	0 / 1Â Â Â Â Â
AR5	beta-Amyrin	Prostaglandin E synthase	PTGES	O14684	CHEMBL5658	Enzyme	0.118883	0 / 11Â Â Â Â Â
AR5	beta-Amyrin	Fatty acid binding protein adipocyte	FABP4	P15090	CHEMBL2083	Fatty acid binding protein family	0.118883	0 / 3Â Â Â Â Â
AR5	beta-Amyrin	Anandamide amidohydrolase	FAAH	O00519	CHEMBL2243	Enzyme	0.118883	0 / 5Â Â Â Â Â
AR5	beta-Amyrin	Peroxisome proliferator-activated receptor gamma	PPARG	P37231	CHEMBL235	Nuclear receptor	0.118883	0 / 12Â Â Â Â Â
AR5	beta-Amyrin	Peroxisome proliferator-activated receptor alpha	PPARA	Q07869	CHEMBL239	Nuclear receptor	0.118883	0 / 11Â Â Â Â Â
AR5	beta-Amyrin	Telomerase reverse transcriptase	TERT	O14746	CHEMBL2916	Enzyme	0.118883	0 / 1Â Â Â Â Â
AR5	beta-Amyrin	Fatty acid binding protein muscle	FABP3	P05413	CHEMBL3344	Fatty acid binding protein family	0.118883	0 / 4Â Â Â Â Â
AR5	beta-Amyrin	Fatty acid binding protein epidermal	FABP5	Q01469	CHEMBL3674	Fatty acid binding protein family	0.118883	0 / 1Â Â Â Â Â
AR5	beta-Amyrin	Peroxisome proliferator-activated receptor delta	PPARD	Q03181	CHEMBL3979	Nuclear receptor	0.118883	0 / 8Â Â Â Â Â
AR5	beta-Amyrin	Fatty acid-binding protein, liver	FABP1	P07148	CHEMBL5421	Fatty acid binding protein family	0.118883	0 / 3Â Â Â Â Â
AR5	beta-Amyrin	Nuclear receptor ROR-alpha	RORA	P35398	CHEMBL5868	Nuclear receptor	0.118883	0 / 4Â Â Â Â Â
AR5	beta-Amyrin	Dual specificity phosphatase Cdc25B	CDC25B	P30305	CHEMBL4804	Phosphatase	0.118883	4 / 7Â Â Â Â Â
AR5	beta-Amyrin	11-beta-hydroxysteroid dehydrogenase 1	HSD11B1	P28845	CHEMBL4235	Enzyme	0.118883	20 / 29Â Â Â Â Â
AR5	beta-Amyrin	Acyl-CoA desaturase	SCD	O00767	CHEMBL5555	Enzyme	0.118883	0 / 1Â Â Â Â Â
AR5	beta-Amyrin	DNA polymerase beta	POLB	P06746	CHEMBL2392	Enzyme	0.118883	0 / 6Â Â Â Â Â
AR5	beta-Amyrin	Corticosteroid binding globulin	SERPINA6	P08185	CHEMBL2421	Secreted protein	0.118883	0 / 19Â Â Â Â Â
AR5	beta-Amyrin	Phosphodiesterase 4D	PDE4D	Q08499	CHEMBL288	Phosphodiesterase	0.118883	0 / 1Â Â Â Â Â
AR5	beta-Amyrin	Receptor-type tyrosine-protein phosphatase F (LAR)	PTPRF	P10586	CHEMBL3521	Membrane receptor	0.118883	0 / 1Â Â Â Â Â
AR5	beta-Amyrin	Phospholipase A2 group 1B	PLA2G1B	P04054	CHEMBL4426	Enzyme	0.118883	0 / 1Â Â Â Â Â
AR5	beta-Amyrin	Low molecular weight phosphotyrosine protein phosphatase	ACP1	P24666	CHEMBL4903	Phosphatase	0.118883	0 / 1Â Â Â Â Â
AR5	beta-Amyrin	Aldo-keto reductase family 1 member B10	AKR1B10	O60218	CHEMBL5983	Enzyme	0.118883	0 / 6Â Â Â Â Â
AR5	beta-Amyrin	Carboxylesterase 2	CES2	O00748	CHEMBL3180	Enzyme	0.118883	4 / 12Â Â Â Â Â
AR5	beta-Amyrin	Dual specificity phosphatase Cdc25A	CDC25A	P30304	CHEMBL3775	Phosphatase	0.118883	4 / 11Â Â Â Â Â
AR5	beta-Amyrin	11-beta-hydroxysteroid dehydrogenase 2	HSD11B2	P80365	CHEMBL3746	Enzyme	0.118883	3 / 13Â Â Â Â Â
AR5	beta-Amyrin	Protein farnesyltransferase	FNTA FNTB	P49354 P49356	CHEMBL2094108	Enzyme	0.118883	0 / 5Â Â Â Â Â
AR5	beta-Amyrin	CD81 antigen	CD81	P60033	CHEMBL1075180	Surface antigen	0.118883	0 / 1Â Â Â Â Â
AR5	beta-Amyrin	Adenosine A3 receptor	ADORA3	P0DMS8	CHEMBL256	Family A G protein-coupled receptor	0.118883	0 / 3Â Â Â Â Â
AR5	beta-Amyrin	MAP kinase ERK1	MAPK3	P27361	CHEMBL3385	Kinase	0.118883	0 / 1Â Â Â Â Â
AR5	beta-Amyrin	Protein kinase C eta	PRKCH	P24723	CHEMBL3616	Kinase	0.118883	0 / 1Â Â Â Â Â
AR5	beta-Amyrin	Protein-tyrosine phosphatase 2C	PTPN11	Q06124	CHEMBL3864	Phosphatase	0.118883	0 / 1Â Â Â Â Â
AR5	beta-Amyrin	Nitric oxide synthase, inducible	NOS2	P35228	CHEMBL4481	Enzyme	0.118883	1 / 19Â Â Â Â Â
AR5	beta-Amyrin	Cannabinoid receptor 1 (by homology)	CNR1	P21554	CHEMBL218	Family A G protein-coupled receptor	0.118883	25 / 17Â Â Â Â Â
AR5	beta-Amyrin	UDP-glucuronosyltransferase 2B7	UGT2B7	P16662	CHEMBL4370	Enzyme	0.118883	0 / 20Â Â Â Â Â
AR5	beta-Amyrin	Arachidonate 5-lipoxygenase	ALOX5	P09917	CHEMBL215	Oxidoreductase	0.118883	0 / 7Â Â Â Â Â
AR6	Beta-Peltoboykinolic Acid	Protein-tyrosine phosphatase 1B	PTPN1	P18031	CHEMBL335	Phosphatase	1	7 / 60Â Â Â Â Â
AR6	Beta-Peltoboykinolic Acid	Estrogen receptor beta	ESR2	Q92731	CHEMBL242	Nuclear receptor	0.167668	0 / 46Â Â Â Â Â
AR6	Beta-Peltoboykinolic Acid	LXR-alpha	NR1H3	Q13133	CHEMBL2808	Nuclear receptor	0.134155	0 / 19Â Â Â Â Â
AR6	Beta-Peltoboykinolic Acid	Cytochrome P450 19A1	CYP19A1	P11511	CHEMBL1978	Cytochrome P450	0.134155	0 / 250Â Â Â Â Â
AR6	Beta-Peltoboykinolic Acid	Corticosteroid binding globulin	SERPINA6	P08185	CHEMBL2421	Secreted protein	0.11739	0 / 23Â Â Â Â Â
AR6	Beta-Peltoboykinolic Acid	Testis-specific androgen-binding protein	SHBG	P04278	CHEMBL3305	Secreted protein	0.11739	0 / 54Â Â Â Â Â
AR6	Beta-Peltoboykinolic Acid	Glucose-6-phosphate 1-dehydrogenase	G6PD	P11413	CHEMBL5347	Enzyme	0.11739	0 / 7Â Â Â Â Â
AR6	Beta-Peltoboykinolic Acid	Cytochrome P450 51 (by homology)	CYP51A1	Q16850	CHEMBL3849	Cytochrome P450	0.11739	0 / 2Â Â Â Â Â
AR6	Beta-Peltoboykinolic Acid	Protein-tyrosine phosphatase 1C	PTPN6	P29350	CHEMBL3166	Phosphatase	0.11739	0 / 1Â Â Â Â Â
AR6	Beta-Peltoboykinolic Acid	T-cell protein-tyrosine phosphatase	PTPN2	P17706	CHEMBL3807	Phosphatase	0.11739	0 / 19Â Â Â Â Â
AR6	Beta-Peltoboykinolic Acid	Dual specificity phosphatase Cdc25A	CDC25A	P30304	CHEMBL3775	Phosphatase	0.109013	1 / 9Â Â Â Â Â
AR6	Beta-Peltoboykinolic Acid	Carboxylesterase 2	CES2	O00748	CHEMBL3180	Enzyme	0.100634	0 / 15Â Â Â Â Â
AR6	Beta-Peltoboykinolic Acid	Prolyl endopeptidase	PREP	P48147	CHEMBL3202	Protease	0.100634	0 / 2Â Â Â Â Â
AR6	Beta-Peltoboykinolic Acid	Telomerase reverse transcriptase	TERT	O14746	CHEMBL2916	Enzyme	0.100634	1 / 2Â Â Â Â Â
AR6	Beta-Peltoboykinolic Acid	Anandamide amidohydrolase	FAAH	O00519	CHEMBL2243	Enzyme	0.100634	0 / 13Â Â Â Â Â
AR6	Beta-Peltoboykinolic Acid	Fatty acid-binding protein, liver	FABP1	P07148	CHEMBL5421	Fatty acid binding protein family	0.100634	0 / 3Â Â Â Â Â
AR6	Beta-Peltoboykinolic Acid	Cytochrome P450 17A1	CYP17A1	P05093	CHEMBL3522	Cytochrome P450	0.100634	0 / 53Â Â Â Â Â
AR6	Beta-Peltoboykinolic Acid	Nitric oxide synthase, inducible (by homology)	NOS2	P35228	CHEMBL4481	Enzyme	0.100634	0 / 20Â Â Â Â Â
AR6	Beta-Peltoboykinolic Acid	HMG-CoA reductase	HMGCR	P04035	CHEMBL402	Oxidoreductase	0.100634	1 / 68Â Â Â Â Â
AR6	Beta-Peltoboykinolic Acid	Acyl-CoA desaturase	SCD	O00767	CHEMBL5555	Enzyme	0.100634	0 / 1Â Â Â Â Â
AR6	Beta-Peltoboykinolic Acid	Nuclear receptor ROR-gamma	RORC	P51449	CHEMBL1741186	Nuclear receptor	0.100634	0 / 9Â Â Â Â Â
AR6	Beta-Peltoboykinolic Acid	Phosphodiesterase 4D	PDE4D	Q08499	CHEMBL288	Phosphodiesterase	0.100634	0 / 1Â Â Â Â Â
AR6	Beta-Peltoboykinolic Acid	Receptor-type tyrosine-protein phosphatase F (LAR)	PTPRF	P10586	CHEMBL3521	Membrane receptor	0.100634	0 / 1Â Â Â Â Â
AR6	Beta-Peltoboykinolic Acid	Phospholipase A2 group 1B	PLA2G1B	P04054	CHEMBL4426	Enzyme	0.100634	0 / 1Â Â Â Â Â
AR6	Beta-Peltoboykinolic Acid	Low molecular weight phosphotyrosine protein phosphatase	ACP1	P24666	CHEMBL4903	Phosphatase	0.100634	0 / 1Â Â Â Â Â
AR6	Beta-Peltoboykinolic Acid	Niemann-Pick C1-like protein 1	NPC1L1	Q9UHC9	CHEMBL2027	Other membrane protein	0.100634	0 / 11Â Â Â Â Â
AR6	Beta-Peltoboykinolic Acid	Nuclear receptor ROR-alpha	RORA	P35398	CHEMBL5868	Nuclear receptor	0.100634	0 / 3Â Â Â Â Â
AR6	Beta-Peltoboykinolic Acid	DNA polymerase beta (by homology)	POLB	P06746	CHEMBL2392	Enzyme	0.100634	2 / 13Â Â Â Â Â
AR6	Beta-Peltoboykinolic Acid	11-beta-hydroxysteroid dehydrogenase 1	HSD11B1	P28845	CHEMBL4235	Enzyme	0.100634	6 / 40Â Â Â Â Â
AR6	Beta-Peltoboykinolic Acid	Peroxisome proliferator-activated receptor gamma	PPARG	P37231	CHEMBL235	Nuclear receptor	0.100634	16 / 21Â Â Â Â Â
AR6	Beta-Peltoboykinolic Acid	Protein-tyrosine phosphatase 2C	PTPN11	Q06124	CHEMBL3864	Phosphatase	0.100634	1 / 2Â Â Â Â Â
AR6	Beta-Peltoboykinolic Acid	Peroxisome proliferator-activated receptor alpha	PPARA	Q07869	CHEMBL239	Nuclear receptor	0.100634	8 / 16Â Â Â Â Â
AR6	Beta-Peltoboykinolic Acid	Prostanoid IP receptor	PTGIR	P43119	CHEMBL1995	Family A G protein-coupled receptor	0.100634	0 / 8Â Â Â Â Â
AR6	Beta-Peltoboykinolic Acid	Cyclooxygenase-2	PTGS2	P35354	CHEMBL230	Oxidoreductase	0.100634	0 / 5Â Â Â Â Â
AR6	Beta-Peltoboykinolic Acid	Androgen Receptor	AR	P10275	CHEMBL1871	Nuclear receptor	0.100634	0 / 125Â Â Â Â Â
AR6	Beta-Peltoboykinolic Acid	Protein kinase C eta	PRKCH	P24723	CHEMBL3616	Kinase	0.100634	0 / 1Â Â Â Â Â
AR6	Beta-Peltoboykinolic Acid	Dual specificity phosphatase Cdc25B	CDC25B	P30305	CHEMBL4804	Phosphatase	0.100634	3 / 2Â Â Â Â Â
AR6	Beta-Peltoboykinolic Acid	Sigma opioid receptor	SIGMAR1	Q99720	CHEMBL287	Membrane receptor	0.100634	0 / 5Â Â Â Â Â
AR6	Beta-Peltoboykinolic Acid	Cyclooxygenase-1	PTGS1	P23219	CHEMBL221	Oxidoreductase	0.100634	0 / 2Â Â Â Â Â
AR6	Beta-Peltoboykinolic Acid	Free fatty acid receptor 1	FFAR1	O14842	CHEMBL4422	Family A G protein-coupled receptor	0.100634	0 / 3Â Â Â Â Â
AR6	Beta-Peltoboykinolic Acid	Prostaglandin E synthase	PTGES	O14684	CHEMBL5658	Enzyme	0.100634	2 / 13Â Â Â Â Â
AR6	Beta-Peltoboykinolic Acid	Fatty acid binding protein adipocyte	FABP4	P15090	CHEMBL2083	Fatty acid binding protein family	0.100634	1 / 4Â Â Â Â Â
AR6	Beta-Peltoboykinolic Acid	Fatty acid binding protein muscle	FABP3	P05413	CHEMBL3344	Fatty acid binding protein family	0.100634	1 / 5Â Â Â Â Â
AR6	Beta-Peltoboykinolic Acid	Fatty acid binding protein epidermal	FABP5	Q01469	CHEMBL3674	Fatty acid binding protein family	0.100634	1 / 2Â Â Â Â Â
AR6	Beta-Peltoboykinolic Acid	Estrogen receptor alpha	ESR1	P03372	CHEMBL206	Nuclear receptor	0.100634	0 / 38Â Â Â Â Â
AR6	Beta-Peltoboykinolic Acid	Serotonin transporter	SLC6A4	P31645	CHEMBL228	Electrochemical transporter	0.100634	0 / 5Â Â Â Â Â
AR6	Beta-Peltoboykinolic Acid	Cytochrome P450 2C19	CYP2C19	P33261	CHEMBL3622	Cytochrome P450	0.100634	0 / 5Â Â Â Â Â
AR6	Beta-Peltoboykinolic Acid	Indoleamine 2,3-dioxygenase	IDO1	P14902	CHEMBL4685	Enzyme	0.100634	0 / 1Â Â Â Â Â
AR6	Beta-Peltoboykinolic Acid	Sterol regulatory element-binding protein 2	SREBF2	Q12772	CHEMBL1795166	Unclassified protein	0.100634	0 / 1Â Â Â Â Â
AR6	Beta-Peltoboykinolic Acid	Cathepsin D	CTSD	P07339	CHEMBL2581	Protease	0.100634	0 / 1Â Â Â Â Â
AR6	Beta-Peltoboykinolic Acid	Peroxisome proliferator-activated receptor delta	PPARD	Q03181	CHEMBL3979	Nuclear receptor	0.100634	1 / 10Â Â Â Â Â
AR6	Beta-Peltoboykinolic Acid	11-beta-hydroxysteroid dehydrogenase 2	HSD11B2	P80365	CHEMBL3746	Enzyme	0.100634	1 / 19Â Â Â Â Â
AR6	Beta-Peltoboykinolic Acid	Aldo-keto reductase family 1 member B10	AKR1B10	O60218	CHEMBL5983	Enzyme	0.100634	2 / 7Â Â Â Â Â
AR6	Beta-Peltoboykinolic Acid	Progesterone receptor	PGR	P06401	CHEMBL208	Nuclear receptor	0.100634	0 / 45Â Â Â Â Â
AR6	Beta-Peltoboykinolic Acid	Dopamine transporter	SLC6A3	Q01959	CHEMBL238	Electrochemical transporter	0.100634	0 / 2Â Â Â Â Â
AR6	Beta-Peltoboykinolic Acid	Adenosine A3 receptor	ADORA3	P0DMS8	CHEMBL256	Family A G protein-coupled receptor	0.100634	0 / 1Â Â Â Â Â
AR6	Beta-Peltoboykinolic Acid	MAP kinase ERK1	MAPK3	P27361	CHEMBL3385	Kinase	0.100634	0 / 1Â Â Â Â Â
AR6	Beta-Peltoboykinolic Acid	Steroid 5-alpha-reductase 2	SRD5A2	P31213	CHEMBL1856	Oxidoreductase	0.100634	0 / 28Â Â Â Â Â
AR6	Beta-Peltoboykinolic Acid	Butyrylcholinesterase	BCHE	P06276	CHEMBL1914	Hydrolase	0.100634	0 / 2Â Â Â Â Â
AR6	Beta-Peltoboykinolic Acid	Beta-secretase 1	BACE1	P56817	CHEMBL4822	Protease	0.100634	0 / 1Â Â Â Â Â
AR6	Beta-Peltoboykinolic Acid	DNA topoisomerase I	TOP1	P11387	CHEMBL1781	Isomerase	0.100634	0 / 2Â Â Â Â Â
AR6	Beta-Peltoboykinolic Acid	DNA topoisomerase II alpha	TOP2A	P11388	CHEMBL1806	Isomerase	0.100634	0 / 2Â Â Â Â Â
AR6	Beta-Peltoboykinolic Acid	Mineralocorticoid receptor	NR3C2	P08235	CHEMBL1994	Nuclear receptor	0.100634	0 / 22Â Â Â Â Â
AR6	Beta-Peltoboykinolic Acid	CD81 antigen	CD81	P60033	CHEMBL1075180	Surface antigen	0.100634	1 / 1Â Â Â Â Â
AR6	Beta-Peltoboykinolic Acid	Prostanoid EP1 receptor	PTGER1	P34995	CHEMBL1811	Family A G protein-coupled receptor	0.100634	4 / 12Â Â Â Â Â
AR6	Beta-Peltoboykinolic Acid	Leukocyte adhesion glycoprotein LFA-1 alpha	ITGAL	P20701	CHEMBL1803	Adhesion	0.100634	0 / 4Â Â Â Â Â
AR6	Beta-Peltoboykinolic Acid	TNF-alpha	TNF	P01375	CHEMBL1825	Secreted protein	0.100634	0 / 8Â Â Â Â Â
AR6	Beta-Peltoboykinolic Acid	Prostanoid EP3 receptor	PTGER3	P43115	CHEMBL3710	Family A G protein-coupled receptor	0.100634	0 / 3Â Â Â Â Â
AR6	Beta-Peltoboykinolic Acid	Solute carrier family 22 member 6 (by homology)	SLC22A6	Q4U2R8	CHEMBL1641347	Electrochemical transporter	0.100634	0 / 2Â Â Â Â Â
AR6	Beta-Peltoboykinolic Acid	Prostanoid EP2 receptor (by homology)	PTGER2	P43116	CHEMBL1881	Family A G protein-coupled receptor	0.100634	2 / 23Â Â Â Â Â
AR6	Beta-Peltoboykinolic Acid	Muscarinic acetylcholine receptor M2	CHRM2	P08172	CHEMBL211	Family A G protein-coupled receptor	0.100634	0 / 1Â Â Â Â Â
AR6	Beta-Peltoboykinolic Acid	Acetylcholinesterase	ACHE	P22303	CHEMBL220	Hydrolase	0.100634	0 / 2Â Â Â Â Â
AR6	Beta-Peltoboykinolic Acid	Norepinephrine transporter	SLC6A2	P23975	CHEMBL222	Electrochemical transporter	0.100634	0 / 3Â Â Â Â Â
BRC3	Gallic acid	Carbonic anhydrase II	CA2	P00918	CHEMBL205	Lyase	0.999408	5 / 49Â Â Â Â Â
BRC3	Gallic acid	Carbonic anhydrase VII	CA7	P43166	CHEMBL2326	Lyase	0.999408	3 / 26Â Â Â Â Â
BRC3	Gallic acid	Carbonic anhydrase I	CA1	P00915	CHEMBL261	Lyase	0.999408	5 / 47Â Â Â Â Â
BRC3	Gallic acid	Carbonic anhydrase III	CA3	P07451	CHEMBL2885	Lyase	0.999408	1 / 3Â Â Â Â Â
BRC3	Gallic acid	Carbonic anhydrase VI	CA6	P23280	CHEMBL3025	Lyase	0.999408	2 / 5Â Â Â Â Â
BRC3	Gallic acid	Carbonic anhydrase XII	CA12	O43570	CHEMBL3242	Lyase	0.999408	5 / 30Â Â Â Â Â
BRC3	Gallic acid	Carbonic anhydrase XIV	CA14	Q9ULX7	CHEMBL3510	Lyase	0.999408	3 / 26Â Â Â Â Â
BRC3	Gallic acid	Carbonic anhydrase IX	CA9	Q16790	CHEMBL3594	Lyase	0.999408	4 / 28Â Â Â Â Â
BRC3	Gallic acid	Alpha-(1,3)-fucosyltransferase 7	FUT7	Q11130	CHEMBL3596077	Transferase	0.999408	1 / 2Â Â Â Â Â
BRC3	Gallic acid	Carbonic anhydrase IV	CA4	P22748	CHEMBL3729	Lyase	0.999408	2 / 4Â Â Â Â Â
BRC3	Gallic acid	Carbonic anhydrase VB	CA5B	Q9Y2D0	CHEMBL3969	Lyase	0.999408	1 / 2Â Â Â Â Â
BRC3	Gallic acid	Carbonic anhydrase VA	CA5A	P35218	CHEMBL4789	Lyase	0.999408	1 / 3Â Â Â Â Â
BRC3	Gallic acid	Carbonic anhydrase XIII (by homology)	CA13	Q8N1Q1	CHEMBL3912	Lyase	0.999408	1 / 2Â Â Â Â Â
BRC3	Gallic acid	Squalene monooxygenase (by homology)	SQLE	Q14534	CHEMBL3592	Enzyme	0.150098	0 / 7Â Â Â Â Â
BRC3	Gallic acid	L-lactate dehydrogenase A chain	LDHA	P00338	CHEMBL4835	Enzyme	0.125076	0 / 14Â Â Â Â Â
BRC3	Gallic acid	L-lactate dehydrogenase B chain	LDHB	P07195	CHEMBL4940	Enzyme	0.125076	0 / 11Â Â Â Â Â
BRC3	Gallic acid	Transthyretin	TTR	P02766	CHEMBL3194	Secreted protein	0.125076	0 / 8Â Â Â Â Â
BRC3	Gallic acid	Insulin-like growth factor I receptor	IGF1R	P08069	CHEMBL1957	Kinase	0.125076	0 / 3Â Â Â Â Â
BRC3	Gallic acid	ALK tyrosine kinase receptor	ALK	Q9UM73	CHEMBL4247	Kinase	0.125076	0 / 3Â Â Â Â Â
BRC3	Gallic acid	Plasminogen activator inhibitor-1	SERPINE1	P05121	CHEMBL3475	Secreted protein	0.125076	0 / 8Â Â Â Â Â
BRC3	Gallic acid	Estrogen receptor beta	ESR2	Q92731	CHEMBL242	Nuclear receptor	0.125076	0 / 8Â Â Â Â Â
BRC3	Gallic acid	Apoptosis regulator Bcl-X	BCL2L1	Q07817	CHEMBL4625	Other ion channel	0.116739	0 / 2Â Â Â Â Â
BRC3	Gallic acid	G-protein coupled receptor 35	GPR35	Q9HC97	CHEMBL1293267	Family A G protein-coupled receptor	0.116739	0 / 2Â Â Â Â Â
BRC3	Gallic acid	Catechol O-methyltransferase (by homology)	COMT	P21964	CHEMBL2023	Transferase	0.116739	0 / 7Â Â Â Â Â
BRC3	Gallic acid	Thiopurine S-methyltransferase	TPMT	P51580	CHEMBL2500	Enzyme	0.116739	0 / 5Â Â Â Â Â
BRC4	(3,4,8,10-tetrahydroxy-9-methoxy-6-oxo-3,4,4a,10b-tetrahydro-2H-pyrano[3,2-c]isochromen-2-yl)methyl 3,4,5-trihydroxybenzoate	Tyrosyl-DNA phosphodiesterase 1	TDP1	Q9NUW8	CHEMBL1075138	Enzyme	0.120226	2 / 2Â Â Â Â Â
BRC4	(3,4,8,10-tetrahydroxy-9-methoxy-6-oxo-3,4,4a,10b-tetrahydro-2H-pyrano[3,2-c]isochromen-2-yl)methyl 3,4,5-trihydroxybenzoate	Adenosine A2a receptor	ADORA2A	P29274	CHEMBL251	Family A G protein-coupled receptor	0.120226	311 / 0Â Â Â Â Â
BRC4	(3,4,8,10-tetrahydroxy-9-methoxy-6-oxo-3,4,4a,10b-tetrahydro-2H-pyrano[3,2-c]isochromen-2-yl)methyl 3,4,5-trihydroxybenzoate	Adenosine A2b receptor	ADORA2B	P29275	CHEMBL255	Family A G protein-coupled receptor	0.120226	30 / 0Â Â Â Â Â
BRC4	(3,4,8,10-tetrahydroxy-9-methoxy-6-oxo-3,4,4a,10b-tetrahydro-2H-pyrano[3,2-c]isochromen-2-yl)methyl 3,4,5-trihydroxybenzoate	Adenosine A3 receptor	ADORA3	P0DMS8	CHEMBL256	Family A G protein-coupled receptor	0.120226	286 / 0Â Â Â Â Â
BRC4	(3,4,8,10-tetrahydroxy-9-methoxy-6-oxo-3,4,4a,10b-tetrahydro-2H-pyrano[3,2-c]isochromen-2-yl)methyl 3,4,5-trihydroxybenzoate	Mitogen-activated protein kinase kinase kinase 7	MAP3K7	O43318	CHEMBL5776	Kinase	0.120226	0 / 2Â Â Â Â Â
BRC8	Methyl gallate	Alpha-(1,3)-fucosyltransferase 7	FUT7	Q11130	CHEMBL3596077	Transferase	0.729303	1 / 2Â Â Â Â Â
BRC8	Methyl gallate	Carbonic anhydrase II	CA2	P00918	CHEMBL205	Lyase	0.212409	0 / 43Â Â Â Â Â
BRC8	Methyl gallate	Carbonic anhydrase VII	CA7	P43166	CHEMBL2326	Lyase	0.212409	0 / 27Â Â Â Â Â
BRC8	Methyl gallate	Carbonic anhydrase I	CA1	P00915	CHEMBL261	Lyase	0.212409	0 / 42Â Â Â Â Â
BRC8	Methyl gallate	Carbonic anhydrase XII	CA12	O43570	CHEMBL3242	Lyase	0.212409	0 / 30Â Â Â Â Â
BRC8	Methyl gallate	Carbonic anhydrase XIV	CA14	Q9ULX7	CHEMBL3510	Lyase	0.212409	0 / 27Â Â Â Â Â
BRC8	Methyl gallate	Carbonic anhydrase IX	CA9	Q16790	CHEMBL3594	Lyase	0.212409	0 / 29Â Â Â Â Â
BRC8	Methyl gallate	Carbonic anhydrase III	CA3	P07451	CHEMBL2885	Lyase	0.124538	0 / 3Â Â Â Â Â
BRC8	Methyl gallate	Carbonic anhydrase VI	CA6	P23280	CHEMBL3025	Lyase	0.124538	0 / 6Â Â Â Â Â
BRC8	Methyl gallate	Carbonic anhydrase IV	CA4	P22748	CHEMBL3729	Lyase	0.124538	0 / 4Â Â Â Â Â
BRC8	Methyl gallate	Carbonic anhydrase VB	CA5B	Q9Y2D0	CHEMBL3969	Lyase	0.124538	0 / 3Â Â Â Â Â
BRC8	Methyl gallate	Carbonic anhydrase VA	CA5A	P35218	CHEMBL4789	Lyase	0.124538	0 / 4Â Â Â Â Â
BRC8	Methyl gallate	Carbonic anhydrase XIII (by homology)	CA13	Q8N1Q1	CHEMBL3912	Lyase	0.124538	0 / 3Â Â Â Â Â
BRC8	Methyl gallate	Squalene monooxygenase (by homology)	SQLE	Q14534	CHEMBL3592	Enzyme	0.0981627	1 / 16Â Â Â Â Â
BRC8	Methyl gallate	Plasminogen activator inhibitor-1	SERPINE1	P05121	CHEMBL3475	Secreted protein	0.0981627	0 / 14Â Â Â Â Â
BRC8	Methyl gallate	Insulin-like growth factor I receptor	IGF1R	P08069	CHEMBL1957	Kinase	0.0893705	0 / 3Â Â Â Â Â
BRC8	Methyl gallate	ALK tyrosine kinase receptor	ALK	Q9UM73	CHEMBL4247	Kinase	0.0893705	0 / 4Â Â Â Â Â
BRC8	Methyl gallate	Estrogen receptor beta	ESR2	Q92731	CHEMBL242	Nuclear receptor	0.0893705	0 / 6Â Â Â Â Â
BRC8	Methyl gallate	Tyrosinase	TYR	P14679	CHEMBL1973	Oxidoreductase	0.08057	0 / 3Â Â Â Â Â
BRC8	Methyl gallate	Apoptosis regulator Bcl-X	BCL2L1	Q07817	CHEMBL4625	Other ion channel	0.0717872	0 / 2Â Â Â Â Â
BRC8	Methyl gallate	Serine/threonine-protein kinase Aurora-B	AURKB	Q96GD4	CHEMBL2185	Kinase	0.0717872	0 / 2Â Â Â Â Â
BRC8	Methyl gallate	Tyrosine-protein kinase SRC	SRC	P12931	CHEMBL267	Kinase	0.0717872	0 / 2Â Â Â Â Â
BRC8	Methyl gallate	Focal adhesion kinase 1	PTK2	Q05397	CHEMBL2695	Kinase	0.0717872	0 / 2Â Â Â Â Â
BRC8	Methyl gallate	Vascular endothelial growth factor receptor 2	KDR	P35968	CHEMBL279	Kinase	0.0717872	0 / 2Â Â Â Â Â
BRC8	Methyl gallate	Hepatocyte growth factor receptor	MET	P08581	CHEMBL3717	Kinase	0.0717872	0 / 6Â Â Â Â Â
BRC8	Methyl gallate	Serine/threonine-protein kinase NEK2	NEK2	P51955	CHEMBL3835	Kinase	0.0717872	0 / 1Â Â Â Â Â
BRC8	Methyl gallate	Tyrosine-protein kinase receptor UFO	AXL	P30530	CHEMBL4895	Kinase	0.0717872	0 / 2Â Â Â Â Â
BRC8	Methyl gallate	Cannabinoid receptor 2	CNR2	P34972	CHEMBL253	Family A G protein-coupled receptor	0.0717872	0 / 6Â Â Â Â Â
BRC8	Methyl gallate	Transthyretin	TTR	P02766	CHEMBL3194	Secreted protein	0.0717872	0 / 6Â Â Â Â Â
BRC8	Methyl gallate	DNA polymerase alpha subunit	POLA1	P09884	CHEMBL1828	Transferase	0.0717872	0 / 1Â Â Â Â Â
BRC8	Methyl gallate	DNA polymerase beta	POLB	P06746	CHEMBL2392	Enzyme	0.0717872	0 / 1Â Â Â Â Â
FFL1	2-(4-Hydroxyphenyl)ethanol	Carbonic anhydrase II	CA2	P00918	CHEMBL205	Lyase	1	38 / 15Â Â Â Â Â
FFL1	2-(4-Hydroxyphenyl)ethanol	Estrogen-related receptor gamma	ESRRG	P62508	CHEMBL4245	Nuclear receptor	0.0443083	0 / 1Â Â Â Â Â
FFL1	2-(4-Hydroxyphenyl)ethanol	GABA-A receptor; alpha-1/beta-2/gamma-2	GABRA1 GABRB2 GABRG2	P14867 P47870 P18507	CHEMBL2095172	Ligand-gated ion channel	0.0443083	0 / 3Â Â Â Â Â
FFL1	2-(4-Hydroxyphenyl)ethanol	Cyclooxygenase-1	PTGS1	P23219	CHEMBL221	Oxidoreductase	0.0339707	5 / 12Â Â Â Â Â
FFL1	2-(4-Hydroxyphenyl)ethanol	Androgen Receptor	AR	P10275	CHEMBL1871	Nuclear receptor	0.0339707	13 / 8Â Â Â Â Â
FFL1	2-(4-Hydroxyphenyl)ethanol	GABA-A receptor; alpha-1/beta-3/gamma-2	GABRB3 GABRG2 GABRA1	P28472 P18507 P14867	CHEMBL2094121	Ligand-gated ion channel	0.0339707	0 / 1Â Â Â Â Â
FFL1	2-(4-Hydroxyphenyl)ethanol	Carbonic anhydrase IV	CA4	P22748	CHEMBL3729	Lyase	0.0339707	7 / 3Â Â Â Â Â
FFL1	2-(4-Hydroxyphenyl)ethanol	Aldose reductase	AKR1B1	P15121	CHEMBL1900	Enzyme	0.0238327	0 / 7Â Â Â Â Â
FFL1	2-(4-Hydroxyphenyl)ethanol	Testis-specific androgen-binding protein	SHBG	P04278	CHEMBL3305	Secreted protein	0.0238327	0 / 6Â Â Â Â Â
FFL1	2-(4-Hydroxyphenyl)ethanol	GABA-B receptor	GABBR2 GABBR1	O75899 Q9UBS5	CHEMBL2111463	Family C G protein-coupled receptor	0.0238327	0 / 1Â Â Â Â Â
FFL1	2-(4-Hydroxyphenyl)ethanol	Cyclooxygenase-2	PTGS2	P35354	CHEMBL230	Oxidoreductase	0.0238327	6 / 31Â Â Â Â Â
FFL1	2-(4-Hydroxyphenyl)ethanol	Tyrosinase	TYR	P14679	CHEMBL1973	Oxidoreductase	0.0238327	2 / 9Â Â Â Â Â
FFL1	2-(4-Hydroxyphenyl)ethanol	Aldo-keto-reductase family 1 member C3	AKR1C3	P42330	CHEMBL4681	Enzyme	0.0238327	0 / 1Â Â Â Â Â
FFL2	Fraxin	Carbonic anhydrase VII	CA7	P43166	CHEMBL2326	Lyase	0.967872	9 / 16Â Â Â Â Â
FFL2	Fraxin	Carbonic anhydrase I	CA1	P00915	CHEMBL261	Lyase	0.967872	105 / 11Â Â Â Â Â
FFL2	Fraxin	Carbonic anhydrase XII	CA12	O43570	CHEMBL3242	Lyase	0.967872	73 / 23Â Â Â Â Â
FFL2	Fraxin	Carbonic anhydrase IX	CA9	Q16790	CHEMBL3594	Lyase	0.967872	78 / 17Â Â Â Â Â
FFL2	Fraxin	Carbonic anhydrase XIII	CA13	Q8N1Q1	CHEMBL3912	Lyase	0.967872	7 / 8Â Â Â Â Â
FFL2	Fraxin	Carbonic anhydrase II	CA2	P00918	CHEMBL205	Lyase	0.10934	104 / 7Â Â Â Â Â
FFL2	Fraxin	Glycogen synthase kinase-3 beta	GSK3B	P49841	CHEMBL262	Kinase	0.10934	1 / 0Â Â Â Â Â
FFL2	Fraxin	Adenosine A3 receptor	ADORA3	P0DMS8	CHEMBL256	Family A G protein-coupled receptor	0.10934	172 / 0Â Â Â Â Â
FFL2	Fraxin	Adenosine A2a receptor	ADORA2A	P29274	CHEMBL251	Family A G protein-coupled receptor	0.10934	231 / 0Â Â Â Â Â
FFL2	Fraxin	Adenosine kinase (by homology)	ADK	P55263	CHEMBL3589	Enzyme	0.10934	44 / 0Â Â Â Â Â
FFL2	Fraxin	Bifunctional protein NCOAT	OGA	O60502	CHEMBL5921	Enzyme	0.10934	43 / 0Â Â Â Â Â
FFL2	Fraxin	78 kDa glucose-regulated protein	HSPA5	P11021	CHEMBL1781865	Unclassified protein	0.10934	6 / 0Â Â Â Â Â
FFL2	Fraxin	Glyceraldehyde-3-phosphate dehydrogenase liver	GAPDH	P04406	CHEMBL2284	Oxidoreductase	0.10934	2 / 0Â Â Â Â Â
FFL2	Fraxin	Purine nucleoside phosphorylase	PNP	P00491	CHEMBL4338	Enzyme	0.10934	36 / 0Â Â Â Â Â
FFL2	Fraxin	Beta-glucocerebrosidase	GBA	P04062	CHEMBL2179	Enzyme	0.10934	9 / 0Â Â Â Â Â
FFL2	Fraxin	Cyclin-dependent kinase 2/cyclin A	CDK2 CCNA1 CCNA2	P24941 P78396 P20248	CHEMBL2094128	Other cytosolic protein	0.10934	3 / 0Â Â Â Â Â
FFL2	Fraxin	Heat shock cognate 71 kDa protein	HSPA8	P11142	CHEMBL1275223	Other cytosolic protein	0.10934	10 / 0Â Â Â Â Â
FFL2	Fraxin	Cyclin-dependent kinase 4/cyclin D1	CCND1 CDK4	P24385 P11802	CHEMBL1907601	Kinase	0.10934	1 / 0Â Â Â Â Â
FFL2	Fraxin	Cyclin-dependent kinase 1/cyclin B1	CDK1 CCNB1	P06493 P14635	CHEMBL1907602	Other cytosolic protein	0.10934	2 / 0Â Â Â Â Â
FFL2	Fraxin	Rhodopsin kinase	GRK1	Q15835	CHEMBL5607	Kinase	0.10934	1 / 0Â Â Â Â Â
FFL2	Fraxin	Induced myeloid leukemia cell differentiation protein Mcl-1	MCL1	Q07820	CHEMBL4361	Other cytosolic protein	0.10934	4 / 0Â Â Â Â Â
FFL2	Fraxin	Adenosine deaminase	ADA	P00813	CHEMBL1910	Hydrolase	0.10934	11 / 0Â Â Â Â Â
FFL2	Fraxin	Adenosine A1 receptor (by homology)	ADORA1	P30542	CHEMBL226	Family A G protein-coupled receptor	0.10934	309 / 1Â Â Â Â Â
FFL2	Fraxin	Matrix metalloproteinase 3	MMP3	P08254	CHEMBL283	Protease	0.10934	5 / 0Â Â Â Â Â
FFL2	Fraxin	Matrix metalloproteinase 9	MMP9	P14780	CHEMBL321	Protease	0.10934	5 / 0Â Â Â Â Â
FFL2	Fraxin	Matrix metalloproteinase 1	MMP1	P03956	CHEMBL332	Protease	0.10934	7 / 0Â Â Â Â Â
FFL2	Fraxin	ADAM17	ADAM17	P78536	CHEMBL3706	Protease	0.10934	5 / 0Â Â Â Â Â
FFL2	Fraxin	MAP kinase ERK2	MAPK1	P28482	CHEMBL4040	Kinase	0.10934	1 / 0Â Â Â Â Â
FFL2	Fraxin	Lysosomal alpha-glucosidase	GAA	P10253	CHEMBL2608	Hydrolase	0.10934	5 / 0Â Â Â Â Â
FFL2	Fraxin	Dipeptidyl peptidase IV	DPP4	P27487	CHEMBL284	Protease	0.10934	2 / 0Â Â Â Â Â
FFL2	Fraxin	Alpha-L-fucosidase I	FUCA1	P04066	CHEMBL4176	Enzyme	0.10934	22 / 0Â Â Â Â Â
FFL2	Fraxin	Carbonic anhydrase VI	CA6	P23280	CHEMBL3025	Lyase	0.10934	3 / 0Â Â Â Â Â
FFL2	Fraxin	Carbonic anhydrase VA	CA5A	P35218	CHEMBL4789	Lyase	0.10934	6 / 0Â Â Â Â Â
FFL2	Fraxin	Endothelin receptor ET-A	EDNRA	P25101	CHEMBL252	Family A G protein-coupled receptor	0.10934	9 / 0Â Â Â Â Â
FFL3	Fraxetin	Carbonic anhydrase VII	CA7	P43166	CHEMBL2326	Lyase	0.926174	24 / 24Â Â Â Â Â
FFL3	Fraxetin	Carbonic anhydrase I	CA1	P00915	CHEMBL261	Lyase	0.926174	56 / 21Â Â Â Â Â
FFL3	Fraxetin	Carbonic anhydrase XII	CA12	O43570	CHEMBL3242	Lyase	0.926174	40 / 40Â Â Â Â Â
FFL3	Fraxetin	Carbonic anhydrase IX	CA9	Q16790	CHEMBL3594	Lyase	0.926174	53 / 54Â Â Â Â Â
FFL3	Fraxetin	Carbonic anhydrase XIII	CA13	Q8N1Q1	CHEMBL3912	Lyase	0.926174	5 / 26Â Â Â Â Â
FFL3	Fraxetin	Epidermal growth factor receptor erbB1	EGFR	P00533	CHEMBL203	Kinase	0.0809861	36 / 3Â Â Â Â Â
FFL3	Fraxetin	Carbonic anhydrase II	CA2	P00918	CHEMBL205	Lyase	0.0714808	80 / 7Â Â Â Â Â
FFL3	Fraxetin	Carbonic anhydrase XIV	CA14	Q9ULX7	CHEMBL3510	Lyase	0.052424	19 / 14Â Â Â Â Â
FFL3	Fraxetin	Squalene monooxygenase (by homology)	SQLE	Q14534	CHEMBL3592	Enzyme	0.052424	1 / 1Â Â Â Â Â
FFL3	Fraxetin	Glutathione reductase	GSR	P00390	CHEMBL2755	Oxidoreductase	0.052424	0 / 1Â Â Â Â Â
FFL3	Fraxetin	Monoamine oxidase A	MAOA	P21397	CHEMBL1951	Oxidoreductase	0.052424	20 / 52Â Â Â Â Â
FFL3	Fraxetin	G-protein coupled receptor 35	GPR35	Q9HC97	CHEMBL1293267	Family A G protein-coupled receptor	0.052424	0 / 1Â Â Â Â Â
FFL3	Fraxetin	Vascular endothelial growth factor receptor 3	FLT4	P35916	CHEMBL1955	Kinase	0.052424	0 / 1Â Â Â Â Â
FFL3	Fraxetin	Insulin receptor	INSR	P06213	CHEMBL1981	Kinase	0.052424	0 / 1Â Â Â Â Â
FFL3	Fraxetin	Tyrosine-protein kinase TIE-2	TEK	Q02763	CHEMBL4128	Kinase	0.052424	0 / 1Â Â Â Â Â
FFL3	Fraxetin	Heat shock 70 kDa protein 1	HSPA1A	P0DMV8	CHEMBL5460	Other cytosolic protein	0.052424	0 / 1Â Â Â Â Â
FFL3	Fraxetin	NUAK family SNF1-like kinase 1	NUAK1	O60285	CHEMBL5784	Kinase	0.052424	0 / 1Â Â Â Â Â
FFL3	Fraxetin	Tyrosine-protein kinase FGR (by homology)	FGR	P09769	CHEMBL4454	Kinase	0.052424	0 / 1Â Â Â Â Â
FFL3	Fraxetin	Tyrosine-protein kinase Lyn (by homology)	LYN	P07948	CHEMBL3905	Kinase	0.052424	0 / 1Â Â Â Â Â
FFL3	Fraxetin	Tyrosine-protein kinase SRC	SRC	P12931	CHEMBL267	Kinase	0.0428942	13 / 1Â Â Â Â Â
FFL3	Fraxetin	Vascular endothelial growth factor receptor 2	KDR	P35968	CHEMBL279	Kinase	0.0428942	38 / 2Â Â Â Â Â
FFL3	Fraxetin	Cyclin-dependent kinase 2/cyclin A	CDK2 CCNA1 CCNA2	P24941 P78396 P20248	CHEMBL2094128	Other cytosolic protein	0.0428942	9 / 1Â Â Â Â Â
FFL3	Fraxetin	Carbonyl reductase [NADPH] 1	CBR1	P16152	CHEMBL5586	Enzyme	0.0428942	0 / 2Â Â Â Â Â
FFL3	Fraxetin	Serine/threonine-protein kinase B-raf	BRAF	P15056	CHEMBL5145	Kinase	0.0428942	3 / 1Â Â Â Â Â
FFL3	Fraxetin	Insulin-like growth factor I receptor	IGF1R	P08069	CHEMBL1957	Kinase	0.0428942	5 / 2Â Â Â Â Â
FFL3	Fraxetin	Serine/threonine-protein kinase Aurora-B	AURKB	Q96GD4	CHEMBL2185	Kinase	0.0428942	3 / 3Â Â Â Â Â
FFL3	Fraxetin	Focal adhesion kinase 1	PTK2	Q05397	CHEMBL2695	Kinase	0.0428942	1 / 1Â Â Â Â Â
FFL3	Fraxetin	Hepatocyte growth factor receptor	MET	P08581	CHEMBL3717	Kinase	0.0428942	20 / 2Â Â Â Â Â
FFL3	Fraxetin	Acetylcholinesterase	ACHE	P22303	CHEMBL220	Hydrolase	0.0428942	5 / 45Â Â Â Â Â
FFL3	Fraxetin	Casein kinase II alpha	CSNK2A1	P68400	CHEMBL3629	Kinase	0.0428942	1 / 1Â Â Â Â Â
FFL3	Fraxetin	Receptor protein-tyrosine kinase erbB-2	ERBB2	P04626	CHEMBL1824	Kinase	0.0428942	3 / 1Â Â Â Â Â
FFL3	Fraxetin	Carbonic anhydrase IV	CA4	P22748	CHEMBL3729	Lyase	0.0428942	2 / 8Â Â Â Â Â
FFL3	Fraxetin	Glycogen synthase kinase-3 beta	GSK3B	P49841	CHEMBL262	Kinase	0.0428942	17 / 1Â Â Â Â Â
FFL3	Fraxetin	Platelet-derived growth factor receptor beta	PDGFRB	P09619	CHEMBL1913	Kinase	0.0428942	1 / 1Â Â Â Â Â
FFL3	Fraxetin	Xanthine dehydrogenase	XDH	P47989	CHEMBL1929	Oxidoreductase	0.0428942	5 / 4Â Â Â Â Â
FFL3	Fraxetin	Aldose reductase	AKR1B1	P15121	CHEMBL1900	Enzyme	0.0428942	6 / 25Â Â Â Â Â
FFL3	Fraxetin	D-amino-acid oxidase	DAO	P14920	CHEMBL5485	Enzyme	0.0428942	22 / 1Â Â Â Â Â
FFL3	Fraxetin	Serine/threonine-protein kinase Aurora-A	AURKA	O14965	CHEMBL4722	Kinase	0.0428942	2 / 1Â Â Â Â Â
FFL3	Fraxetin	Troponin, cardiac muscle	TNNC1 TNNT2 TNNI3	P63316 P45379 P19429	CHEMBL2095202	Unclassified protein	0.0428942	0 / 1Â Â Â Â Â
FFL3	Fraxetin	Ephrin receptor	EPHB4	P54760	CHEMBL5147	Kinase	0.0428942	3 / 1Â Â Â Â Â
FFL3	Fraxetin	Arachidonate 5-lipoxygenase	ALOX5	P09917	CHEMBL215	Oxidoreductase	0.0428942	10 / 1Â Â Â Â Â
FFL3	Fraxetin	Beta-secretase 1	BACE1	P56817	CHEMBL4822	Protease	0.0428942	8 / 7Â Â Â Â Â
FFL3	Fraxetin	Cyclin-dependent kinase 4/cyclin D1	CCND1 CDK4	P24385 P11802	CHEMBL1907601	Kinase	0.0428942	1 / 1Â Â Â Â Â
FFL3	Fraxetin	Mitogen-activated protein kinase kinase kinase 8	MAP3K8	P41279	CHEMBL4899	Kinase	0.0428942	1 / 1Â Â Â Â Â
FFL3	Fraxetin	Myoglobin	MB	P02144	CHEMBL2406892	Unclassified protein	0.0428942	4 / 0Â Â Â Â Â
FFL3	Fraxetin	G protein-coupled receptor kinase 6	GRK6	P43250	CHEMBL6144	Kinase	0.0428942	0 / 1Â Â Â Â Â
FFL3	Fraxetin	Serine/threonine-protein kinase AKT	AKT1	P31749	CHEMBL4282	Kinase	0.0428942	1 / 1Â Â Â Â Â
FFL3	Fraxetin	Cytochrome P450 1A2	CYP1A2	P05177	CHEMBL3356	Cytochrome P450	0.0428942	1 / 2Â Â Â Â Â
FFL3	Fraxetin	Carbonic anhydrase VI	CA6	P23280	CHEMBL3025	Lyase	0.0428942	1 / 8Â Â Â Â Â
FFL3	Fraxetin	Carbonic anhydrase VA	CA5A	P35218	CHEMBL4789	Lyase	0.0428942	2 / 8Â Â Â Â Â
FFL3	Fraxetin	Arylamine N-acetyltransferase 1	NAT1	P18440	CHEMBL5101	Enzyme	0.0428942	3 / 0Â Â Â Â Â
FFL3	Fraxetin	Monoamine oxidase B	MAOB	P27338	CHEMBL2039	Oxidoreductase	0.0428942	18 / 86Â Â Â Â Â
FFL3	Fraxetin	CDGSH iron-sulfur domain-containing protein 1	CISD1	Q9NZ45	CHEMBL1795168	Unclassified protein	0.0428942	2 / 0Â Â Â Â Â
FFL3	Fraxetin	Alkaline phosphatase placental-like	ALPG	P10696	CHEMBL3402	Enzyme	0.0428942	4 / 0Â Â Â Â Â
FFL3	Fraxetin	Phospholipase A-2-activating protein	PLAA	Q9Y263	CHEMBL6114	Unclassified protein	0.0428942	7 / 0Â Â Â Â Â
FFL4	Esculin	Carbonic anhydrase VII	CA7	P43166	CHEMBL2326	Lyase	0.621579	10 / 16Â Â Â Â Â
FFL4	Esculin	Carbonic anhydrase I	CA1	P00915	CHEMBL261	Lyase	0.621579	109 / 9Â Â Â Â Â
FFL4	Esculin	Carbonic anhydrase XII	CA12	O43570	CHEMBL3242	Lyase	0.621579	74 / 29Â Â Â Â Â
FFL4	Esculin	Carbonic anhydrase IX	CA9	Q16790	CHEMBL3594	Lyase	0.621579	78 / 24Â Â Â Â Â
FFL4	Esculin	Carbonic anhydrase XIII	CA13	Q8N1Q1	CHEMBL3912	Lyase	0.621579	8 / 8Â Â Â Â Â
FFL4	Esculin	Carbonic anhydrase II	CA2	P00918	CHEMBL205	Lyase	0.120824	113 / 6Â Â Â Â Â
FFL4	Esculin	Adenosine A2a receptor (by homology)	ADORA2A	P29274	CHEMBL251	Family A G protein-coupled receptor	0.104672	160 / 0Â Â Â Â Â
FFL4	Esculin	Glycogen synthase kinase-3 beta	GSK3B	P49841	CHEMBL262	Kinase	0.104672	1 / 0Â Â Â Â Â
FFL4	Esculin	Adenosine A3 receptor	ADORA3	P0DMS8	CHEMBL256	Family A G protein-coupled receptor	0.104672	120 / 0Â Â Â Â Â
FFL4	Esculin	Adenosine A1 receptor (by homology)	ADORA1	P30542	CHEMBL226	Family A G protein-coupled receptor	0.104672	212 / 2Â Â Â Â Â
FFL4	Esculin	Adenosine kinase (by homology)	ADK	P55263	CHEMBL3589	Enzyme	0.104672	42 / 0Â Â Â Â Â
FFL4	Esculin	Heat shock cognate 71 kDa protein	HSPA8	P11142	CHEMBL1275223	Other cytosolic protein	0.104672	9 / 0Â Â Â Â Â
FFL4	Esculin	78 kDa glucose-regulated protein	HSPA5	P11021	CHEMBL1781865	Unclassified protein	0.104672	4 / 0Â Â Â Â Â
FFL4	Esculin	Adenosine deaminase	ADA	P00813	CHEMBL1910	Hydrolase	0.104672	12 / 0Â Â Â Â Â
FFL4	Esculin	Glyceraldehyde-3-phosphate dehydrogenase liver	GAPDH	P04406	CHEMBL2284	Oxidoreductase	0.104672	2 / 0Â Â Â Â Â
FFL4	Esculin	MAP kinase ERK2	MAPK1	P28482	CHEMBL4040	Kinase	0.104672	1 / 0Â Â Â Â Â
FFL4	Esculin	Purine nucleoside phosphorylase	PNP	P00491	CHEMBL4338	Enzyme	0.104672	50 / 0Â Â Â Â Â
FFL4	Esculin	Cyclin-dependent kinase 2/cyclin A	CDK2 CCNA1 CCNA2	P24941 P78396 P20248	CHEMBL2094128	Other cytosolic protein	0.104672	3 / 0Â Â Â Â Â
FFL4	Esculin	Adenosylhomocysteinase	AHCY	P23526	CHEMBL2664	Enzyme	0.104672	36 / 0Â Â Â Â Â
FFL4	Esculin	Bifunctional protein NCOAT	OGA	O60502	CHEMBL5921	Enzyme	0.104672	44 / 0Â Â Â Â Â
FFL4	Esculin	Induced myeloid leukemia cell differentiation protein Mcl-1	MCL1	Q07820	CHEMBL4361	Other cytosolic protein	0.104672	5 / 0Â Â Â Â Â
FFL4	Esculin	Dipeptidyl peptidase IV	DPP4	P27487	CHEMBL284	Protease	0.104672	2 / 0Â Â Â Â Â
FFL4	Esculin	T-cell protein-tyrosine phosphatase	PTPN2	P17706	CHEMBL3807	Phosphatase	0.104672	3 / 0Â Â Â Â Â
FFL4	Esculin	Gamma-glutamyl hydrolase	GGH	Q92820	CHEMBL2223	Protease	0.104672	1 / 0Â Â Â Â Â
FFL4	Esculin	Rhodopsin kinase	GRK1	Q15835	CHEMBL5607	Kinase	0.104672	1 / 0Â Â Â Â Â
FFL4	Esculin	Aldehyde dehydrogenase	ALDH2	P05091	CHEMBL1935	Oxidoreductase	0.104672	0 / 9Â Â Â Â Â
FFL4	Esculin	Interleukin-2	IL2	P60568	CHEMBL5880	Secreted protein	0.104672	0 / 4Â Â Â Â Â
FFL4	Esculin	Thymidine kinase, cytosolic	TK1	P04183	CHEMBL2883	Transferase	0.104672	7 / 0Â Â Â Â Â
FFL4	Esculin	Beta-glucocerebrosidase	GBA	P04062	CHEMBL2179	Enzyme	0.104672	8 / 0Â Â Â Â Â
FFL4	Esculin	Cyclin-dependent kinase 1/cyclin B1	CDK1 CCNB1	P06493 P14635	CHEMBL1907602	Other cytosolic protein	0.104672	2 / 0Â Â Â Â Â
FFL4	Esculin	Cytidine deaminase	CDA	P32320	CHEMBL4502	Enzyme	0.104672	33 / 0Â Â Â Â Â
FFL4	Esculin	Serine/threonine-protein kinase PIM1	PIM1	P11309	CHEMBL2147	Kinase	0.104672	3 / 0Â Â Â Â Â
FFL4	Esculin	D-amino-acid oxidase	DAO	P14920	CHEMBL5485	Enzyme	0.104672	7 / 0Â Â Â Â Â
FFL4	Esculin	Thymidine phosphorylase	TYMP	P19971	CHEMBL3106	Enzyme	0.104672	8 / 0Â Â Â Â Â
FFL4	Esculin	Carbonic anhydrase VA	CA5A	P35218	CHEMBL4789	Lyase	0.104672	6 / 0Â Â Â Â Â
FFL4	Esculin	Alpha-L-fucosidase I	FUCA1	P04066	CHEMBL4176	Enzyme	0.104672	22 / 0Â Â Â Â Â
FFL4	Esculin	Hexokinase type II	HK2	P52789	CHEMBL2640	Enzyme	0.104672	4 / 0Â Â Â Â Â
FFL4	Esculin	Hexokinase type I	HK1	P19367	CHEMBL2688	Enzyme	0.104672	4 / 0Â Â Â Â Â
FFL4	Esculin	Maltase-glucoamylase	MGAM	O43451	CHEMBL2074	Hydrolase	0.104672	20 / 0Â Â Â Â Â
FFL4	Esculin	TNF-alpha	TNF	P01375	CHEMBL1825	Secreted protein	0.104672	0 / 3Â Â Â Â Â
FFL4	Esculin	Cyclin-dependent kinase 4/cyclin D1	CCND1 CDK4	P24385 P11802	CHEMBL1907601	Kinase	0.104672	1 / 0Â Â Â Â Â
FFL4	Esculin	Aldose reductase	AKR1B1	P15121	CHEMBL1900	Enzyme	0.104672	12 / 16Â Â Â Â Â
FFL4	Esculin	Lysosomal alpha-glucosidase	GAA	P10253	CHEMBL2608	Hydrolase	0.104672	5 / 0Â Â Â Â Â
FFL6	Esculetin	Xanthine dehydrogenase	XDH	P47989	CHEMBL1929	Oxidoreductase	0.721586	4 / 4Â Â Â Â Â
FFL6	Esculetin	Epidermal growth factor receptor erbB1	EGFR	P00533	CHEMBL203	Kinase	0.256325	18 / 3Â Â Â Â Â
FFL6	Esculetin	Carbonic anhydrase XII	CA12	O43570	CHEMBL3242	Lyase	0.194839	17 / 43Â Â Â Â Â
FFL6	Esculetin	Carbonic anhydrase IX	CA9	Q16790	CHEMBL3594	Lyase	0.194839	17 / 57Â Â Â Â Â
FFL6	Esculetin	Aldose reductase	AKR1B1	P15121	CHEMBL1900	Enzyme	0.133316	2 / 12Â Â Â Â Â
FFL6	Esculetin	Carbonic anhydrase VII	CA7	P43166	CHEMBL2326	Lyase	0.124538	8 / 23Â Â Â Â Â
FFL6	Esculetin	Carbonic anhydrase I	CA1	P00915	CHEMBL261	Lyase	0.0981627	13 / 22Â Â Â Â Â
FFL6	Esculetin	Carbonic anhydrase XIV	CA14	Q9ULX7	CHEMBL3510	Lyase	0.0981627	6 / 18Â Â Â Â Â
FFL6	Esculetin	Carbonic anhydrase II	CA2	P00918	CHEMBL205	Lyase	0.0981627	35 / 9Â Â Â Â Â
FFL6	Esculetin	G-protein coupled receptor 35	GPR35	Q9HC97	CHEMBL1293267	Family A G protein-coupled receptor	0.0981627	0 / 2Â Â Â Â Â
FFL6	Esculetin	Cyclin-dependent kinase 4/cyclin D1	CCND1 CDK4	P24385 P11802	CHEMBL1907601	Kinase	0.0981627	0 / 1Â Â Â Â Â
FFL6	Esculetin	Platelet-derived growth factor receptor beta	PDGFRB	P09619	CHEMBL1913	Kinase	0.0981627	0 / 1Â Â Â Â Â
FFL6	Esculetin	Vascular endothelial growth factor receptor 3	FLT4	P35916	CHEMBL1955	Kinase	0.0981627	0 / 1Â Â Â Â Â
FFL6	Esculetin	Insulin receptor	INSR	P06213	CHEMBL1981	Kinase	0.0981627	0 / 1Â Â Â Â Â
FFL6	Esculetin	Cyclin-dependent kinase 2/cyclin A	CDK2 CCNA1 CCNA2	P24941 P78396 P20248	CHEMBL2094128	Other cytosolic protein	0.0981627	0 / 1Â Â Â Â Â
FFL6	Esculetin	Glycogen synthase kinase-3 beta	GSK3B	P49841	CHEMBL262	Kinase	0.0981627	0 / 1Â Â Â Â Â
FFL6	Esculetin	Serine/threonine-protein kinase PLK1	PLK1	P53350	CHEMBL3024	Kinase	0.0981627	0 / 2Â Â Â Â Â
FFL6	Esculetin	Casein kinase II alpha	CSNK2A1	P68400	CHEMBL3629	Kinase	0.0981627	0 / 2Â Â Â Â Â
FFL6	Esculetin	Serine/threonine-protein kinase PLK4	PLK4	O00444	CHEMBL3788	Kinase	0.0981627	0 / 1Â Â Â Â Â
FFL6	Esculetin	Tyrosine-protein kinase TIE-2	TEK	Q02763	CHEMBL4128	Kinase	0.0981627	0 / 1Â Â Â Â Â
FFL6	Esculetin	Serine/threonine-protein kinase AKT	AKT1	P31749	CHEMBL4282	Kinase	0.0981627	0 / 1Â Â Â Â Â
FFL6	Esculetin	Beta-secretase 1	BACE1	P56817	CHEMBL4822	Protease	0.0981627	0 / 6Â Â Â Â Â
FFL6	Esculetin	Mitogen-activated protein kinase kinase kinase 8	MAP3K8	P41279	CHEMBL4899	Kinase	0.0981627	0 / 1Â Â Â Â Â
FFL6	Esculetin	Serine/threonine-protein kinase B-raf	BRAF	P15056	CHEMBL5145	Kinase	0.0981627	0 / 1Â Â Â Â Â
FFL6	Esculetin	Ephrin receptor	EPHB4	P54760	CHEMBL5147	Kinase	0.0981627	0 / 1Â Â Â Â Â
FFL6	Esculetin	Heat shock 70 kDa protein 1	HSPA1A	P0DMV8	CHEMBL5460	Other cytosolic protein	0.0981627	0 / 1Â Â Â Â Â
FFL6	Esculetin	NUAK family SNF1-like kinase 1	NUAK1	O60285	CHEMBL5784	Kinase	0.0981627	0 / 1Â Â Â Â Â
[truncated: 13,950 more rows]

## Sheet: 7612-Disease-Gene
Disease_gene
COL1A1
RTEL1
COL1A2
SQSTM1
BMP2
TNFRSF11B
LRP5
BGLAP
TNFRSF11A
BMP4
BMP1
TNFSF11
ALPL
TGFB1
PARN
TP53
TGFBR1
VCP
RUNX2
SOST
TERT
FGFR2
COL2A1
BMP7
BMP6
BMPR1B
ACAN
SP7
FGFR3
SPARC
IL6
VDR
CTSK
IGF1
BMPR2
SLC34A3
SPP1
MTAP
CD36
CRTAP
WNT1
IFITM5
P3H1
MMP13
FBN1
FKBP10
CHEK2
BMPR1A
MMP9
NOG
PTH1R
ACP5
PTHLH
ANKH
SERPINF1
IBSP
FGF23
PLOD2
TGFBR2
GDF5
CLCN7
SMAD2
GNAS
FAM20C
SERPINH1
SMAD4
FN1
RB1
TRPV4
PLS3
BMP3
LOC126862586
FGFR1
SOX9
ESR1
PPIB
FLNA
SMAD3
TNF
PTH
MMP2
BGN
CTNNB1
CHST3
IHH
FGF2
TGFB3
PHEX
KIT
TERC
B4GALT7
CXCR4
TGFB2
TCIRG1
VEGFA
GJA1
B3GALT6
COL3A1
TMEM38B
COL5A1
CASR
DMP1
CSF1
CALCA
NOTCH2
COL11A2
COMP
ENPP1
MSX2
ACVR1
PTPN11
NF1
COL11A1
H19
EGFR
NOTCH1
SRP72
AKT1
SRC
PLOD1
B3GAT3
EXT1
STAT3
IL1B
BMP5
CALCR
COL10A1
SBDS
SEC24D
ELN
COL5A2
CREB3L1
SLC39A13
KRAS
MEPE
IFNG
PLOD3
NRAS
BRAF
ABL1
PDGFRB
JAK2
SLC26A2
PRKAR1A
RECQL4
CBS
ERCC6L2
DKK1
FLNB
LMNA
CYP27B1
MATN3
TYROBP
ANO5
FBN2
HRAS
ALPP
DLX5
XYLT2
FLT3
EXT2
DNAJC21
GDF6
SFRP4
FAM111A
DDR2
ENG
WNT5A
COL9A1
CDKN2A
CSF3
NLRP1
BMP15
LEP
MBTPS2
GLI1
RMRP
EGF
NT5E
IL10
PYCR1
LEMD3
PDGFB
MGP
ELANE
SLC34A1
CA2
HSPG2
COL9A2
ATP6V0A2
SNX10
MET
XYLT1
PTDSS1
NTRK1
CHST14
FGF9
PTEN
NPR2
MALAT1
DYM
PDGFRA
LBR
CCN2
PTCH1
CXCL12
BCL2
PIK3CA
RUNX1
MMP1
CSGALNACT1
SGMS2
HIF1A
IL3
HDAC4
FKBP14
WNT10B
CYP19A1
GLI3
COL9A3
ZNF469
TENT5A
TREM2
ROR2
MAP2K1
GALNS
CD34
CCND1
CD44
RNU4ATAC
GORAB
PPARG
CXCL8
HGF
GH1
CSF1R
FANCC
MAPK1
MIR21
IGF1R
ALK
TNXB
HNRNPA1
GATA1
SLC29A3
MYC
BDNF-AS
IDUA
TET2
P4HB
MIR140
SLPI
ADAMTS2
TRIP4
GNPTAB
IFIH1
LGR4
LTBP3
EPO
SHH
WNT7A
BRCA2
GBA1
ATM
NOP10
GATA2
TRIP11
MECOM
FOXO1
WNT3A
LOX
APC
DSE
MIR125A
DCN
ALB
LIFR
PVT1
WT1
BST2
NFKB1
HMGA2
CANT1
ITGB1
MAP3K7
INS
HNRNPA2B1
SMAD6
GREM1
CSF2
DKC1
ATP7A
KIF22
TINF2
ADAMTSL2
IL1A
EP300
GLB1
NPM1
ZMPSTE24
TLR4
MAFB
GLI2
BMPER
SERPINE1
TRPV6
TAPT1
BRCA1
HOXD13
CTC1
PAX5
POT1
DNMT3A
TUG1
EFEMP2
TWIST1
CYP2R1
BMP8B
LINC02605
MIR223
TIMP1
COL12A1
CCL2
PIK3CG
ACTB
CCN6
KL
KDR
CBL
IL4
STAT1
PTGS2
HDAC6
CREBBP
CBFB
MDM2
IGF2
GAS5
BMP10
INPPL1
PTPRC
IL1RN
SUCO
MMP14
SMAD1
STAT5B
ITGB2
HNF4A
KITLG
GUSB
HLA-B
SMARCAL1
EZH2
FAS
LRRK1
IDH1
TBX4
THPO
SLC17A5
MTOR
FGF10
ZBTB16
PIK3R1
AR
BPNT2
NEAT1
OTULIN
RAF1
SLC10A7
YAP1
FERMT3
RAC2
GHR
CSF3R
B2M
PAPSS2
FOS
HFE
PIK3CD
PDE4D
POR
MIR126
TGM1
FBLN5
EFNB1
SH3PXD2B
CALR
WAS
F13A1
SATB2
MYH3
LAMA5
HPGD
CRP
IL6ST
HOTAIR
ATRX
NEU1
ICAM1
MIR221
PCYT1A
PRKG1
BMND7
BMND8
MPO
NAGLU
CHSY1
EBP
ERBB2
MTHFR
IL17A
PPP3CA
IGFBP3
RASA1
CTLA4
CDH1
FUS
TBCE
FIG4
TONSL
AEBP1
LIG4
ADIPOQ
HOXA13
ASXL1
FASLG
POSTN
MYD88
AHSG
SF3B4
TP63
IGFBP5
HBB
IL2
MIR210
LMX1B
TBX3
SOX2
HOXA11
CUL7
PRDM5
IDH2
PAX3
BMP8A
FGF16
PRG4
OFD1
CDKN1A
DSPP
HLA-DRB1
HULC
GPX4
AGA
KCNQ1OT1
H3-3A
ACTA2
CHST11
FBLN1
SKI
IL11
SUMF1
MAF
SLC2A10
CDKN1B
ERVFRD-3
BCOR
CD40LG
CREB1
PEX5
BCR
SAMD9
IFT52
VCAM1
RIGI
CERNA3
FLI1
BTK
TGDS
DOCK6
ITGB3
DNMT1
HLA-A
MYH11
GDF2
IKZF1
NOTCH3
NUDT6
ITGAM
S100B
TNFRSF1A
ADA
PTK2B
JUN
NFATC1
LOC110806263
MEG3
FGF8
MBTPS1
SMAD9
NHERF1
MIR34A
BRD4
LRP6
CDC6
IL2RA
SMAD5
CDH11
SEC23A
NR3C1
NTRK3
APOE
FGF7
COL6A3
GRN
CCL3
LEPR
FGFR4
RHOA
MIR335
BRIP1
MIR155
RSPO2
RPS19
DHCR24
PRF1
RPL5
WRN
INTU
TRAF6
NBN
SULF1
TCF12
FANCF
CTSA
IL7R
EFTUD2
UNC45A
DANCR
NHP2
NFKBIA
MAPK14
NGF
MMP3
CRNDE
LTBP4
SMARCB1
SNHG1
MSH6
KMT2A
HMGB1
PGGHG
NLRP3
PECAM1
TSC2
TFE3
GDF3
MEN1
MIR29A
ALDH18A1
MIR17
MAPK3
INSR
H3-3B
THBD
CASP3
NSDHL
MIR34C
WRAP53
EDNRA
ESR2
IL7
FANCI
SNHG16
CFTR
SMO
THBS1
PORCN
MCM7
CHRD
PMS2
IL1R1
RPA1
STAT6
PRKCD
MSX1
CXCR2
FGF4
MIR146B
MLH1
NPPC
MIR146A
PDLIM4
CD19
SAMD9L
CHD7
MDM4
VTN
MIR143
PIK3C2A
GNAQ
SYK
EIF4A3
HMOX1
VWF
MYCN
ALOXE3
CDK4
MYLK
MSH2
CEBPA
DYNLT2B
PDPN
BAX
RARA
TTR
ADA2
ORC1
SH2B3
FUCA1
TNFSF10
PRKACA
JAK3
TFRC
COL7A1
IFNA1
JAG1
ATR
SHBG
ALOX12B
THY1
SMARCA4
MNX1
HLA-DQB1
RPL11
PLAU
GJB2
STK11
TCF3
NFATC2
NSD2
ERG
MFAP5
AXIN1
GATA4
SOD1
SOD2-OT1
MIR23A
ERCC2
GZF1
TGFA
VCL
MYOD1
TMCO1
COL27A1
JAK1
BDNF
LINC-ROR
LYST
PROM1
DICER1
PRKCA
IRF8
SUZ12
NIPBL
MITF
XIST
RBPJ
PRL
NIN
LIF
SETD2
CD274
POP1
ERCC4
IRS1
F2
ADAMTS17
RAG1
RAD51
NOD2
MIR145
ACE
SMC3
MIR93
ATL3
PCNA
MIR214
NSD1
MEOX1
KRT5
RAG2
MIR15A
FAM20B
CST3
ATP6V1E1
ALCAM
TTC7A
MIAT
SH3BP2
POU5F1
AKT2
HNF1A-AS1
STAT5A
SMPD1
CD79A
ITCH
CASP8
CTSD
SP1
MCM5
CTSC
MEF2C
ACVRL1
USB1
TAF15
FOXP3
GNRH1
ANGPT1
ATL1
GHRL
LTF
WNT16
GALNT3
NCOA2
XIAP
ROCK1
CD40
SCN9A
CYP17A1
CAMP
UCA1
RET
MEFV
CDKN2B-AS1
MIR29C
IL18
HAS2
PRMT7
CDC73
BLM
MIR27A
KLF1
VIM
PEPD
CDC42
PDCD1
EGR1
HBEGF
ITGA5
ANKRD11
GFI1
RPS26
FDPS
EDN1
TGIF1
KDM6A
MIR22HG
TNFRSF1B
HEY1
LPIN2
NPR3
PLG
CYBB
BCL6
TH
SOX5
HCG18
MYB
IFNGR1
MESD
GCK
ITK
TYK2
ALPI
NOS2
MECP2
PRTN3
MIRLET7B
PRKACB
FAP
MMP8
WWTR1
PLAG1
IL15
OIP5-AS1
TNC
SOX6
PIGA
ACVR2A
ITGA4
IKBKG
CAV1
RIN2
KRT14
NORAD
COL6A1
CXCL1
IRF2BP2
GFAP
IFNA2
NOS3
G6PC3
YWHAE
KMT2D
CDKN2B
MIR16-1
TBX5
EFL1
BAP1
THBS2
FGF18
PTK2
CDH2
NGFR
TNFAIP3
AXIN2
DIP2C
LTBP2
WNT4
CD27
MUC1
STAT4
MIR31
ALOX5
CD38
MIR30A
ACVR2B
PHOSPHO1
COL4A1
NTRK2
EXTL3
TRAF3
KYNU
PSTPIP1
SERPINA1
CDR1-AS
PBX1
OGN
MIR142
ENO2
MIR342
COMT
DNTT
CD4
NFE2L2
RBM8A
DOCK8
CFH
FGF1
SMAD7
TF
MIRLET7C
ACD
ITGAV
EPOR
GDF15
FOSB
RAB27A
SEMA3A
MIR10A
G6PD
SLC37A4
OTX2
RPS7
MIR181A1
AKT3
SMURF1
STXBP2
ATRIP
TIMP2
VPS13B
LYN
SIRT1
MCM3
MAP2K2
APOA1
REN
GC
CCN3
TFG
MIF
CD63
TGM2
SLC4A2
MAPK8
PGM3
HAX1
KDM1A
ANGPT2
BIRC3
PLCG2
HDAC8
CCR1
SDHB
CTSB
TLR2
SNAI2
MME
MVK
GPC3
SOS1
CIITA
ABCC6
C1R
ANPEP
IL6R
DHFR
SELL
ITGAL
RETN
MYO18B
DNAH8
IFNB1
DCSTAMP
IL2RG
MIR222
P2RX7
MIR22
FGD5-AS1
LPL
MMP7
PRKDC
ABCB1
COL6A2
CD8A
SOX4
INPP5E
CDK9
SERPINF2
FLT1
SCN11A
MIR20A
FBXW7
CYP3A4
FMOD
NFKB2
MAT2A
OMD
ALAS2
MIR204
FNDC3B
CCN1
HDAC1
FRZB
CCDC134
CYBA
KLK3
HBA1
SFTA3
DDIT3
NCAM1
CHEK1
OSM
JAZF1
CSF2RA
SERPINC1
NCF1
MIR182
MIR19A
TIMP3
HAMP
BCL2L1
IRF4
CEBPE
SLC20A2
FGFRL1
GZMB
PML
FST
HBA2
MYH9
PIEZO1
CD81
SLC40A1
MIR195
SDC1
FADD
CP
FCGR3B
MC4R
FGF3
AIP
RPL26
PTN
TGFBI
XPA
FCGR3A
MIR451A
ARG1
LAMA3
VHL
DCLRE1C
CCAT1
DNMT3B
IGFBP2
SPTLC1
MIR320A
IL5
ARID1A
MRTFA
KLF4
LOXL1-AS1
PDGFA
F13B
NES
NELL1
AURKA
SOX10
AIRE
HLA-DQA1
ATF4
MIR127
VPS45
UNC13D
CFD
PF4
LOXL3
C1S
POMC
NUMA1
CYLD
MIR106B
CYP27A1
IGFBP1
CTCF
CCL5
SIL1
PAX7
MIR149
ADAMTS10
OCRL
SMOC1
NF2
APP
IL11RA
SELE
MAPT
MIR144
MIR27B
MIR23B
FPR1
IL12RB1
NCF2
ITGA2
HLA-C
PRG2
SALL4
NR4A3
SELP
ADRB2
CR2
STUB1
ANXA2
RPL13
MIR199A1
TNFRSF13B
LTA
CCL4
RYR1
IL13
TRAIP
ZEB2
SOCS3
UROD
GSN
WNK1
CD70
SDHD
HOXA11-AS
XRCC4
RAB23
TBX1
PLA2G6
PLAT
PLAUR
TSHR
TWIST2
F8
MIR122
GLA
CARD11
HJV
SCARB2
GATA3
STN1
SLC4A1
CCND2
CXCL10
ID1
TEK
S100A9
MIR25
ACHE
GGCX
STX11
ADAM17
SRF
PCAT1
DLK1
RPL15
RAC1
INPP5D
TNFRSF8
SPI1
FERMT1
MCAM
MIRLET7D
PGF
TNFSF12
RIPK4
SLC35C1
PLEC
DLL4
CDKN3
TG
MRE11
SOCS1
DLEU1
MIR150
ASAH1
CD14
SST
AGT
HSP90AA1
IL2RB
ISG15
UBE2T
CD9
GDF10
TFAP2A
HOTTIP
HTN1
AREG
INHBA
ITGB4
CNR2
PTPN22
EMILIN1
FOXO3
RELA
UROS
MIR148A
NCF4
PRDM1
ZAP70
IPO8
NOX4
COL18A1
PITX2
ERBB4
DPP4
PTGS1
CCND3
CD247
XBP1
RUNX3
GSK3B
LRP1
TTN-AS1
SNHG5
ERBB3
MIR203A
YY1
WWOX
TCF7
FGD1
EPC1
GAPDH
LDLR
ITGA2B
CUX1
CD79B
POLE
ATIC
PGR-AS1
TCF4
SEMA4D
CD46
MALT1
RPS27A
IFNGR2
ANXA5
COL4A2
MIR188
IL17RA
FREM1
TREX1
CYP24A1
MIR424
LCN2
SRY
RPS14
IL12B
HDAC9
GPT
CD33
HOXA10
MTR
MIR193A
PAPPA
SHC1
HCP5
HSD11B1
MCL1
COG4
VCAN
ASPN
NR4A2
CYCS
DMD
TLR9
KRT19
ACTA1
NCOA1
LAMC2
TAL1
ACTG1
VIP
MIR133B
PIM1
ZFP36
NPY
MIR29B1
AARS1
HSPB1
CASP9
LEF1
ITGA6
ERCC1
HTRA1
SNHG7
IGFALS
AGTR1
IGFBP4
PSAP
MIR100
SFRP1
DLEU2
MST1R
MIR15B
AICDA
TPM3
SNHG12
ANXA1
MIR205
RPS20
CCDC170
HLA-DPB1
DLL1
TMEM119
PTPN1
TTN
LEPQTL1
CD68
SLC2A1
MIR133A1
MIR24-1
PPP1CB
F5
LOC106627981
FMR1
IKBKB
HOXA9
KIF1A
LINC00511
ADAM12
VEGFC
CDKN2C
MSTN
RAD50
CD3E
PIK3CB
APOB
SNCA
TNFAIP6
OSCAR
RARB
CHUK
POLG
MIR32
ATP6V1A
FOXD2-AS1
ADAMTS4
EZR
BCL11B
ERCC6
MIR211
SAMHD1
RASGRP1
RRAS
FLVCR1
JAGN1
PARP1
PIEZO2
SYP
PPARD
MIR18A
RASA2
MIR199B
LGALS3
FCGR2A
PRKCB
SH2D1A
MIR206
ADCY10
CARS1
TBL1XR1
F3
CD163
HNF1A
SMARCA5
CASC15
MIR151A
NAB2
CASP1
TARDBP
DCLRE1B
CD55
SUFU
AP3B1
DLX6-AS1
MKI67
LTBP1
MMP10
OAS1
PRKACG
TMEM67
UBL7
GDNF
BIRC5
SDHC
BBS9
ITGAX
RPL18
ETV4
SNHG15
STIM1
ADAMTSL1
GCH1
EPAS1
RANBP2
MIR9-1
RETREG1
GMPPB
ZBTB7A
PGR
MIR494
PGK1
MIR196A1
ALDH2
ABCD1
CASP10
SLC39A14
MIR378A
CCR7
SLC2A2
HPRT1
HSPA4
RXRA
TCN2
HOXB13
MIR483
TLR3
MERTK
HMGCR
BSG
KDM5C
CD59
PEX2
STAT2
AGER
MMP12
CYTOR
MIR130A
MIR152
ADAR
KDM6B
FTO
DST
SOX3
USP8
MATN1
TBXT
AHR
GFI1B
MIR486-1
NAMPT
MIR141
MIR132
COL17A1
SPTLC2
AIFM1
XRCC5
ERCC8
CCR5
MIR26A1
MIR92A1
CXCR3
SGK1
CCN4
YY1AP1
MIR99B
FGF17
SOX11
TRNT1
HPSE
CD28
MIR139
PHGDH
TAC1
ANG
SCUBE3
ARSA
DDX3X
CDK1
TUBB3
IRF1
F2R
SPRED1
S100A8
KLF2
FLT4
RPL31
SFRP2
CCNA2
PLCG1
CCR6
IRF6
PTS
CDK2
NFIB
SPTA1
EIF2AK2
AGO2
CCR3
MIR125B1
ETS1
CD47
CTBP1
PRDM16
LMNB1
MIR31HG
C3
ICOS
PTGER4
HAPLN1
GRB2
IL21
GJB6
PDCD1LG2
THRA
GHRH
E2F1
FLCN
MIR130B
MAX
FGF6
HSPA5
PAX6
MIR324
TBK1
MIR200B
FOXO4
KMT2C
SCARB1
TNFSF13B
CD80
NLRC4
CDH23
SLC7A7
MIR423
MIR99A
CDH5
FLG
GNAS-AS1
LAMB3
PSMB8
MIR98
TRAF5
SOD2
ALOX15
FOXC2
CASC11
GREM2
FGF21
NDRG1
MAD2L2
MIR338
UGT2B17
USP48
MAPK10
CD86
HAGLR
MAGT1
CTSG
KIR3DL1
NANOG
TYMP
SLAMF1
HAVCR2
SNAI1
FGA
ITGA1
DCHS1
NCOR2
XPO1
PPARA
MIR183
MIR7-3HG
KAT6A
ABCC1
LAMP2
PUS1
PWAR1
MIR33A
LCK
NQO1
REL
RPL27
MIR503
GPI
EFNB2
RNASEH2B
FIP1L1
CD99
TNFRSF6B
OXT
AK2
S1PR1
FURIN
LAMP1
EBF1
CFI
LOC130002223
CXCL2
EPRS1
DROSHA
ACKR1
WT1-AS
HNF1B
MIR181A2
GCG
PHOX2B
MIR17HG
MIR328
CCL27
TFF3
ESRRA
RAB7A
SRSF3
ALAD
ADGRG6
IAPP
TAFAZZIN
CLPB
CYP1A1
EPHB4
ADAM10
RNF213
SMARCD2
TPR
LAMA2
MIR181C
PRKN
CEBPB
ACP1
CXCL5
CD200
ACVR1B
HDAC3
KLRK1
NSUN2
NBR2
ZEB1
CTSS
P3H4
PXN
NRP1
CCNA1
GSTM1
IL33
FENDRR
CTSL
HP
WIPF1
PBX3
CHGA
IL9
MIR134
CTNNA1
SNHG3
IL22
ENAM
DES
AMBP
FSHR
C4A
NBEAL2
F9
G6PC1
RNF31
MIR30D
FOXC2-AS1
ID3
TLR7
LGALS1
NR5A1
EDNRB
BECN1
AXL
BANF1
LRP2
BSCL2
FUT4
ZIC1
MIR128-1
EDA
HLA-G
WNT10A
DNM2
MIR124-1
TMEM107
RBP4
CHD1
EN1
MIR96
NKX2-1
PAPPA2
PSEN1
MIR129-1
CAT
HSPA9
SALL1
B3GLCT
SIRT6
HTT
ILK
ELAVL1
CCL20
HNRNPK
ZFAS1
MIR224
FAH
CTNS
MBP
PNP
HSPD1
ECM1
CXCR5
NUP98
PIK3C3
USP15
TRA-TGC7-1
TET3
UFD1
STX16
NPPB
PEX12
IRAK1
SERPINA3
CX3CR1
CXCR1
HS6ST1
TNFRSF13C
TUSC7
HLA-DPA1
ATG7
DSCAM-AS1
SSX2
COPB1
PEX6
RPS6KB1
BCL3
MRC2
FLNC
MIR2861
LOC101448202
CXCL9
MIR331
MSN
AFAP1-AS1
FZD4
SMURF2
VAV1
PIK3R2
HRH2
CCN5
C9orf72
BCS1L
MIR30B
CRKL
ADAMTS3
MIR361
BARD1
CASC2
PTX3
ATP6V1B2
CX3CL1
SLC30A7
U2AF2
KAT2B
IL21R
FEZF1-AS1
FAS-AS1
TRPV1
CYP21A2
FOSL2
MACROH2A1
SPP2
PSMA3
PKLR
PKM
CTPS1
LRBA
BCL11A
SCARNA5
CRH
NPPA
PCAT6
RNASEH2A
CXCL13
MIR128-2
FAT1
MIR200C
MIR26B
DVL2
TJP1
CARMIL2
CFAP410
CYP2C19
WLS
SRA1
FABP4
EML4
HAND2-AS1
HES1
RRAS2
H1-4
LOC130060198
CHAD
ATF6
MAPK7
PAH
BCL2A1
GAST
IL18R1
KRT6A
LBX1
CCR2
CLTC
BLNK
PFAS
STIL
ANO1
MLLT3
RUNX1T1
ATF1
FOXN1
TFAP2B
ADAMTSL4
GDF9
S100A4
LINC00665
MIR100HG
EMP1
P2RY2
KAT2A
FOXC1
MIR106A
ALG2
CNR1
GSC
UCHL1
ATG5
BCL10
PDLIM7
LUM
AMBN
TNFRSF4
TFEB
CLDN1
FNDC5
MACF1
POLD1
MBL2
NR1H2
TRIM37
ZBTB40
AQP1
HOXA-AS2
TBX19
SLC19A1
LYZ
TIA1
XPC
MIR373
AOC3
MIR34B
CNTF
NFAT5
GCM2
TBX22
CRLF1
SNHG17
SELPLG
CASC9
KRT17
FGF5
FOSL1
SP3
PPARGC1A
MIR101-1
MIR216A
BTRC
GAS6
DKK4
ANGPTL4
PTCSC3
IL23R
TFR2
HDAC2
IL12A
BMS1
BUB1B
CHI3L1
COPB2
NEUROD1
TNFSF15
CLEC11A
FECH
TMPRSS6
SEC61A1
KRT10
POLI
SNHG4
LINC00467
HSD11B2
TRIM8
NLRP12
PTPN6
MIRLET7I
TNFRSF12A
SLC11A1
XDH
GFOD3P
CHKA
KAZALD1
CFLAR
FSTL1
ELP1
TLN1
CTHRC1
PRDM2
USP7
PLIN1
PRRX1
UBA2
NOS1
PEX26
ADAMTS13
RPL35
KCNJ2
CCDC26
CBLB
MIR532
MIR200A
GGT1
COL4A3
CYP11A1
VAPB
XPR1
CUL4B
PEX13
TCF7L2
CER1
STAMBP
TGFBR3
FH
MIR212
SERBP1
PINK1
DYRK1A
MAP3K1
IDO1
NME1
DCK
UBA1
AFP
LRRC56
PPBP
PTPN2
KAT5
FOXM1
STING1
MASP1
NOTCH4
MIA3
JUP
CD2
EYA1
PHF21A
SFPQ
VANGL1
GSR
KANK1
THRB
NAA10
PYY
DIS3
CEACAM5
CD69
FTL
SNHG20
TPSAB1
TAF8
RPL9
IRAK4
TDRG1
TRAF2
GNA14
PLCB4
TPO
FTH1
RORA
PDE11A
LINC-PINT
CCL11
CARD9
ODC1
GTF2H5
WNT7B
F7
NR1I2
GRK2
WFS1
ANTXR1
KRT16
PPOX
LHCGR
HK2
SLC12A3
ITGB2-AS1
RNASEH2C
BMX
MAP1LC3B
FGF13
AVP
SRGN
IFNAR2
PRKD1
SMN1
SNHG8
NR0B1
PFN1
MIR29B2
AMH
TOR1A
LINC00460
FOXA2
USP9X
SLC2A4
JAG2
ABCA1
PIGL
MATR3
ABCC8
DUOX2
SNHG10
ABCG2
MYO5A
CBR3-AS1
FTX
PDLIM3
MIR10B
TRIM28
PEX16
CSK
TPM4
TAF1
MYF5
TRAF3IP2
ETS2
LINC00958
RPS6KA3
MYOT
SERPINB2
HELLS
LINC00662
CCNB1
PXDN
MIR4435-2HG
GPR55
LAMTOR2
NHEJ1
CA4
LUCAT1
JUND
HMBS
ULK1
[truncated: 5,613 more rows]

## Sheet: 707-Common-Gene
Ccommon-Gene
BMP1
ALPL
TP53
TGFBR1
VCP
TERT
FGFR3
IL6
VDR
CTSK
MMP13
CHEK2
MMP9
SERPINH1
TRPV4
FGFR1
ESR1
TNF
MMP2
CTNNB1
FGF2
KIT
CXCR4
VEGFA
CASR
ENPP1
PTPN11
EGFR
AKT1
SRC
STAT3
NRAS
BRAF
ABL1
PDGFRB
JAK2
CYP27B1
HRAS
FLT3
GLI1
ELANE
CA2
MET
NTRK1
PDGFRA
BCL2
PIK3CA
MMP1
HIF1A
HDAC4
CYP19A1
MAP2K1
PPARG
CXCL8
CSF1R
MAPK1
IGF1R
ALK
SHH
WNT3A
ALB
NFKB1
MAP3K7
EP300
TLR4
GLI2
SERPINE1
DNMT3A
PIK3CG
KDR
STAT1
PTGS2
HDAC6
CREBBP
CBFB
MDM2
PTPRC
MMP14
HNF4A
GUSB
EZH2
IDH1
MTOR
PIK3R1
AR
RAF1
PIK3CD
PDE4D
F13A1
HPGD
IL6ST
ICAM1
MPO
EBP
ERBB2
IGFBP3
IGFBP5
IL2
VCAM1
DNMT1
TNFRSF1A
ADA
PTK2B
JUN
BRD4
NR3C1
NTRK3
RHOA
PRF1
CTSA
MAPK14
NGF
MMP3
NLRP3
MEN1
MAPK3
INSR
CASP3
EDNRA
ESR2
CFTR
SMO
PORCN
RPA1
PRKCD
CXCR2
MDM4
SYK
HMOX1
CDK4
MYLK
RARA
TTR
FUCA1
PRKACA
JAK3
ATR
SHBG
PLAU
JAK1
PRKCA
F2
NOD2
ACE
CASP8
CTSD
CTSC
ACVRL1
XIAP
ROCK1
SCN9A
CYP17A1
RET
PEPD
CDC42
PLG
GCK
ITK
TYK2
NOS2
FAP
MMP8
NOS3
PTK2
NGFR
ALOX5
CD38
NTRK2
COMT
NFE2L2
FGF1
G6PD
SLC37A4
LYN
SIRT1
REN
GC
MIF
TGM2
MAPK8
KDM1A
BIRC3
HDAC8
CCR1
CTSB
MME
C1R
ANPEP
DHFR
SELL
ITGAL
P2RX7
MMP7
PRKDC
ABCB1
CDK9
FLT1
CYP3A4
HDAC1
CHEK1
BCL2L1
CD81
MC4R
ARG1
VHL
DNMT3B
IGFBP2
AURKA
CFD
IGFBP1
APP
SELE
MAPT
FPR1
SELP
ADRB2
PLA2G6
PLAT
TSHR
TEK
ACHE
ADAM17
RAC1
PGF
PLEC
ASAH1
HSP90AA1
CNR2
PTPN22
RELA
ZAP70
NOX4
ERBB4
DPP4
PTGS1
XBP1
GSK3B
GAPDH
MALT1
CYP24A1
HDAC9
HSD11B1
MCL1
TLR9
PIM1
AGTR1
IGFBP4
MST1R
PTPN1
SLC2A1
IKBKB
PIK3CB
SNCA
RARB
CHUK
ADAMTS4
EZR
RASGRP1
PARP1
PPARD
LGALS3
PRKCB
F3
CASP1
MMP10
EPAS1
PGR
PGK1
ALDH2
HPRT1
RXRA
MERTK
HMGCR
KDM5C
MMP12
KDM6B
FTO
AHR
NAMPT
CCR5
CXCR3
SGK1
HPSE
CDK1
TUBB3
F2R
FLT4
CDK2
EIF2AK2
CCR3
PTGER4
THRA
HSPA5
TBK1
PSMB8
ALOX15
MAPK10
CTSG
TYMP
XPO1
PPARA
ABCC1
LCK
NQO1
S1PR1
GCG
ESRRA
CYP1A1
EPHB4
ADAM10
ACP1
HDAC3
CTSS
GSTM1
CTSL
F9
TLR7
NR5A1
EDNRB
AXL
FUT4
RBP4
PSEN1
HTT
ILK
PNP
CX3CR1
CXCR1
RPS6KB1
VAV1
HRH2
KAT2B
TRPV1
CYP2C19
FABP4
BCL2A1
CCR2
CNR1
NR1H2
AOC3
HDAC2
HSD11B2
PTPN6
XDH
NOS1
DYRK1A
IDO1
PTPN2
GSR
THRB
IRAK4
RORA
PDE11A
ODC1
F7
NR1I2
GRK2
PPOX
HK2
ABCG2
RPS6KA3
GPR55
CA4
NR1H4
HSP90B1
GSTP1
MAP3K14
ADORA2A
F10
GHSR
MGMT
CRHR1
TKT
SIRT3
HSPA8
TACR1
FOLH1
ENPP2
PLK1
NR3C2
CDC25C
BIRC2
FCGR1A
AURKB
AGPAT2
CYP11B1
SCN10A
RORC
CA9
GSK3A
FPR2
LRRK2
PLA2G4A
PRKCE
SPHK1
CSNK2A1
GNRHR
HSP90AB1
MB
PRSS1
EGLN1
EIF4A1
TOP1
ADRA2A
HCK
PDE4A
DBH
APEX1
MMP16
LIPC
KDM5A
PTGER2
FYN
PON1
LDHA
ERN1
IGFBP6
TYR
GRIN2B
CASP7
NOTUM
CYP2D6
PDE8B
CMA1
CTSF
SIGMAR1
KCNH2
ESRRG
ADAMTS5
LIMK1
PTGER1
BCHE
ECE1
PDE3B
TYRO3
NOD1
FGR
FEN1
WEE1
ALOX5AP
MAPK11
TOP2A
NR4A1
MAOA
KCNA3
KCNK3
CDC25A
DPP9
NR0B2
POLA1
C5AR1
HIPK2
GLUL
S1PR2
CYP1A2
FASN
PER2
MAPK9
SRD5A2
SLC6A4
PPIA
CHRNA7
ADRB3
GLP1R
PDE5A
SRD5A1
CALCRL
PRKCQ
SI
CTSH
ALDH1A1
IKBKE
KIF11
SLC1A3
RARG
SERPINA6
GPR35
SIRT2
ATP12A
AKR1C3
CYP1B1
OPRM1
MGAM
CYP11B2
PLA2G2A
SLC9A1
CPT1A
CCR4
KCNN4
TRPA1
SUV39H1
EHMT2
SLC6A5
CPT2
PFKFB3
CASP2
MAPKAPK2
FFAR4
TSPO
CYP26A1
S1PR3
DAPK1
KDM5B
FKBP1A
P2RY1
YES1
PYGM
FAAH
AKR1B1
CETP
SLC5A2
HRH4
MAP2
SLC10A2
ATP1A1
SOAT1
GGH
ROCK2
PTPA
TRPV3
BAD
PDPK1
PYGL
GCGR
TACR2
AMY2A
PGD
ADCY1
PPP2CA
IMPDH2
USP10
KDM4C
DRD2
NR5A2
SLC8A1
SREBF2
GLO1
CTRC
PABPC1
CACNA1H
PLA2G7
PRKCG
TRPM8
PSMB5
HSPA1A
HTR2A
CHRM3
MC1R
MC3R
MPI
SCD
CDK8
SLC16A1
TTK
SSTR5
HTR1B
LTA4H
TNKS
CEL
CTRB1
LIPE
MTNR1B
SSTR2
NQO2
ALOX12
SPHK2
PHLPP1
GPBAR1
LSS
SSTR1
SCN5A
GPR39
ADRB1
SF3B3
TRPC6
YWHAG
KDM4A
HDAC7
CAPN2
CTBP2
PTPN13
PIN1
NR1H3
CAPN1
FADS1
AVPR2
RPS6KA5
ADH1B
HTR2B
GYS1
PDK1
STK26
NAE1
AKR1A1
FABP3
CALM1
NMBR
ADORA1
ADORA2B
FBP1
CYP51A1
MELK
HSD17B1
BCAT1
AOC1
PKN1
BDKRB2
OPRD1
FABP2
MLNR
HTR3A
PDE7B
CASP6
DNM1
TNKS2
ADRA1A
PTK6
CSNK1D
S1PR4
PDE2A
PITRM1
RPS6KB2
PTAFR
PAM
CYP2A6
DUSP3
CCKBR
HSF1
NPY2R
MPEG1
NMT1
DPP8
PTP4A3
CCR8
HTR4
DGAT1
AKR1C1
BDKRB1
KMT5A
ST6GAL1
PTPRF
FFAR1
SQLE
ADH1C
CA6
SLC6A2
KDM2A
ACLY
CAMKK2
STK3
PPP1CC
PTGFR
MPG
KCNN1
ADRA1D
NEK6
SLC5A1
EGLN3
ADRA1B
CCKAR
TDO2
MAP4K4
TBXA2R
RGS4
AKR1B10
PYGB
LDHB
S1PR5
TRPC3
LIMK2
DRD5
TAAR1
FABP5
CLK3
PRCP
F2RL3
CHRM1
AVPR1B
HRH1
ACACB
DRD1
KLK1
MAP3K9
CBR1
DAPK3
GPR119
CHRM4
KIF20A
CPA1
AMPD3
STK33
CPB1
DYRK2
USP13
BRS3
PI4KB
SLC27A1
CHRM2
UTS2R
PRKCH
HRH3
NUAK1
CHRNA3
DUT
EPHX1
GRM1
GRM4
